# Supplementary material for: Exploiting the 2‑(1,3,4,9-tetrahydropyrano[3,4‑b]indol-1-yl)acetic Acid Scaffold to Generate COXTRANs: A New Class of Dual Cyclooxygenase Inhibitors-Thromboxane Receptor Antagonists
Source: J Med Chem. 2025 Oct 22;68(21):23185–219. doi: 10.1021/acs.jmedchem.5c02068 (PMC12621201; doi:10.1021/acs.jmedchem.5c02068)
Supplement: Supplementary file 3 [file jm5c02068_si_003.pdb]

HEADER    OXIDOREDUCTASE                                      1PXX Bro
REMARK  99                                                                      
REMARK  99 MOE v2024.06 (Chemical Computing Group ULC) Fri Sep 19 13:01:08 2025 
REMARK  99                                                                      
SEQRES   1 A  551  ALA PRO CYS CYS SER ASN PRO CYS GLN ASN ARG GLY GLU
SEQRES   2 A  551  CYS MET SER THR GLY PHE ASP GLN TYR LYS CYS ASP CYS
SEQRES   3 A  551  THR ARG THR GLY PHE TYR GLY GLU ASN CYS THR THR PRO
SEQRES   4 A  551  GLU PHE LEU THR ARG ILE LYS LEU LEU LEU LYS PRO THR
SEQRES   5 A  551  PRO ASN THR VAL HIS TYR ILE LEU THR HIS PHE LYS GLY
SEQRES   6 A  551  VAL TRP ASN ILE VAL ASN ASN ILE PRO PHE LEU ARG SER
SEQRES   7 A  551  LEU ILE MET LYS TYR VAL LEU THR SER ARG SER TYR LEU
SEQRES   8 A  551  ILE ASP SER PRO PRO THR TYR ASN VAL HIS TYR GLY TYR
SEQRES   9 A  551  LYS SER TRP GLU ALA PHE SER ASN LEU SER TYR TYR THR
SEQRES  10 A  551  ARG ALA LEU PRO PRO VAL ALA ASP ASP CYS PRO THR PRO
SEQRES  11 A  551  MET GLY VAL LYS GLY ASN LYS GLU LEU PRO ASP SER LYS
SEQRES  12 A  551  GLU VAL LEU GLU LYS VAL LEU LEU ARG ARG GLU PHE ILE
SEQRES  13 A  551  PRO ASP PRO GLN GLY SER ASN MET MET PHE ALA PHE PHE
SEQRES  14 A  551  ALA GLN HIS PHE THR HIS GLN PHE PHE LYS THR ASP HIS
SEQRES  15 A  551  LYS ARG GLY PRO GLY PHE THR ARG GLY LEU GLY HIS GLY
SEQRES  16 A  551  VAL ASP LEU ASN HIS ILE TYR GLY GLU THR LEU ASP ARG
SEQRES  17 A  551  GLN HIS LYS LEU ARG LEU PHE LYS ASP GLY LYS LEU LYS
SEQRES  18 A  551  TYR GLN VAL ILE GLY GLY GLU VAL TYR PRO PRO THR VAL
SEQRES  19 A  551  LYS ASP THR GLN VAL GLU MET ILE TYR PRO PRO HIS ILE
SEQRES  20 A  551  PRO GLU ASN LEU GLN PHE ALA VAL GLY GLN GLU VAL PHE
SEQRES  21 A  551  GLY LEU VAL PRO GLY LEU MET MET TYR ALA THR ILE TRP
SEQRES  22 A  551  LEU ARG GLU HIS ASN ARG VAL CYS ASP ILE LEU LYS GLN
SEQRES  23 A  551  GLU HIS PRO GLU TRP GLY ASP GLU GLN LEU PHE GLN THR
SEQRES  24 A  551  SER ARG LEU ILE LEU ILE GLY GLU THR ILE LYS ILE VAL
SEQRES  25 A  551  ILE GLU ASP TYR VAL GLN HIS LEU SER GLY TYR HIS PHE
SEQRES  26 A  551  LYS LEU LYS PHE ASP PRO GLU LEU LEU PHE ASN GLN GLN
SEQRES  27 A  551  PHE GLN TYR GLN ASN ARG ILE ALA SER GLU PHE ASN THR
SEQRES  28 A  551  LEU TYR HIS TRP HIS PRO LEU LEU PRO ASP THR PHE ASN
SEQRES  29 A  551  ILE GLU ASP GLN GLU TYR SER PHE LYS GLN PHE LEU TYR
SEQRES  30 A  551  ASN ASN SER ILE LEU LEU GLU HIS GLY LEU THR GLN PHE
SEQRES  31 A  551  VAL GLU SER PHE THR ARG GLN ILE ALA GLY ARG VAL ALA
SEQRES  32 A  551  GLY GLY ARG ASN VAL PRO ILE ALA VAL GLN ALA VAL ALA
SEQRES  33 A  551  LYS ALA SER ILE ASP GLN SER ARG GLU MET LYS TYR GLN
SEQRES  34 A  551  SER LEU ASN GLU TYR ARG LYS ARG PHE SER LEU LYS PRO
SEQRES  35 A  551  TYR THR SER PHE GLU GLU LEU THR GLY GLU LYS GLU MET
SEQRES  36 A  551  ALA ALA GLU LEU LYS ALA LEU TYR SER ASP ILE ASP VAL
SEQRES  37 A  551  MET GLU LEU TYR PRO ALA LEU LEU VAL GLU LYS PRO ARG
SEQRES  38 A  551  PRO ASP ALA ILE PHE GLY GLU THR MET VAL GLU LEU GLY
SEQRES  39 A  551  ALA PRO PHE SER LEU LYS GLY LEU MET GLY ASN PRO ILE
SEQRES  40 A  551  CYS SER PRO GLN TYR TRP LYS PRO SER THR PHE GLY GLY
SEQRES  41 A  551  GLU VAL GLY PHE LYS ILE ILE ASN THR ALA SER ILE GLN
SEQRES  42 A  551  SER LEU ILE CYS ASN ASN VAL LYS GLY CYS PRO PHE THR
SEQRES  43 A  551  SER PHE ASN VAL GLN
SEQRES   1 B  552  ALA ASN PRO CYS CYS SER ASN PRO CYS GLN ASN ARG GLY
SEQRES   2 B  552  GLU CYS MET SER THR GLY PHE ASP GLN TYR LYS CYS ASP
SEQRES   3 B  552  CYS THR ARG THR GLY PHE TYR GLY GLU ASN CYS THR THR
SEQRES   4 B  552  PRO GLU PHE LEU THR ARG ILE LYS LEU LEU LEU LYS PRO
SEQRES   5 B  552  THR PRO ASN THR VAL HIS TYR ILE LEU THR HIS PHE LYS
SEQRES   6 B  552  GLY VAL TRP ASN ILE VAL ASN ASN ILE PRO PHE LEU ARG
SEQRES   7 B  552  SER LEU ILE MET LYS TYR VAL LEU THR SER ARG SER TYR
SEQRES   8 B  552  LEU ILE ASP SER PRO PRO THR TYR ASN VAL HIS TYR GLY
SEQRES   9 B  552  TYR LYS SER TRP GLU ALA PHE SER ASN LEU SER TYR TYR
SEQRES  10 B  552  THR ARG ALA LEU PRO PRO VAL ALA ASP ASP CYS PRO THR
SEQRES  11 B  552  PRO MET GLY VAL LYS GLY ASN LYS GLU LEU PRO ASP SER
SEQRES  12 B  552  LYS GLU VAL LEU GLU LYS VAL LEU LEU ARG ARG GLU PHE
SEQRES  13 B  552  ILE PRO ASP PRO GLN GLY SER ASN MET MET PHE ALA PHE
SEQRES  14 B  552  PHE ALA GLN HIS PHE THR HIS GLN PHE PHE LYS THR ASP
SEQRES  15 B  552  HIS LYS ARG GLY PRO GLY PHE THR ARG GLY LEU GLY HIS
SEQRES  16 B  552  GLY VAL ASP LEU ASN HIS ILE TYR GLY GLU THR LEU ASP
SEQRES  17 B  552  ARG GLN HIS LYS LEU ARG LEU PHE LYS ASP GLY LYS LEU
SEQRES  18 B  552  LYS TYR GLN VAL ILE GLY GLY GLU VAL TYR PRO PRO THR
SEQRES  19 B  552  VAL LYS ASP THR GLN VAL GLU MET ILE TYR PRO PRO HIS
SEQRES  20 B  552  ILE PRO GLU ASN LEU GLN PHE ALA VAL GLY GLN GLU VAL
SEQRES  21 B  552  PHE GLY LEU VAL PRO GLY LEU MET MET TYR ALA THR ILE
SEQRES  22 B  552  TRP LEU ARG GLU HIS ASN ARG VAL CYS ASP ILE LEU LYS
SEQRES  23 B  552  GLN GLU HIS PRO GLU TRP GLY ASP GLU GLN LEU PHE GLN
SEQRES  24 B  552  THR SER ARG LEU ILE LEU ILE GLY GLU THR ILE LYS ILE
SEQRES  25 B  552  VAL ILE GLU ASP TYR VAL GLN HIS LEU SER GLY TYR HIS
SEQRES  26 B  552  PHE LYS LEU LYS PHE ASP PRO GLU LEU LEU PHE ASN GLN
SEQRES  27 B  552  GLN PHE GLN TYR GLN ASN ARG ILE ALA SER GLU PHE ASN
SEQRES  28 B  552  THR LEU TYR HIS TRP HIS PRO LEU LEU PRO ASP THR PHE
SEQRES  29 B  552  ASN ILE GLU ASP GLN GLU TYR SER PHE LYS GLN PHE LEU
SEQRES  30 B  552  TYR ASN ASN SER ILE LEU LEU GLU HIS GLY LEU THR GLN
SEQRES  31 B  552  PHE VAL GLU SER PHE THR ARG GLN ILE ALA GLY ARG VAL
SEQRES  32 B  552  ALA GLY GLY ARG ASN VAL PRO ILE ALA VAL GLN ALA VAL
SEQRES  33 B  552  ALA LYS ALA SER ILE ASP GLN SER ARG GLU MET LYS TYR
SEQRES  34 B  552  GLN SER LEU ASN GLU TYR ARG LYS ARG PHE SER LEU LYS
SEQRES  35 B  552  PRO TYR THR SER PHE GLU GLU LEU THR GLY GLU LYS GLU
SEQRES  36 B  552  MET ALA ALA GLU LEU LYS ALA LEU TYR SER ASP ILE ASP
SEQRES  37 B  552  VAL MET GLU LEU TYR PRO ALA LEU LEU VAL GLU LYS PRO
SEQRES  38 B  552  ARG PRO ASP ALA ILE PHE GLY GLU THR MET VAL GLU LEU
SEQRES  39 B  552  GLY ALA PRO PHE SER LEU LYS GLY LEU MET GLY ASN PRO
SEQRES  40 B  552  ILE CYS SER PRO GLN TYR TRP LYS PRO SER THR PHE GLY
SEQRES  41 B  552  GLY GLU VAL GLY PHE LYS ILE ILE ASN THR ALA SER ILE
SEQRES  42 B  552  GLN SER LEU ILE CYS ASN ASN VAL LYS GLY CYS PRO PHE
SEQRES  43 B  552  THR SER PHE ASN VAL GLN
SEQRES   1 C  552  ALA ASN PRO CYS CYS SER ASN PRO CYS GLN ASN ARG GLY
SEQRES   2 C  552  GLU CYS MET SER THR GLY PHE ASP GLN TYR LYS CYS ASP
SEQRES   3 C  552  CYS THR ARG THR GLY PHE TYR GLY GLU ASN CYS THR THR
SEQRES   4 C  552  PRO GLU PHE LEU THR ARG ILE LYS LEU LEU LEU LYS PRO
SEQRES   5 C  552  THR PRO ASN THR VAL HIS TYR ILE LEU THR HIS PHE LYS
SEQRES   6 C  552  GLY VAL TRP ASN ILE VAL ASN ASN ILE PRO PHE LEU ARG
SEQRES   7 C  552  SER LEU ILE MET LYS TYR VAL LEU THR SER ARG SER TYR
SEQRES   8 C  552  LEU ILE ASP SER PRO PRO THR TYR ASN VAL HIS TYR GLY
SEQRES   9 C  552  TYR LYS SER TRP GLU ALA PHE SER ASN LEU SER TYR TYR
SEQRES  10 C  552  THR ARG ALA LEU PRO PRO VAL ALA ASP ASP CYS PRO THR
SEQRES  11 C  552  PRO MET GLY VAL LYS GLY ASN LYS GLU LEU PRO ASP SER
SEQRES  12 C  552  LYS GLU VAL LEU GLU LYS VAL LEU LEU ARG ARG GLU PHE
SEQRES  13 C  552  ILE PRO ASP PRO GLN GLY SER ASN MET MET PHE ALA PHE
SEQRES  14 C  552  PHE ALA GLN HIS PHE THR HIS GLN PHE PHE LYS THR ASP
SEQRES  15 C  552  HIS LYS ARG GLY PRO GLY PHE THR ARG GLY LEU GLY HIS
SEQRES  16 C  552  GLY VAL ASP LEU ASN HIS ILE TYR GLY GLU THR LEU ASP
SEQRES  17 C  552  ARG GLN HIS LYS LEU ARG LEU PHE LYS ASP GLY LYS LEU
SEQRES  18 C  552  LYS TYR GLN VAL ILE GLY GLY GLU VAL TYR PRO PRO THR
SEQRES  19 C  552  VAL LYS ASP THR GLN VAL GLU MET ILE TYR PRO PRO HIS
SEQRES  20 C  552  ILE PRO GLU ASN LEU GLN PHE ALA VAL GLY GLN GLU VAL
SEQRES  21 C  552  PHE GLY LEU VAL PRO GLY LEU MET MET TYR ALA THR ILE
SEQRES  22 C  552  TRP LEU ARG GLU HIS ASN ARG VAL CYS ASP ILE LEU LYS
SEQRES  23 C  552  GLN GLU HIS PRO GLU TRP GLY ASP GLU GLN LEU PHE GLN
SEQRES  24 C  552  THR SER ARG LEU ILE LEU ILE GLY GLU THR ILE LYS ILE
SEQRES  25 C  552  VAL ILE GLU ASP TYR VAL GLN HIS LEU SER GLY TYR HIS
SEQRES  26 C  552  PHE LYS LEU LYS PHE ASP PRO GLU LEU LEU PHE ASN GLN
SEQRES  27 C  552  GLN PHE GLN TYR GLN ASN ARG ILE ALA SER GLU PHE ASN
SEQRES  28 C  552  THR LEU TYR HIS TRP HIS PRO LEU LEU PRO ASP THR PHE
SEQRES  29 C  552  ASN ILE GLU ASP GLN GLU TYR SER PHE LYS GLN PHE LEU
SEQRES  30 C  552  TYR ASN ASN SER ILE LEU LEU GLU HIS GLY LEU THR GLN
SEQRES  31 C  552  PHE VAL GLU SER PHE THR ARG GLN ILE ALA GLY ARG VAL
SEQRES  32 C  552  ALA GLY GLY ARG ASN VAL PRO ILE ALA VAL GLN ALA VAL
SEQRES  33 C  552  ALA LYS ALA SER ILE ASP GLN SER ARG GLU MET LYS TYR
SEQRES  34 C  552  GLN SER LEU ASN GLU TYR ARG LYS ARG PHE SER LEU LYS
SEQRES  35 C  552  PRO TYR THR SER PHE GLU GLU LEU THR GLY GLU LYS GLU
SEQRES  36 C  552  MET ALA ALA GLU LEU LYS ALA LEU TYR SER ASP ILE ASP
SEQRES  37 C  552  VAL MET GLU LEU TYR PRO ALA LEU LEU VAL GLU LYS PRO
SEQRES  38 C  552  ARG PRO ASP ALA ILE PHE GLY GLU THR MET VAL GLU LEU
SEQRES  39 C  552  GLY ALA PRO PHE SER LEU LYS GLY LEU MET GLY ASN PRO
SEQRES  40 C  552  ILE CYS SER PRO GLN TYR TRP LYS PRO SER THR PHE GLY
SEQRES  41 C  552  GLY GLU VAL GLY PHE LYS ILE ILE ASN THR ALA SER ILE
SEQRES  42 C  552  GLN SER LEU ILE CYS ASN ASN VAL LYS GLY CYS PRO PHE
SEQRES  43 C  552  THR SER PHE ASN VAL GLN
SEQRES   1 D  552  ALA ASN PRO CYS CYS SER ASN PRO CYS GLN ASN ARG GLY
SEQRES   2 D  552  GLU CYS MET SER THR GLY PHE ASP GLN TYR LYS CYS ASP
SEQRES   3 D  552  CYS THR ARG THR GLY PHE TYR GLY GLU ASN CYS THR THR
SEQRES   4 D  552  PRO GLU PHE LEU THR ARG ILE LYS LEU LEU LEU LYS PRO
SEQRES   5 D  552  THR PRO ASN THR VAL HIS TYR ILE LEU THR HIS PHE LYS
SEQRES   6 D  552  GLY VAL TRP ASN ILE VAL ASN ASN ILE PRO PHE LEU ARG
SEQRES   7 D  552  SER LEU ILE MET LYS TYR VAL LEU THR SER ARG SER TYR
SEQRES   8 D  552  LEU ILE ASP SER PRO PRO THR TYR ASN VAL HIS TYR GLY
SEQRES   9 D  552  TYR LYS SER TRP GLU ALA PHE SER ASN LEU SER TYR TYR
SEQRES  10 D  552  THR ARG ALA LEU PRO PRO VAL ALA ASP ASP CYS PRO THR
SEQRES  11 D  552  PRO MET GLY VAL LYS GLY ASN LYS GLU LEU PRO ASP SER
SEQRES  12 D  552  LYS GLU VAL LEU GLU LYS VAL LEU LEU ARG ARG GLU PHE
SEQRES  13 D  552  ILE PRO ASP PRO GLN GLY SER ASN MET MET PHE ALA PHE
SEQRES  14 D  552  PHE ALA GLN HIS PHE THR HIS GLN PHE PHE LYS THR ASP
SEQRES  15 D  552  HIS LYS ARG GLY PRO GLY PHE THR ARG GLY LEU GLY HIS
SEQRES  16 D  552  GLY VAL ASP LEU ASN HIS ILE TYR GLY GLU THR LEU ASP
SEQRES  17 D  552  ARG GLN HIS LYS LEU ARG LEU PHE LYS ASP GLY LYS LEU
SEQRES  18 D  552  LYS TYR GLN VAL ILE GLY GLY GLU VAL TYR PRO PRO THR
SEQRES  19 D  552  VAL LYS ASP THR GLN VAL GLU MET ILE TYR PRO PRO HIS
SEQRES  20 D  552  ILE PRO GLU ASN LEU GLN PHE ALA VAL GLY GLN GLU VAL
SEQRES  21 D  552  PHE GLY LEU VAL PRO GLY LEU MET MET TYR ALA THR ILE
SEQRES  22 D  552  TRP LEU ARG GLU HIS ASN ARG VAL CYS ASP ILE LEU LYS
SEQRES  23 D  552  GLN GLU HIS PRO GLU TRP GLY ASP GLU GLN LEU PHE GLN
SEQRES  24 D  552  THR SER ARG LEU ILE LEU ILE GLY GLU THR ILE LYS ILE
SEQRES  25 D  552  VAL ILE GLU ASP TYR VAL GLN HIS LEU SER GLY TYR HIS
SEQRES  26 D  552  PHE LYS LEU LYS PHE ASP PRO GLU LEU LEU PHE ASN GLN
SEQRES  27 D  552  GLN PHE GLN TYR GLN ASN ARG ILE ALA SER GLU PHE ASN
SEQRES  28 D  552  THR LEU TYR HIS TRP HIS PRO LEU LEU PRO ASP THR PHE
SEQRES  29 D  552  ASN ILE GLU ASP GLN GLU TYR SER PHE LYS GLN PHE LEU
SEQRES  30 D  552  TYR ASN ASN SER ILE LEU LEU GLU HIS GLY LEU THR GLN
SEQRES  31 D  552  PHE VAL GLU SER PHE THR ARG GLN ILE ALA GLY ARG VAL
SEQRES  32 D  552  ALA GLY GLY ARG ASN VAL PRO ILE ALA VAL GLN ALA VAL
SEQRES  33 D  552  ALA LYS ALA SER ILE ASP GLN SER ARG GLU MET LYS TYR
SEQRES  34 D  552  GLN SER LEU ASN GLU TYR ARG LYS ARG PHE SER LEU LYS
SEQRES  35 D  552  PRO TYR THR SER PHE GLU GLU LEU THR GLY GLU LYS GLU
SEQRES  36 D  552  MET ALA ALA GLU LEU LYS ALA LEU TYR SER ASP ILE ASP
SEQRES  37 D  552  VAL MET GLU LEU TYR PRO ALA LEU LEU VAL GLU LYS PRO
SEQRES  38 D  552  ARG PRO ASP ALA ILE PHE GLY GLU THR MET VAL GLU LEU
SEQRES  39 D  552  GLY ALA PRO PHE SER LEU LYS GLY LEU MET GLY ASN PRO
SEQRES  40 D  552  ILE CYS SER PRO GLN TYR TRP LYS PRO SER THR PHE GLY
SEQRES  41 D  552  GLY GLU VAL GLY PHE LYS ILE ILE ASN THR ALA SER ILE
SEQRES  42 D  552  GLN SER LEU ILE CYS ASN ASN VAL LYS GLY CYS PRO PHE
SEQRES  43 D  552  THR SER PHE ASN VAL GLN
HELIX    1   1 PHE A   74  LEU A   81  1               Generated by MOE    8
HELIX    2   2 PRO A   86  LEU A   93  1               Generated by MOE    8
HELIX    3   3 VAL A   99  VAL A  103  1               Generated by MOE    5
HELIX    4   4 PRO A  106  SER A  121  1               Generated by MOE   16
HELIX    5   5 TRP A  139  SER A  143  1               Generated by MOE    5
HELIX    6   6 SER A  174  VAL A  181  1               Generated by MOE    8
HELIX    7   7 MET A  196  THR A  206  1               Generated by MOE   11
HELIX    8   8 ASN A  231  TYR A  234  1               Generated by MOE    4
HELIX    9   9 LEU A  238  LEU A  244  1               Generated by MOE    7
HELIX   10  10 VAL A  266  THR A  269  1               Generated by MOE    4
HELIX   11  11 PRO A  296  GLU A  319  1               Generated by MOE   24
HELIX   12  12 ASP A  325  GLU A  346  1               Generated by MOE   22
HELIX   13  13 TYR A  348  SER A  353  1               Generated by MOE    6
HELIX   14  14 PRO A  363  LEU A  366  5               Generated by MOE    4
HELIX   15  15 SER A  379  LEU A  384  1               Generated by MOE    6
HELIX   16  16 HIS A  388  LEU A  390  5               Generated by MOE    3
HELIX   17  17 PHE A  404  PHE A  407  1               Generated by MOE    4
HELIX   18  18 ASN A  411  ARG A  428  1               Generated by MOE   18
HELIX   19  19 ILE A  442  VAL A  444  5               Generated by MOE    3
HELIX   20  20 GLN A  445  GLU A  457  1               Generated by MOE   13
HELIX   21  21 LEU A  463  ARG A  469  1               Generated by MOE    7
HELIX   22  22 PHE A  478  THR A  482  1               Generated by MOE    5
HELIX   23  23 GLU A  486  TYR A  495  1               Generated by MOE   10
HELIX   24  24 ILE A  498  VAL A  500  5               Generated by MOE    3
HELIX   25  25 LEU A  503  VAL A  509  1               Generated by MOE    7
HELIX   26  26 GLU A  520  MET A  535  1               Generated by MOE   16
HELIX   27  27 PRO A  538  CYS A  540  5               Generated by MOE    3
HELIX   28  28 PRO A  547  PHE A  550  5               Generated by MOE    4
HELIX   29  29 GLU A  553  ASN A  560  1               Generated by MOE    8
HELIX   30  30 ILE A  564  ASN A  571  1               Generated by MOE    8
HELIX   31  31 PHE B 1074  LEU B 1081  1               Generated by MOE    8
HELIX   32  32 PRO B 1086  THR B 1094  1               Generated by MOE    9
HELIX   33  33 LYS B 1097  VAL B 1103  1               Generated by MOE    7
HELIX   34  34 PRO B 1106  SER B 1121  1               Generated by MOE   16
HELIX   35  35 TRP B 1139  SER B 1143  1               Generated by MOE    5
HELIX   36  36 SER B 1174  VAL B 1181  1               Generated by MOE    8
HELIX   37  37 MET B 1196  THR B 1206  1               Generated by MOE   11
HELIX   38  38 ASN B 1231  TYR B 1234  1               Generated by MOE    4
HELIX   39  39 LEU B 1238  LEU B 1244  1               Generated by MOE    7
HELIX   40  40 VAL B 1266  THR B 1269  1               Generated by MOE    4
HELIX   41  41 GLU B 1281  LEU B 1283  5               Generated by MOE    3
HELIX   42  42 PRO B 1296  GLU B 1319  1               Generated by MOE   24
HELIX   43  43 ASP B 1325  GLU B 1346  1               Generated by MOE   22
HELIX   44  44 TYR B 1348  SER B 1353  1               Generated by MOE    6
HELIX   45  45 PRO B 1363  LEU B 1366  5               Generated by MOE    4
HELIX   46  46 SER B 1379  LEU B 1384  1               Generated by MOE    6
HELIX   47  47 HIS B 1388  LEU B 1390  5               Generated by MOE    3
HELIX   48  48 PHE B 1404  PHE B 1407  1               Generated by MOE    4
HELIX   49  49 ASN B 1411  ARG B 1428  1               Generated by MOE   18
HELIX   50  50 ILE B 1442  VAL B 1444  5               Generated by MOE    3
HELIX   51  51 GLN B 1445  GLU B 1457  1               Generated by MOE   13
HELIX   52  52 LEU B 1463  ARG B 1469  1               Generated by MOE    7
HELIX   53  53 PHE B 1478  THR B 1482  1               Generated by MOE    5
HELIX   54  54 GLU B 1486  TYR B 1495  1               Generated by MOE   10
HELIX   55  55 ILE B 1498  VAL B 1500  5               Generated by MOE    3
HELIX   56  56 LEU B 1503  VAL B 1509  1               Generated by MOE    7
HELIX   57  57 GLU B 1520  MET B 1535  1               Generated by MOE   16
HELIX   58  58 PRO B 1538  CYS B 1540  5               Generated by MOE    3
HELIX   59  59 PRO B 1547  PHE B 1550  5               Generated by MOE    4
HELIX   60  60 GLU B 1553  ASN B 1560  1               Generated by MOE    8
HELIX   61  61 ILE B 1564  ASN B 1571  1               Generated by MOE    8
HELIX   62  62 PHE C 2074  LEU C 2081  1               Generated by MOE    8
HELIX   63  63 PRO C 2086  THR C 2094  1               Generated by MOE    9
HELIX   64  64 LYS C 2097  VAL C 2103  1               Generated by MOE    7
HELIX   65  65 PRO C 2106  SER C 2121  1               Generated by MOE   16
HELIX   66  66 TRP C 2139  SER C 2143  1               Generated by MOE    5
HELIX   67  67 SER C 2174  VAL C 2181  1               Generated by MOE    8
HELIX   68  68 MET C 2196  THR C 2206  1               Generated by MOE   11
HELIX   69  69 ASN C 2231  TYR C 2234  1               Generated by MOE    4
HELIX   70  70 LEU C 2238  LEU C 2244  1               Generated by MOE    7
HELIX   71  71 VAL C 2266  THR C 2269  1               Generated by MOE    4
HELIX   72  72 GLU C 2281  LEU C 2283  5               Generated by MOE    3
HELIX   73  73 PRO C 2296  GLU C 2319  1               Generated by MOE   24
HELIX   74  74 ASP C 2325  GLU C 2346  1               Generated by MOE   22
HELIX   75  75 TYR C 2348  SER C 2353  1               Generated by MOE    6
HELIX   76  76 PRO C 2363  LEU C 2366  5               Generated by MOE    4
HELIX   77  77 SER C 2379  LEU C 2384  1               Generated by MOE    6
HELIX   78  78 HIS C 2388  LEU C 2390  5               Generated by MOE    3
HELIX   79  79 PHE C 2404  PHE C 2407  1               Generated by MOE    4
HELIX   80  80 SER C 2412  ARG C 2428  1               Generated by MOE   17
HELIX   81  81 ILE C 2442  VAL C 2444  5               Generated by MOE    3
HELIX   82  82 GLN C 2445  GLU C 2457  1               Generated by MOE   13
HELIX   83  83 LEU C 2463  ARG C 2469  1               Generated by MOE    7
HELIX   84  84 PHE C 2478  THR C 2482  1               Generated by MOE    5
HELIX   85  85 GLU C 2486  TYR C 2495  1               Generated by MOE   10
HELIX   86  86 ILE C 2498  VAL C 2500  5               Generated by MOE    3
HELIX   87  87 LEU C 2503  VAL C 2509  1               Generated by MOE    7
HELIX   88  88 GLU C 2520  MET C 2535  1               Generated by MOE   16
HELIX   89  89 PRO C 2538  CYS C 2540  5               Generated by MOE    3
HELIX   90  90 PRO C 2547  PHE C 2550  5               Generated by MOE    4
HELIX   91  91 GLU C 2553  ASN C 2560  1               Generated by MOE    8
HELIX   92  92 ILE C 2564  ASN C 2571  1               Generated by MOE    8
HELIX   93  93 PHE D 3074  LEU D 3081  1               Generated by MOE    8
HELIX   94  94 PRO D 3086  LEU D 3093  1               Generated by MOE    8
HELIX   95  95 LYS D 3097  VAL D 3103  1               Generated by MOE    7
HELIX   96  96 PRO D 3106  SER D 3121  1               Generated by MOE   16
HELIX   97  97 TRP D 3139  SER D 3143  1               Generated by MOE    5
HELIX   98  98 SER D 3174  VAL D 3181  1               Generated by MOE    8
HELIX   99  99 MET D 3196  THR D 3206  1               Generated by MOE   11
HELIX  100 100 ASN D 3231  TYR D 3234  1               Generated by MOE    4
HELIX  101 101 LEU D 3238  LEU D 3244  1               Generated by MOE    7
HELIX  102 102 VAL D 3266  THR D 3269  1               Generated by MOE    4
HELIX  103 103 PRO D 3296  GLU D 3319  1               Generated by MOE   24
HELIX  104 104 ASP D 3325  GLU D 3346  1               Generated by MOE   22
HELIX  105 105 TYR D 3348  SER D 3353  1               Generated by MOE    6
HELIX  106 106 PRO D 3363  LEU D 3366  5               Generated by MOE    4
HELIX  107 107 SER D 3379  LEU D 3384  1               Generated by MOE    6
HELIX  108 108 HIS D 3388  LEU D 3390  5               Generated by MOE    3
HELIX  109 109 PHE D 3404  PHE D 3407  1               Generated by MOE    4
HELIX  110 110 ASN D 3411  ARG D 3428  1               Generated by MOE   18
HELIX  111 111 ILE D 3442  VAL D 3444  5               Generated by MOE    3
HELIX  112 112 GLN D 3445  GLU D 3457  1               Generated by MOE   13
HELIX  113 113 LEU D 3463  ARG D 3469  1               Generated by MOE    7
HELIX  114 114 PHE D 3478  THR D 3482  1               Generated by MOE    5
HELIX  115 115 GLU D 3486  TYR D 3495  1               Generated by MOE   10
HELIX  116 116 ILE D 3498  VAL D 3500  5               Generated by MOE    3
HELIX  117 117 LEU D 3503  VAL D 3509  1               Generated by MOE    7
HELIX  118 118 GLU D 3520  MET D 3535  1               Generated by MOE   16
HELIX  119 119 PRO D 3538  CYS D 3540  5               Generated by MOE    3
HELIX  120 120 PRO D 3547  PHE D 3550  5               Generated by MOE    4
HELIX  121 121 GLU D 3553  ASN D 3560  1               Generated by MOE    8
HELIX  122 122 ILE D 3564  ASN D 3571  1               Generated by MOE    8
SHEET    1       GLU A  46  SER A  49                  Generated by MOE
SHEET    2       TYR A  55  ASP A  58                  Generated by MOE
SHEET    3       PHE A  64  TYR A  65                  Generated by MOE
SHEET    4       THR A  71  PRO A  72                  Generated by MOE
SHEET    5       TYR A 130  ASN A 131                  Generated by MOE
SHEET    6       THR A 149  THR A 149                  Generated by MOE
SHEET    7       ARG A 150  ARG A 150                  Generated by MOE
SHEET    8       GLN A 255  ILE A 257                  Generated by MOE
SHEET    9       GLU A 260  TYR A 262                  Generated by MOE
SHEET   10       GLU B1046  SER B1049                  Generated by MOE
SHEET   11       TYR B1055  ASP B1058                  Generated by MOE
SHEET   12       PHE B1064  TYR B1065                  Generated by MOE
SHEET   13       THR B1071  PRO B1072                  Generated by MOE
SHEET   14       TYR B1130  ASN B1131                  Generated by MOE
SHEET   15       THR B1149  THR B1149                  Generated by MOE
SHEET   16       ARG B1150  ARG B1150                  Generated by MOE
SHEET   17       GLN B1255  ILE B1257                  Generated by MOE
SHEET   18       GLU B1260  TYR B1262                  Generated by MOE
SHEET   19       GLU C2046  MET C2048                  Generated by MOE
SHEET   20       LYS C2056  ASP C2058                  Generated by MOE
SHEET   21       PHE C2064  TYR C2065                  Generated by MOE
SHEET   22       THR C2071  PRO C2072                  Generated by MOE
SHEET   23       TYR C2130  ASN C2131                  Generated by MOE
SHEET   24       THR C2149  THR C2149                  Generated by MOE
SHEET   25       ARG C2150  ARG C2150                  Generated by MOE
SHEET   26       GLN C2255  ILE C2257                  Generated by MOE
SHEET   27       GLU C2260  TYR C2262                  Generated by MOE
SHEET   28       GLU D3046  MET D3048                  Generated by MOE
SHEET   29       LYS D3056  ASP D3058                  Generated by MOE
SHEET   30       PHE D3064  TYR D3065                  Generated by MOE
SHEET   31       THR D3071  PRO D3072                  Generated by MOE
SHEET   32       TYR D3130  ASN D3131                  Generated by MOE
SHEET   33       THR D3149  THR D3149                  Generated by MOE
SHEET   34       ARG D3150  ARG D3150                  Generated by MOE
SHEET   35       GLN D3255  ILE D3257                  Generated by MOE
SHEET   36       GLU D3260  TYR D3262                  Generated by MOE
SSBOND   1 CYS A   36    CYS A   47                          1555   1555  2.04
SSBOND   2 CYS A   37    CYS A  159                          1555   1555  2.03
SSBOND   3 CYS A   41    CYS A   57                          1555   1555  2.03
SSBOND   4 CYS A   59    CYS A   69                          1555   1555  2.06
SSBOND   5 CYS A  569    CYS A  575                          1555   1555  2.04
SSBOND   6 CYS B 1036    CYS B 1047                          1555   1555  2.04
SSBOND   7 CYS B 1037    CYS B 1159                          1555   1555  2.04
SSBOND   8 CYS B 1041    CYS B 1057                          1555   1555  2.04
SSBOND   9 CYS B 1059    CYS B 1069                          1555   1555  2.04
SSBOND  10 CYS B 1569    CYS B 1575                          1555   1555  2.05
SSBOND  11 CYS C 2036    CYS C 2047                          1555   1555  2.04
SSBOND  12 CYS C 2037    CYS C 2159                          1555   1555  2.04
SSBOND  13 CYS C 2041    CYS C 2057                          1555   1555  2.03
SSBOND  14 CYS C 2059    CYS C 2069                          1555   1555  2.04
SSBOND  15 CYS C 2569    CYS C 2575                          1555   1555  2.04
SSBOND  16 CYS D 3036    CYS D 3047                          1555   1555  2.04
SSBOND  17 CYS D 3037    CYS D 3159                          1555   1555  2.04
SSBOND  18 CYS D 3041    CYS D 3057                          1555   1555  2.03
SSBOND  19 CYS D 3059    CYS D 3069                          1555   1555  2.05
SSBOND  20 CYS D 3569    CYS D 3575                          1555   1555  2.04
LINK         ND2 ASN A  68                 C1  NAG A 661     1555   1555  1.45
LINK         ND2 ASN A 144                 C1  NAG E   1     1555   1555  1.44
LINK         NE2 HIS A 388                Fe   HEM A 704     1555   1555  2.22
LINK         ND2 ASN A 410                 C1  NAG A 681     1555   1555  1.45
LINK         ND2 ASN B1068                 C1  NAG B1661     1555   1555  1.45
LINK         ND2 ASN B1144                 C1  NAG F   1     1555   1555  1.45
LINK         NE2 HIS B1388                Fe   HEM B1601     1555   1555  2.22
LINK         ND2 ASN B1410                 C1  NAG B1681     1555   1555  1.45
LINK         ND2 ASN C2068                 C1  NAG C2661     1555   1555  1.45
LINK         ND2 ASN C2144                 C1  NAG G   1     1555   1555  1.45
LINK         NE2 HIS C2388                Fe   HEM C2601     1555   1555  2.21
LINK         ND2 ASN C2410                 C1  NAG C2681     1555   1555  1.45
LINK         ND2 ASN D3068                 C1  NAG D3661     1555   1555  1.45
LINK         ND2 ASN D3144                 C1  NAG H   1     1555   1555  1.46
LINK         NE2 HIS D3388                Fe   HEM D3601     1555   1555  2.20
LINK         ND2 ASN D3410                 C1  NAG D3681     1555   1555  1.45
LINK         O4  NAG E   1                 C1  NAG E   2     1555   1555  1.39
LINK         O4  NAG E   2                 C1  NAG E   3     1555   1555  1.41
LINK         O4  NAG F   1                 C1  NAG F   2     1555   1555  1.39
LINK         O4  NAG F   2                 C1  NAG F   3     1555   1555  1.41
LINK         O4  NAG G   1                 C1  NAG G   2     1555   1555  1.39
LINK         O4  NAG G   2                 C1  NAG G   3     1555   1555  1.41
LINK         O4  NAG H   1                 C1  NAG H   2     1555   1555  1.39
LINK         O4  NAG H   2                 C1  NAG H   3     1555   1555  1.41
ATOM      1  CA  ALA A  33      30.115   6.681 -18.986  1.00  0.00           C  
ATOM      2  C   ALA A  33      31.071   6.320 -17.856  1.00  0.00           C  
ATOM      3  O   ALA A  33      31.493   5.166 -17.724  1.00  0.00           O  
ATOM      4  CB  ALA A  33      30.900   7.160 -20.219  1.00  0.00           C  
ATOM      5  HA2 ALA A  33      29.527   5.803 -19.253  1.00  0.00           H  
ATOM      6  HA3 ALA A  33      29.449   7.477 -18.653  1.00  0.00           H  
ATOM      7  HC  ALA A  33      31.385   7.084 -17.160  1.00  0.00           H  
ATOM      8  HB1 ALA A  33      31.567   6.367 -20.555  1.00  0.00           H  
ATOM      9  HB2 ALA A  33      31.486   8.041 -19.957  1.00  0.00           H  
ATOM     10  HB3 ALA A  33      30.203   7.412 -21.018  1.00  0.00           H  
ATOM     11  N   PRO A  35      32.358   4.842 -15.005  1.00  0.00           N1+
ATOM     12  CA  PRO A  35      31.810   3.717 -14.246  1.00  0.00           C  
ATOM     13  C   PRO A  35      31.684   4.040 -12.752  1.00  0.00           C  
ATOM     14  O   PRO A  35      31.102   3.272 -11.982  1.00  0.00           O  
ATOM     15  CB  PRO A  35      32.798   2.586 -14.513  1.00  0.00           C  
ATOM     16  CG  PRO A  35      34.070   3.266 -14.933  1.00  0.00           C  
ATOM     17  CD  PRO A  35      33.667   4.535 -15.609  1.00  0.00           C  
ATOM     18  H2  PRO A  35      31.710   5.081 -15.742  1.00  0.00           H  
ATOM     19  H3  PRO A  35      32.466   5.630 -14.383  1.00  0.00           H  
ATOM     20  HA  PRO A  35      30.795   3.460 -14.549  1.00  0.00           H  
ATOM     21  HB2 PRO A  35      32.959   1.998 -13.610  1.00  0.00           H  
ATOM     22  HB3 PRO A  35      32.431   1.937 -15.308  1.00  0.00           H  
ATOM     23  HG2 PRO A  35      34.626   2.632 -15.623  1.00  0.00           H  
ATOM     24  HG3 PRO A  35      34.687   3.483 -14.061  1.00  0.00           H  
ATOM     25  HD2 PRO A  35      33.576   4.392 -16.686  1.00  0.00           H  
ATOM     26  HD3 PRO A  35      34.386   5.330 -15.408  1.00  0.00           H  
ATOM     27  N   CYS A  36      32.233   5.184 -12.349  1.00  0.00           N  
ATOM     28  CA  CYS A  36      32.180   5.603 -10.952  1.00  0.00           C  
ATOM     29  C   CYS A  36      31.068   6.617 -10.744  1.00  0.00           C  
ATOM     30  O   CYS A  36      30.910   7.165  -9.656  1.00  0.00           O  
ATOM     31  CB  CYS A  36      33.530   6.192 -10.510  1.00  0.00           C  
ATOM     32  SG  CYS A  36      34.785   4.934 -10.055  1.00  0.00           S  
ATOM     33  H   CYS A  36      32.696   5.775 -13.025  1.00  0.00           H  
ATOM     34  HA  CYS A  36      31.971   4.726 -10.340  1.00  0.00           H  
ATOM     35  HB2 CYS A  36      33.357   6.831  -9.644  1.00  0.00           H  
ATOM     36  HB3 CYS A  36      33.927   6.790 -11.330  1.00  0.00           H  
ATOM     37  N   CYS A  37      30.290   6.830 -11.802  1.00  0.00           N  
ATOM     38  CA  CYS A  37      29.167   7.765 -11.808  1.00  0.00           C  
ATOM     39  C   CYS A  37      28.079   7.397 -10.802  1.00  0.00           C  
ATOM     40  O   CYS A  37      27.358   8.268 -10.318  1.00  0.00           O  
ATOM     41  CB  CYS A  37      28.543   7.831 -13.213  1.00  0.00           C  
ATOM     42  SG  CYS A  37      29.093   9.226 -14.267  1.00  0.00           S  
ATOM     43  H   CYS A  37      30.487   6.316 -12.649  1.00  0.00           H  
ATOM     44  HA  CYS A  37      29.572   8.735 -11.519  1.00  0.00           H  
ATOM     45  HB2 CYS A  37      27.462   7.907 -13.095  1.00  0.00           H  
ATOM     46  HB3 CYS A  37      28.788   6.904 -13.731  1.00  0.00           H  
ATOM     47  N   SER A  38      27.972   6.113 -10.477  1.00  0.00           N  
ATOM     48  CA  SER A  38      26.946   5.661  -9.554  1.00  0.00           C  
ATOM     49  C   SER A  38      27.315   5.601  -8.078  1.00  0.00           C  
ATOM     50  O   SER A  38      26.545   5.062  -7.284  1.00  0.00           O  
ATOM     51  CB  SER A  38      26.435   4.295  -9.982  1.00  0.00           C  
ATOM     52  OG  SER A  38      27.160   3.272  -9.331  1.00  0.00           O  
ATOM     53  H   SER A  38      28.613   5.443 -10.877  1.00  0.00           H  
ATOM     54  HA  SER A  38      26.185   6.439  -9.619  1.00  0.00           H  
ATOM     55  HB2 SER A  38      26.554   4.189 -11.060  1.00  0.00           H  
ATOM     56  HB3 SER A  38      25.380   4.209  -9.722  1.00  0.00           H  
ATOM     57  HG  SER A  38      27.036   3.385  -8.386  1.00  0.00           H  
ATOM     58  N   ASN A  39      28.476   6.130  -7.701  1.00  0.00           N  
ATOM     59  CA  ASN A  39      28.892   6.140  -6.291  1.00  0.00           C  
ATOM     60  C   ASN A  39      28.829   4.769  -5.633  1.00  0.00           C  
ATOM     61  O   ASN A  39      28.149   4.585  -4.615  1.00  0.00           O  
ATOM     62  CB  ASN A  39      28.008   7.084  -5.485  1.00  0.00           C  
ATOM     63  CG  ASN A  39      27.794   8.400  -6.170  1.00  0.00           C  
ATOM     64  ND2 ASN A  39      28.548   9.352  -5.965  1.00  0.00           N  
ATOM     65  OD1 ASN A  39      26.764   8.470  -6.992  1.00  0.00           O  
ATOM     66  H   ASN A  39      29.085   6.533  -8.399  1.00  0.00           H  
ATOM     67  HA  ASN A  39      29.931   6.471  -6.293  1.00  0.00           H  
ATOM     68  HB2 ASN A  39      28.481   7.266  -4.520  1.00  0.00           H  
ATOM     69  HB3 ASN A  39      27.039   6.609  -5.331  1.00  0.00           H  
ATOM     70 HD21 ASN A  39      28.390  10.232  -6.435  1.00  0.00           H  
ATOM     71 HD22 ASN A  39      29.325   9.253  -5.327  1.00  0.00           H  
ATOM     72  N   PRO A  40      29.557   3.795  -6.193  1.00  0.00           N  
ATOM     73  CA  PRO A  40      29.579   2.428  -5.665  1.00  0.00           C  
ATOM     74  C   PRO A  40      30.266   2.256  -4.319  1.00  0.00           C  
ATOM     75  O   PRO A  40      29.738   1.609  -3.413  1.00  0.00           O  
ATOM     76  CB  PRO A  40      30.277   1.621  -6.766  1.00  0.00           C  
ATOM     77  CG  PRO A  40      30.431   2.569  -7.945  1.00  0.00           C  
ATOM     78  CD  PRO A  40      30.415   3.947  -7.381  1.00  0.00           C  
ATOM     79  HA  PRO A  40      28.565   2.095  -5.445  1.00  0.00           H  
ATOM     80  HB2 PRO A  40      31.254   1.280  -6.424  1.00  0.00           H  
ATOM     81  HB3 PRO A  40      29.670   0.761  -7.048  1.00  0.00           H  
ATOM     82  HG2 PRO A  40      29.605   2.438  -8.644  1.00  0.00           H  
ATOM     83  HG3 PRO A  40      31.374   2.383  -8.458  1.00  0.00           H  
ATOM     84  HD2 PRO A  40      29.986   4.657  -8.088  1.00  0.00           H  
ATOM     85  HD3 PRO A  40      31.418   4.271  -7.104  1.00  0.00           H  
ATOM     86  N   CYS A  41      31.446   2.840  -4.188  1.00  0.00           N  
ATOM     87  CA  CYS A  41      32.213   2.695  -2.962  1.00  0.00           C  
ATOM     88  C   CYS A  41      31.539   3.277  -1.740  1.00  0.00           C  
ATOM     89  O   CYS A  41      31.290   4.472  -1.643  1.00  0.00           O  
ATOM     90  CB  CYS A  41      33.610   3.290  -3.153  1.00  0.00           C  
ATOM     91  SG  CYS A  41      34.279   2.903  -4.801  1.00  0.00           S  
ATOM     92  H   CYS A  41      31.818   3.392  -4.948  1.00  0.00           H  
ATOM     93  HA  CYS A  41      32.287   1.625  -2.766  1.00  0.00           H  
ATOM     94  HB2 CYS A  41      34.277   2.880  -2.395  1.00  0.00           H  
ATOM     95  HB3 CYS A  41      33.553   4.373  -3.039  1.00  0.00           H  
ATOM     96  N   GLN A  42      31.249   2.403  -0.800  1.00  0.00           N  
ATOM     97  CA  GLN A  42      30.600   2.817   0.413  1.00  0.00           C  
ATOM     98  C   GLN A  42      31.657   3.055   1.474  1.00  0.00           C  
ATOM     99  O   GLN A  42      32.839   2.754   1.273  1.00  0.00           O  
ATOM    100  CB  GLN A  42      29.592   1.743   0.864  1.00  0.00           C  
ATOM    101  CG  GLN A  42      28.477   1.453  -0.166  1.00  0.00           C  
ATOM    102  CD  GLN A  42      27.823   2.727  -0.726  1.00  0.00           C  
ATOM    103  OE1 GLN A  42      27.254   3.533   0.018  1.00  0.00           O  
ATOM    104  NE2 GLN A  42      27.907   2.909  -2.042  1.00  0.00           N  
ATOM    105  H   GLN A  42      31.485   1.430  -0.933  1.00  0.00           H  
ATOM    106  HA  GLN A  42      30.048   3.742   0.248  1.00  0.00           H  
ATOM    107  HB2 GLN A  42      30.137   0.817   1.048  1.00  0.00           H  
ATOM    108  HB3 GLN A  42      29.124   2.079   1.789  1.00  0.00           H  
ATOM    109  HG2 GLN A  42      27.707   0.852   0.317  1.00  0.00           H  
ATOM    110  HG3 GLN A  42      28.909   0.892  -0.995  1.00  0.00           H  
ATOM    111 HE21 GLN A  42      28.381   2.227  -2.617  1.00  0.00           H  
ATOM    112 HE22 GLN A  42      27.497   3.729  -2.466  1.00  0.00           H  
ATOM    113  N   ASN A  43      31.212   3.614   2.595  1.00  0.00           N  
ATOM    114  CA  ASN A  43      32.059   3.923   3.743  1.00  0.00           C  
ATOM    115  C   ASN A  43      33.334   4.723   3.528  1.00  0.00           C  
ATOM    116  O   ASN A  43      34.366   4.423   4.134  1.00  0.00           O  
ATOM    117  CB  ASN A  43      32.382   2.641   4.474  1.00  0.00           C  
ATOM    118  CG  ASN A  43      31.144   1.959   4.955  1.00  0.00           C  
ATOM    119  OD1 ASN A  43      30.511   2.400   5.918  1.00  0.00           O  
ATOM    120  ND2 ASN A  43      30.769   0.883   4.278  1.00  0.00           N  
ATOM    121  H   ASN A  43      30.229   3.838   2.656  1.00  0.00           H  
ATOM    122  HA  ASN A  43      31.446   4.616   4.319  1.00  0.00           H  
ATOM    123  HB2 ASN A  43      33.015   2.872   5.331  1.00  0.00           H  
ATOM    124  HB3 ASN A  43      32.915   1.972   3.798  1.00  0.00           H  
ATOM    125 HD21 ASN A  43      31.321   0.561   3.496  1.00  0.00           H  
ATOM    126 HD22 ASN A  43      29.931   0.386   4.544  1.00  0.00           H  
ATOM    127  N   ARG A  44      33.245   5.748   2.685  1.00  0.00           N  
ATOM    128  CA  ARG A  44      34.378   6.612   2.395  1.00  0.00           C  
ATOM    129  C   ARG A  44      35.466   5.973   1.547  1.00  0.00           C  
ATOM    130  O   ARG A  44      36.580   6.482   1.469  1.00  0.00           O  
ATOM    131  CB  ARG A  44      34.965   7.120   3.703  1.00  0.00           C  
ATOM    132  CG  ARG A  44      33.983   7.951   4.511  1.00  0.00           C  
ATOM    133  CD  ARG A  44      34.229   9.417   4.264  1.00  0.00           C  
ATOM    134  NE  ARG A  44      35.052   9.988   5.315  1.00  0.00           N  
ATOM    135  CZ  ARG A  44      36.027  10.856   5.109  1.00  0.00           C  
ATOM    136  NH1 ARG A  44      36.315  11.265   3.878  1.00  0.00           N  
ATOM    137  NH2 ARG A  44      36.695  11.330   6.144  1.00  0.00           N1+
ATOM    138  H   ARG A  44      32.362   5.932   2.231  1.00  0.00           H  
ATOM    139  HA  ARG A  44      33.990   7.432   1.791  1.00  0.00           H  
ATOM    140  HB2 ARG A  44      35.270   6.263   4.303  1.00  0.00           H  
ATOM    141  HB3 ARG A  44      35.837   7.734   3.477  1.00  0.00           H  
ATOM    142  HG2 ARG A  44      34.114   7.736   5.571  1.00  0.00           H  
ATOM    143  HG3 ARG A  44      32.965   7.700   4.212  1.00  0.00           H  
ATOM    144  HD2 ARG A  44      33.273   9.940   4.236  1.00  0.00           H  
ATOM    145  HD3 ARG A  44      34.737   9.537   3.307  1.00  0.00           H  
ATOM    146  HE  ARG A  44      34.867   9.703   6.266  1.00  0.00           H  
ATOM    147 HH11 ARG A  44      35.800  10.898   3.090  1.00  0.00           H  
ATOM    148 HH12 ARG A  44      37.049  11.943   3.730  1.00  0.00           H  
ATOM    149 HH21 ARG A  44      36.459  11.029   7.079  1.00  0.00           H  
ATOM    150 HH22 ARG A  44      37.443  11.994   6.001  1.00  0.00           H  
ATOM    151  N   GLY A  45      35.129   4.855   0.913  1.00  0.00           N  
ATOM    152  CA  GLY A  45      36.078   4.171   0.054  1.00  0.00           C  
ATOM    153  C   GLY A  45      36.246   5.028  -1.174  1.00  0.00           C  
ATOM    154  O   GLY A  45      35.347   5.801  -1.506  1.00  0.00           O  
ATOM    155  H   GLY A  45      34.200   4.476   1.030  1.00  0.00           H  
ATOM    156  HA2 GLY A  45      37.033   4.057   0.566  1.00  0.00           H  
ATOM    157  HA3 GLY A  45      35.694   3.189  -0.223  1.00  0.00           H  
ATOM    158  N   GLU A  46      37.376   4.897  -1.858  1.00  0.00           N  
ATOM    159  CA  GLU A  46      37.618   5.716  -3.037  1.00  0.00           C  
ATOM    160  C   GLU A  46      37.411   4.947  -4.331  1.00  0.00           C  
ATOM    161  O   GLU A  46      37.965   3.868  -4.527  1.00  0.00           O  
ATOM    162  CB  GLU A  46      39.036   6.298  -3.000  1.00  0.00           C  
ATOM    163  CG  GLU A  46      39.570   6.571  -1.592  1.00  0.00           C  
ATOM    164  CD  GLU A  46      40.170   7.966  -1.453  1.00  0.00           C  
ATOM    165  OE1 GLU A  46      40.703   8.475  -2.472  1.00  0.00           O  
ATOM    166  OE2 GLU A  46      40.106   8.546  -0.335  1.00  0.00           O1-
ATOM    167  H   GLU A  46      38.070   4.227  -1.560  1.00  0.00           H  
ATOM    168  HA  GLU A  46      36.888   6.525  -3.016  1.00  0.00           H  
ATOM    169  HB2 GLU A  46      39.707   5.592  -3.488  1.00  0.00           H  
ATOM    170  HB3 GLU A  46      39.033   7.238  -3.552  1.00  0.00           H  
ATOM    171  HG2 GLU A  46      40.340   5.835  -1.362  1.00  0.00           H  
ATOM    172  HG3 GLU A  46      38.749   6.472  -0.882  1.00  0.00           H  
ATOM    173  N   CYS A  47      36.586   5.514  -5.208  1.00  0.00           N  
ATOM    174  CA  CYS A  47      36.308   4.918  -6.505  1.00  0.00           C  
ATOM    175  C   CYS A  47      37.329   5.472  -7.498  1.00  0.00           C  
ATOM    176  O   CYS A  47      37.555   6.686  -7.590  1.00  0.00           O  
ATOM    177  CB  CYS A  47      34.888   5.276  -6.974  1.00  0.00           C  
ATOM    178  SG  CYS A  47      34.188   4.173  -8.257  1.00  0.00           S  
ATOM    179  H   CYS A  47      36.139   6.386  -4.965  1.00  0.00           H  
ATOM    180  HA  CYS A  47      36.377   3.832  -6.437  1.00  0.00           H  
ATOM    181  HB2 CYS A  47      34.911   6.289  -7.376  1.00  0.00           H  
ATOM    182  HB3 CYS A  47      34.229   5.245  -6.107  1.00  0.00           H  
ATOM    183  N   MET A  48      37.958   4.572  -8.233  1.00  0.00           N  
ATOM    184  CA  MET A  48      38.919   4.975  -9.222  1.00  0.00           C  
ATOM    185  C   MET A  48      38.538   4.144 -10.430  1.00  0.00           C  
ATOM    186  O   MET A  48      38.347   2.944 -10.324  1.00  0.00           O  
ATOM    187  CB  MET A  48      40.331   4.647  -8.737  1.00  0.00           C  
ATOM    188  CG  MET A  48      41.395   4.847  -9.800  1.00  0.00           C  
ATOM    189  SD  MET A  48      42.890   3.920  -9.491  1.00  0.00           S  
ATOM    190  CE  MET A  48      42.375   2.266  -9.861  1.00  0.00           C  
ATOM    191  H   MET A  48      37.761   3.591  -8.098  1.00  0.00           H  
ATOM    192  HA  MET A  48      38.916   6.044  -9.435  1.00  0.00           H  
ATOM    193  HB2 MET A  48      40.353   3.605  -8.418  1.00  0.00           H  
ATOM    194  HB3 MET A  48      40.564   5.292  -7.890  1.00  0.00           H  
ATOM    195  HG2 MET A  48      41.648   5.907  -9.841  1.00  0.00           H  
ATOM    196  HG3 MET A  48      40.987   4.534 -10.761  1.00  0.00           H  
ATOM    197  HE1 MET A  48      41.553   1.985  -9.202  1.00  0.00           H  
ATOM    198  HE2 MET A  48      42.044   2.212 -10.898  1.00  0.00           H  
ATOM    199  HE3 MET A  48      43.211   1.583  -9.710  1.00  0.00           H  
ATOM    200  N   SER A  49      38.393   4.778 -11.576  1.00  0.00           N  
ATOM    201  CA  SER A  49      38.015   4.042 -12.763  1.00  0.00           C  
ATOM    202  C   SER A  49      39.172   3.185 -13.257  1.00  0.00           C  
ATOM    203  O   SER A  49      40.277   3.687 -13.477  1.00  0.00           O  
ATOM    204  CB  SER A  49      37.572   5.014 -13.863  1.00  0.00           C  
ATOM    205  OG  SER A  49      38.626   5.882 -14.249  1.00  0.00           O  
ATOM    206  H   SER A  49      38.545   5.775 -11.626  1.00  0.00           H  
ATOM    207  HA  SER A  49      37.183   3.384 -12.511  1.00  0.00           H  
ATOM    208  HB2 SER A  49      36.739   5.612 -13.492  1.00  0.00           H  
ATOM    209  HB3 SER A  49      37.249   4.441 -14.732  1.00  0.00           H  
ATOM    210  HG  SER A  49      38.788   5.743 -15.185  1.00  0.00           H  
ATOM    211  N   THR A  50      38.914   1.890 -13.437  1.00  0.00           N  
ATOM    212  CA  THR A  50      39.930   0.940 -13.917  1.00  0.00           C  
ATOM    213  C   THR A  50      39.563   0.376 -15.294  1.00  0.00           C  
ATOM    214  O   THR A  50      39.383  -0.822 -15.447  1.00  0.00           O  
ATOM    215  CB  THR A  50      40.092  -0.236 -12.927  1.00  0.00           C  
ATOM    216  OG1 THR A  50      39.022  -1.168 -13.113  1.00  0.00           O  
ATOM    217  CG2 THR A  50      40.053   0.268 -11.491  1.00  0.00           C  
ATOM    218  H   THR A  50      37.985   1.547 -13.236  1.00  0.00           H  
ATOM    219  HA  THR A  50      40.868   1.489 -13.995  1.00  0.00           H  
ATOM    220  HB  THR A  50      41.051  -0.717 -13.116  1.00  0.00           H  
ATOM    221 HG21 THR A  50      40.858   0.987 -11.336  1.00  0.00           H  
ATOM    222 HG22 THR A  50      39.094   0.750 -11.301  1.00  0.00           H  
ATOM    223 HG23 THR A  50      40.180  -0.572 -10.808  1.00  0.00           H  
ATOM    224  HG1 THR A  50      39.061  -1.477 -14.021  1.00  0.00           H  
ATOM    225  N   GLY A  51      39.470   1.244 -16.292  1.00  0.00           N  
ATOM    226  CA  GLY A  51      39.097   0.808 -17.626  1.00  0.00           C  
ATOM    227  C   GLY A  51      37.822   1.527 -18.024  1.00  0.00           C  
ATOM    228  O   GLY A  51      37.074   1.982 -17.155  1.00  0.00           O  
ATOM    229  H   GLY A  51      39.661   2.221 -16.122  1.00  0.00           H  
ATOM    230  HA2 GLY A  51      39.893   1.053 -18.330  1.00  0.00           H  
ATOM    231  HA3 GLY A  51      38.929  -0.269 -17.628  1.00  0.00           H  
ATOM    232  N   PHE A  52      37.560   1.636 -19.322  1.00  0.00           N  
ATOM    233  CA  PHE A  52      36.364   2.333 -19.809  1.00  0.00           C  
ATOM    234  C   PHE A  52      35.016   1.997 -19.164  1.00  0.00           C  
ATOM    235  O   PHE A  52      34.157   2.876 -19.047  1.00  0.00           O  
ATOM    236  CB  PHE A  52      36.240   2.150 -21.316  1.00  0.00           C  
ATOM    237  CG  PHE A  52      37.064   3.114 -22.100  1.00  0.00           C  
ATOM    238  CD1 PHE A  52      38.080   2.666 -22.924  1.00  0.00           C  
ATOM    239  CD2 PHE A  52      36.833   4.475 -22.000  1.00  0.00           C  
ATOM    240  CE1 PHE A  52      38.849   3.551 -23.629  1.00  0.00           C  
ATOM    241  CE2 PHE A  52      37.597   5.372 -22.703  1.00  0.00           C  
ATOM    242  CZ  PHE A  52      38.610   4.908 -23.521  1.00  0.00           C  
ATOM    243  H   PHE A  52      38.199   1.229 -19.990  1.00  0.00           H  
ATOM    244  HA  PHE A  52      36.550   3.365 -19.510  1.00  0.00           H  
ATOM    245  HB2 PHE A  52      36.558   1.139 -21.568  1.00  0.00           H  
ATOM    246  HB3 PHE A  52      35.195   2.282 -21.595  1.00  0.00           H  
ATOM    247  HD1 PHE A  52      38.268   1.606 -23.012  1.00  0.00           H  
ATOM    248  HD2 PHE A  52      36.041   4.836 -21.360  1.00  0.00           H  
ATOM    249  HE1 PHE A  52      39.641   3.190 -24.268  1.00  0.00           H  
ATOM    250  HE2 PHE A  52      37.408   6.432 -22.618  1.00  0.00           H  
ATOM    251  HZ  PHE A  52      39.216   5.608 -24.077  1.00  0.00           H  
ATOM    252  N   ASP A  53      34.826   0.744 -18.746  1.00  0.00           N  
ATOM    253  CA  ASP A  53      33.558   0.315 -18.144  1.00  0.00           C  
ATOM    254  C   ASP A  53      33.689  -0.421 -16.816  1.00  0.00           C  
ATOM    255  O   ASP A  53      32.777  -1.151 -16.422  1.00  0.00           O  
ATOM    256  CB  ASP A  53      32.807  -0.604 -19.106  1.00  0.00           C  
ATOM    257  CG  ASP A  53      32.427   0.080 -20.401  1.00  0.00           C  
ATOM    258  OD1 ASP A  53      31.706   1.109 -20.349  1.00  0.00           O  
ATOM    259  OD2 ASP A  53      32.845  -0.421 -21.469  1.00  0.00           O1-
ATOM    260  H   ASP A  53      35.574   0.073 -18.847  1.00  0.00           H  
ATOM    261  HA  ASP A  53      33.021   1.243 -17.947  1.00  0.00           H  
ATOM    262  HB2 ASP A  53      31.897  -0.951 -18.616  1.00  0.00           H  
ATOM    263  HB3 ASP A  53      33.443  -1.458 -19.338  1.00  0.00           H  
ATOM    264  N   GLN A  54      34.814  -0.251 -16.130  1.00  0.00           N  
ATOM    265  CA  GLN A  54      35.020  -0.929 -14.856  1.00  0.00           C  
ATOM    266  C   GLN A  54      35.543   0.073 -13.843  1.00  0.00           C  
ATOM    267  O   GLN A  54      36.069   1.121 -14.219  1.00  0.00           O  
ATOM    268  CB  GLN A  54      36.007  -2.096 -15.016  1.00  0.00           C  
ATOM    269  CG  GLN A  54      35.571  -3.154 -16.036  1.00  0.00           C  
ATOM    270  CD  GLN A  54      36.243  -2.972 -17.403  1.00  0.00           C  
ATOM    271  OE1 GLN A  54      36.344  -1.852 -17.912  1.00  0.00           O  
ATOM    272  NE2 GLN A  54      36.705  -4.075 -18.000  1.00  0.00           N  
ATOM    273  H   GLN A  54      35.535   0.355 -16.495  1.00  0.00           H  
ATOM    274  HA  GLN A  54      34.072  -1.339 -14.508  1.00  0.00           H  
ATOM    275  HB2 GLN A  54      36.967  -1.690 -15.334  1.00  0.00           H  
ATOM    276  HB3 GLN A  54      36.121  -2.582 -14.047  1.00  0.00           H  
ATOM    277  HG2 GLN A  54      34.491  -3.088 -16.167  1.00  0.00           H  
ATOM    278  HG3 GLN A  54      35.830  -4.139 -15.649  1.00  0.00           H  
ATOM    279 HE21 GLN A  54      36.603  -4.973 -17.550  1.00  0.00           H  
ATOM    280 HE22 GLN A  54      37.156  -4.010 -18.901  1.00  0.00           H  
ATOM    281  N   TYR A  55      35.379  -0.252 -12.563  1.00  0.00           N  
ATOM    282  CA  TYR A  55      35.810   0.611 -11.467  1.00  0.00           C  
ATOM    283  C   TYR A  55      36.380  -0.225 -10.317  1.00  0.00           C  
ATOM    284  O   TYR A  55      36.219  -1.444 -10.278  1.00  0.00           O  
ATOM    285  CB  TYR A  55      34.619   1.437 -10.963  1.00  0.00           C  
ATOM    286  CG  TYR A  55      33.673   0.642 -10.093  1.00  0.00           C  
ATOM    287  CD1 TYR A  55      33.925   0.479  -8.729  1.00  0.00           C  
ATOM    288  CD2 TYR A  55      32.573  -0.016 -10.643  1.00  0.00           C  
ATOM    289  CE1 TYR A  55      33.117  -0.322  -7.944  1.00  0.00           C  
ATOM    290  CE2 TYR A  55      31.761  -0.821  -9.863  1.00  0.00           C  
ATOM    291  CZ  TYR A  55      32.041  -0.972  -8.520  1.00  0.00           C  
ATOM    292  OH  TYR A  55      31.271  -1.797  -7.745  1.00  0.00           O  
ATOM    293  H   TYR A  55      34.938  -1.133 -12.340  1.00  0.00           H  
ATOM    294  HA  TYR A  55      36.590   1.279 -11.833  1.00  0.00           H  
ATOM    295  HB2 TYR A  55      35.000   2.278 -10.383  1.00  0.00           H  
ATOM    296  HB3 TYR A  55      34.066   1.811 -11.825  1.00  0.00           H  
ATOM    297  HD1 TYR A  55      34.765   0.987  -8.280  1.00  0.00           H  
ATOM    298  HD2 TYR A  55      32.352   0.104 -11.693  1.00  0.00           H  
ATOM    299  HE1 TYR A  55      33.324  -0.439  -6.891  1.00  0.00           H  
ATOM    300  HE2 TYR A  55      30.914  -1.327 -10.302  1.00  0.00           H  
ATOM    301  HH  TYR A  55      31.202  -1.540  -6.823  1.00  0.00           H  
ATOM    302  N   LYS A  56      37.049   0.438  -9.379  1.00  0.00           N  
ATOM    303  CA  LYS A  56      37.620  -0.241  -8.214  1.00  0.00           C  
ATOM    304  C   LYS A  56      37.490   0.652  -6.986  1.00  0.00           C  
ATOM    305  O   LYS A  56      37.410   1.880  -7.098  1.00  0.00           O  
ATOM    306  CB  LYS A  56      39.090  -0.563  -8.440  1.00  0.00           C  
ATOM    307  CG  LYS A  56      39.886  -0.559  -7.160  1.00  0.00           C  
ATOM    308  CD  LYS A  56      40.726  -1.816  -7.017  1.00  0.00           C  
ATOM    309  CE  LYS A  56      41.120  -2.059  -5.562  1.00  0.00           C  
ATOM    310  NZ  LYS A  56      40.774  -3.452  -5.155  1.00  0.00           N1+
ATOM    311  H   LYS A  56      37.167   1.437  -9.472  1.00  0.00           H  
ATOM    312  HA  LYS A  56      37.075  -1.172  -8.060  1.00  0.00           H  
ATOM    313  HB2 LYS A  56      39.165  -1.550  -8.895  1.00  0.00           H  
ATOM    314  HB3 LYS A  56      39.511   0.182  -9.116  1.00  0.00           H  
ATOM    315  HG2 LYS A  56      40.546   0.309  -7.157  1.00  0.00           H  
ATOM    316  HG3 LYS A  56      39.198  -0.496  -6.317  1.00  0.00           H  
ATOM    317  HD2 LYS A  56      41.630  -1.709  -7.616  1.00  0.00           H  
ATOM    318  HD3 LYS A  56      40.151  -2.670  -7.376  1.00  0.00           H  
ATOM    319  HE2 LYS A  56      40.587  -1.355  -4.923  1.00  0.00           H  
ATOM    320  HE3 LYS A  56      42.194  -1.909  -5.451  1.00  0.00           H  
ATOM    321  HZ1 LYS A  56      39.779  -3.595  -5.257  1.00  0.00           H  
ATOM    322  HZ2 LYS A  56      41.270  -4.107  -5.742  1.00  0.00           H  
ATOM    323  HZ3 LYS A  56      41.038  -3.597  -4.191  1.00  0.00           H  
ATOM    324  N   CYS A  57      37.452   0.048  -5.809  1.00  0.00           N  
ATOM    325  CA  CYS A  57      37.340   0.857  -4.605  1.00  0.00           C  
ATOM    326  C   CYS A  57      38.533   0.651  -3.680  1.00  0.00           C  
ATOM    327  O   CYS A  57      38.846  -0.476  -3.303  1.00  0.00           O  
ATOM    328  CB  CYS A  57      36.028   0.549  -3.856  1.00  0.00           C  
ATOM    329  SG  CYS A  57      34.478   0.879  -4.783  1.00  0.00           S  
ATOM    330  H   CYS A  57      37.500  -0.959  -5.748  1.00  0.00           H  
ATOM    331  HA  CYS A  57      37.329   1.902  -4.916  1.00  0.00           H  
ATOM    332  HB2 CYS A  57      36.011   1.155  -2.950  1.00  0.00           H  
ATOM    333  HB3 CYS A  57      36.037  -0.507  -3.587  1.00  0.00           H  
ATOM    334  N   ASP A  58      39.198   1.757  -3.343  1.00  0.00           N  
ATOM    335  CA  ASP A  58      40.352   1.774  -2.446  1.00  0.00           C  
ATOM    336  C   ASP A  58      39.729   1.819  -1.060  1.00  0.00           C  
ATOM    337  O   ASP A  58      39.224   2.866  -0.624  1.00  0.00           O  
ATOM    338  CB  ASP A  58      41.184   3.042  -2.707  1.00  0.00           C  
ATOM    339  CG  ASP A  58      42.515   3.060  -1.956  1.00  0.00           C  
ATOM    340  OD1 ASP A  58      42.702   2.291  -0.988  1.00  0.00           O  
ATOM    341  OD2 ASP A  58      43.379   3.866  -2.345  1.00  0.00           O1-
ATOM    342  H   ASP A  58      38.885   2.636  -3.731  1.00  0.00           H  
ATOM    343  HA  ASP A  58      41.019   0.922  -2.576  1.00  0.00           H  
ATOM    344  HB2 ASP A  58      40.600   3.908  -2.396  1.00  0.00           H  
ATOM    345  HB3 ASP A  58      41.389   3.107  -3.776  1.00  0.00           H  
ATOM    346  N   CYS A  59      39.741   0.673  -0.384  1.00  0.00           N  
ATOM    347  CA  CYS A  59      39.128   0.571   0.940  1.00  0.00           C  
ATOM    348  C   CYS A  59      40.112   0.869   2.057  1.00  0.00           C  
ATOM    349  O   CYS A  59      39.800   0.725   3.232  1.00  0.00           O  
ATOM    350  CB  CYS A  59      38.471  -0.816   1.130  1.00  0.00           C  
ATOM    351  SG  CYS A  59      37.176  -1.287  -0.106  1.00  0.00           S  
ATOM    352  H   CYS A  59      40.181  -0.140  -0.792  1.00  0.00           H  
ATOM    353  HA  CYS A  59      38.351   1.334   0.996  1.00  0.00           H  
ATOM    354  HB2 CYS A  59      38.009  -0.832   2.117  1.00  0.00           H  
ATOM    355  HB3 CYS A  59      39.261  -1.566   1.086  1.00  0.00           H  
ATOM    356  N   THR A  60      41.295   1.321   1.671  1.00  0.00           N  
ATOM    357  CA  THR A  60      42.346   1.681   2.608  1.00  0.00           C  
ATOM    358  C   THR A  60      41.876   2.435   3.849  1.00  0.00           C  
ATOM    359  O   THR A  60      41.236   3.490   3.746  1.00  0.00           O  
ATOM    360  CB  THR A  60      43.368   2.561   1.922  1.00  0.00           C  
ATOM    361  OG1 THR A  60      43.939   1.841   0.826  1.00  0.00           O  
ATOM    362  CG2 THR A  60      44.443   2.996   2.914  1.00  0.00           C  
ATOM    363  H   THR A  60      41.475   1.420   0.682  1.00  0.00           H  
ATOM    364  HA  THR A  60      42.756   0.726   2.937  1.00  0.00           H  
ATOM    365  HB  THR A  60      42.886   3.462   1.542  1.00  0.00           H  
ATOM    366 HG21 THR A  60      43.981   3.552   3.730  1.00  0.00           H  
ATOM    367 HG22 THR A  60      44.946   2.116   3.314  1.00  0.00           H  
ATOM    368 HG23 THR A  60      45.170   3.631   2.407  1.00  0.00           H  
ATOM    369  HG1 THR A  60      43.753   2.336   0.025  1.00  0.00           H  
ATOM    370  N   ARG A  61      42.214   1.903   5.017  1.00  0.00           N  
ATOM    371  CA  ARG A  61      41.858   2.534   6.284  1.00  0.00           C  
ATOM    372  C   ARG A  61      40.385   2.933   6.432  1.00  0.00           C  
ATOM    373  O   ARG A  61      40.103   3.938   7.084  1.00  0.00           O  
ATOM    374  CB  ARG A  61      42.710   3.790   6.505  1.00  0.00           C  
ATOM    375  CG  ARG A  61      43.864   3.651   7.486  1.00  0.00           C  
ATOM    376  CD  ARG A  61      44.931   4.737   7.249  1.00  0.00           C  
ATOM    377  NE  ARG A  61      45.740   4.455   6.063  1.00  0.00           N  
ATOM    378  CZ  ARG A  61      45.776   5.233   4.988  1.00  0.00           C  
ATOM    379  NH1 ARG A  61      45.051   6.339   4.949  1.00  0.00           N  
ATOM    380  NH2 ARG A  61      46.520   4.905   3.949  1.00  0.00           N1+
ATOM    381  H   ARG A  61      42.733   1.036   5.029  1.00  0.00           H  
ATOM    382  HA  ARG A  61      42.050   1.764   7.031  1.00  0.00           H  
ATOM    383  HB2 ARG A  61      43.126   4.084   5.541  1.00  0.00           H  
ATOM    384  HB3 ARG A  61      42.053   4.578   6.873  1.00  0.00           H  
ATOM    385  HG2 ARG A  61      44.321   2.670   7.360  1.00  0.00           H  
ATOM    386  HG3 ARG A  61      43.480   3.745   8.502  1.00  0.00           H  
ATOM    387  HD2 ARG A  61      45.586   4.784   8.119  1.00  0.00           H  
ATOM    388  HD3 ARG A  61      44.433   5.698   7.116  1.00  0.00           H  
ATOM    389  HE  ARG A  61      46.305   3.618   6.062  1.00  0.00           H  
ATOM    390 HH11 ARG A  61      45.069   6.926   4.127  1.00  0.00           H  
ATOM    391 HH12 ARG A  61      44.479   6.596   5.741  1.00  0.00           H  
ATOM    392 HH21 ARG A  61      47.068   4.057   3.968  1.00  0.00           H  
ATOM    393 HH22 ARG A  61      46.542   5.502   3.135  1.00  0.00           H  
ATOM    394  N   THR A  62      39.449   2.182   5.845  1.00  0.00           N  
ATOM    395  CA  THR A  62      38.028   2.531   5.977  1.00  0.00           C  
ATOM    396  C   THR A  62      37.340   1.671   7.042  1.00  0.00           C  
ATOM    397  O   THR A  62      36.406   2.116   7.710  1.00  0.00           O  
ATOM    398  CB  THR A  62      37.240   2.361   4.650  1.00  0.00           C  
ATOM    399  OG1 THR A  62      37.150   0.972   4.334  1.00  0.00           O  
ATOM    400  CG2 THR A  62      37.912   3.089   3.505  1.00  0.00           C  
ATOM    401  H   THR A  62      39.719   1.371   5.308  1.00  0.00           H  
ATOM    402  HA  THR A  62      38.016   3.582   6.266  1.00  0.00           H  
ATOM    403  HB  THR A  62      36.247   2.789   4.787  1.00  0.00           H  
ATOM    404 HG21 THR A  62      37.990   4.149   3.745  1.00  0.00           H  
ATOM    405 HG22 THR A  62      38.909   2.678   3.348  1.00  0.00           H  
ATOM    406 HG23 THR A  62      37.321   2.964   2.598  1.00  0.00           H  
ATOM    407  HG1 THR A  62      38.044   0.641   4.223  1.00  0.00           H  
ATOM    408  N   GLY A  63      37.808   0.442   7.207  1.00  0.00           N  
ATOM    409  CA  GLY A  63      37.206  -0.438   8.189  1.00  0.00           C  
ATOM    410  C   GLY A  63      36.400  -1.510   7.485  1.00  0.00           C  
ATOM    411  O   GLY A  63      35.927  -2.460   8.115  1.00  0.00           O  
ATOM    412  H   GLY A  63      38.585   0.118   6.648  1.00  0.00           H  
ATOM    413  HA2 GLY A  63      37.989  -0.906   8.785  1.00  0.00           H  
ATOM    414  HA3 GLY A  63      36.550   0.140   8.840  1.00  0.00           H  
ATOM    415  N   PHE A  64      36.242  -1.362   6.171  1.00  0.00           N  
ATOM    416  CA  PHE A  64      35.491  -2.337   5.387  1.00  0.00           C  
ATOM    417  C   PHE A  64      36.314  -2.787   4.201  1.00  0.00           C  
ATOM    418  O   PHE A  64      37.249  -2.109   3.793  1.00  0.00           O  
ATOM    419  CB  PHE A  64      34.178  -1.735   4.852  1.00  0.00           C  
ATOM    420  CG  PHE A  64      33.280  -1.157   5.916  1.00  0.00           C  
ATOM    421  CD1 PHE A  64      33.659  -0.032   6.635  1.00  0.00           C  
ATOM    422  CD2 PHE A  64      32.061  -1.740   6.195  1.00  0.00           C  
ATOM    423  CE1 PHE A  64      32.834   0.488   7.602  1.00  0.00           C  
ATOM    424  CE2 PHE A  64      31.236  -1.216   7.162  1.00  0.00           C  
ATOM    425  CZ  PHE A  64      31.619  -0.110   7.866  1.00  0.00           C  
ATOM    426  H   PHE A  64      36.649  -0.561   5.709  1.00  0.00           H  
ATOM    427  HA  PHE A  64      35.263  -3.177   6.043  1.00  0.00           H  
ATOM    428  HB2 PHE A  64      34.429  -0.941   4.149  1.00  0.00           H  
ATOM    429  HB3 PHE A  64      33.629  -2.521   4.332  1.00  0.00           H  
ATOM    430  HD1 PHE A  64      34.610   0.438   6.433  1.00  0.00           H  
ATOM    431  HD2 PHE A  64      31.751  -2.618   5.648  1.00  0.00           H  
ATOM    432  HE1 PHE A  64      33.136   1.365   8.156  1.00  0.00           H  
ATOM    433  HE2 PHE A  64      30.282  -1.680   7.366  1.00  0.00           H  
ATOM    434  HZ  PHE A  64      30.971   0.296   8.629  1.00  0.00           H  
ATOM    435  N   TYR A  65      35.952  -3.936   3.646  1.00  0.00           N  
ATOM    436  CA  TYR A  65      36.630  -4.470   2.479  1.00  0.00           C  
ATOM    437  C   TYR A  65      35.542  -5.033   1.599  1.00  0.00           C  
ATOM    438  O   TYR A  65      34.435  -5.267   2.069  1.00  0.00           O  
ATOM    439  CB  TYR A  65      37.608  -5.569   2.877  1.00  0.00           C  
ATOM    440  CG  TYR A  65      37.035  -6.615   3.788  1.00  0.00           C  
ATOM    441  CD1 TYR A  65      36.703  -7.870   3.299  1.00  0.00           C  
ATOM    442  CD2 TYR A  65      36.862  -6.369   5.143  1.00  0.00           C  
ATOM    443  CE1 TYR A  65      36.217  -8.859   4.134  1.00  0.00           C  
ATOM    444  CE2 TYR A  65      36.376  -7.351   5.990  1.00  0.00           C  
ATOM    445  CZ  TYR A  65      36.057  -8.596   5.475  1.00  0.00           C  
ATOM    446  OH  TYR A  65      35.584  -9.592   6.293  1.00  0.00           O  
ATOM    447  H   TYR A  65      35.183  -4.454   4.047  1.00  0.00           H  
ATOM    448  HA  TYR A  65      37.209  -3.700   1.969  1.00  0.00           H  
ATOM    449  HB2 TYR A  65      37.954  -6.062   1.968  1.00  0.00           H  
ATOM    450  HB3 TYR A  65      38.454  -5.104   3.383  1.00  0.00           H  
ATOM    451  HD1 TYR A  65      36.826  -8.078   2.247  1.00  0.00           H  
ATOM    452  HD2 TYR A  65      37.110  -5.397   5.543  1.00  0.00           H  
ATOM    453  HE1 TYR A  65      35.965  -9.831   3.736  1.00  0.00           H  
ATOM    454  HE2 TYR A  65      36.247  -7.147   7.043  1.00  0.00           H  
ATOM    455  HH  TYR A  65      35.500  -9.351   7.218  1.00  0.00           H  
ATOM    456  N   GLY A  66      35.847  -5.252   0.329  1.00  0.00           N  
ATOM    457  CA  GLY A  66      34.847  -5.782  -0.577  1.00  0.00           C  
ATOM    458  C   GLY A  66      34.762  -4.880  -1.786  1.00  0.00           C  
ATOM    459  O   GLY A  66      35.081  -3.698  -1.684  1.00  0.00           O  
ATOM    460  H   GLY A  66      36.777  -5.050  -0.009  1.00  0.00           H  
ATOM    461  HA2 GLY A  66      35.130  -6.787  -0.889  1.00  0.00           H  
ATOM    462  HA3 GLY A  66      33.880  -5.816  -0.076  1.00  0.00           H  
ATOM    463  N   GLU A  67      34.350  -5.424  -2.927  1.00  0.00           N  
ATOM    464  CA  GLU A  67      34.241  -4.636  -4.150  1.00  0.00           C  
ATOM    465  C   GLU A  67      33.674  -3.219  -3.940  1.00  0.00           C  
ATOM    466  O   GLU A  67      33.950  -2.313  -4.739  1.00  0.00           O  
ATOM    467  CB  GLU A  67      33.380  -5.382  -5.171  1.00  0.00           C  
ATOM    468  CG  GLU A  67      33.434  -4.798  -6.577  1.00  0.00           C  
ATOM    469  CD  GLU A  67      32.357  -5.373  -7.477  1.00  0.00           C  
ATOM    470  OE1 GLU A  67      31.540  -6.154  -6.960  1.00  0.00           O  
ATOM    471  OE2 GLU A  67      32.321  -5.052  -8.688  1.00  0.00           O1-
ATOM    472  H   GLU A  67      34.107  -6.404  -2.948  1.00  0.00           H  
ATOM    473  HA  GLU A  67      35.260  -4.507  -4.516  1.00  0.00           H  
ATOM    474  HB2 GLU A  67      33.722  -6.416  -5.217  1.00  0.00           H  
ATOM    475  HB3 GLU A  67      32.345  -5.357  -4.830  1.00  0.00           H  
ATOM    476  HG2 GLU A  67      34.409  -5.018  -7.011  1.00  0.00           H  
ATOM    477  HG3 GLU A  67      33.300  -3.718  -6.514  1.00  0.00           H  
ATOM    478  N   ASN A  68      32.893  -3.037  -2.872  1.00  0.00           N  
ATOM    479  CA  ASN A  68      32.274  -1.752  -2.556  1.00  0.00           C  
ATOM    480  C   ASN A  68      32.499  -1.322  -1.092  1.00  0.00           C  
ATOM    481  O   ASN A  68      31.745  -0.536  -0.523  1.00  0.00           O  
ATOM    482  CB  ASN A  68      30.778  -1.819  -2.883  1.00  0.00           C  
ATOM    483  CG  ASN A  68      30.513  -2.284  -4.308  1.00  0.00           C  
ATOM    484  OD1 ASN A  68      31.064  -1.743  -5.259  1.00  0.00           O  
ATOM    485  ND2 ASN A  68      29.676  -3.304  -4.454  1.00  0.00           N  
ATOM    486  H   ASN A  68      32.723  -3.820  -2.257  1.00  0.00           H  
ATOM    487  HA  ASN A  68      32.754  -0.990  -3.170  1.00  0.00           H  
ATOM    488  HB2 ASN A  68      30.347  -0.826  -2.753  1.00  0.00           H  
ATOM    489  HB3 ASN A  68      30.300  -2.515  -2.194  1.00  0.00           H  
ATOM    490  HD2 ASN A  68      29.972  -4.232  -4.188  1.00  0.00           H  
ATOM    491  N   CYS A  69      33.554  -1.848  -0.490  1.00  0.00           N  
ATOM    492  CA  CYS A  69      33.915  -1.516   0.884  1.00  0.00           C  
ATOM    493  C   CYS A  69      32.753  -1.645   1.854  1.00  0.00           C  
ATOM    494  O   CYS A  69      32.675  -0.926   2.842  1.00  0.00           O  
ATOM    495  CB  CYS A  69      34.498  -0.085   0.951  1.00  0.00           C  
ATOM    496  SG  CYS A  69      35.858   0.288  -0.232  1.00  0.00           S  
ATOM    497  H   CYS A  69      34.130  -2.503  -1.000  1.00  0.00           H  
ATOM    498  HA  CYS A  69      34.668  -2.242   1.192  1.00  0.00           H  
ATOM    499  HB2 CYS A  69      34.881   0.072   1.959  1.00  0.00           H  
ATOM    500  HB3 CYS A  69      33.686   0.616   0.757  1.00  0.00           H  
ATOM    501  N   THR A  70      31.856  -2.585   1.592  1.00  0.00           N  
ATOM    502  CA  THR A  70      30.703  -2.755   2.465  1.00  0.00           C  
ATOM    503  C   THR A  70      30.873  -3.797   3.565  1.00  0.00           C  
ATOM    504  O   THR A  70      30.209  -3.722   4.600  1.00  0.00           O  
ATOM    505  CB  THR A  70      29.457  -3.091   1.646  1.00  0.00           C  
ATOM    506  OG1 THR A  70      29.837  -3.844   0.486  1.00  0.00           O  
ATOM    507  CG2 THR A  70      28.770  -1.807   1.210  1.00  0.00           C  
ATOM    508  H   THR A  70      31.972  -3.183   0.787  1.00  0.00           H  
ATOM    509  HA  THR A  70      30.595  -1.795   2.970  1.00  0.00           H  
ATOM    510  HB  THR A  70      28.772  -3.679   2.256  1.00  0.00           H  
ATOM    511 HG21 THR A  70      28.482  -1.232   2.090  1.00  0.00           H  
ATOM    512 HG22 THR A  70      29.454  -1.218   0.599  1.00  0.00           H  
ATOM    513 HG23 THR A  70      27.881  -2.050   0.628  1.00  0.00           H  
ATOM    514  HG1 THR A  70      29.037  -4.041  -0.007  1.00  0.00           H  
ATOM    515  N   THR A  71      31.760  -4.762   3.350  1.00  0.00           N  
ATOM    516  CA  THR A  71      32.010  -5.814   4.327  1.00  0.00           C  
ATOM    517  C   THR A  71      32.817  -5.288   5.509  1.00  0.00           C  
ATOM    518  O   THR A  71      34.001  -4.999   5.374  1.00  0.00           O  
ATOM    519  CB  THR A  71      32.784  -6.947   3.678  1.00  0.00           C  
ATOM    520  OG1 THR A  71      32.191  -7.252   2.412  1.00  0.00           O  
ATOM    521  CG2 THR A  71      32.775  -8.173   4.562  1.00  0.00           C  
ATOM    522  H   THR A  71      32.277  -4.767   2.483  1.00  0.00           H  
ATOM    523  HA  THR A  71      31.045  -6.171   4.686  1.00  0.00           H  
ATOM    524  HB  THR A  71      33.820  -6.638   3.536  1.00  0.00           H  
ATOM    525 HG21 THR A  71      33.229  -7.931   5.523  1.00  0.00           H  
ATOM    526 HG22 THR A  71      31.747  -8.501   4.718  1.00  0.00           H  
ATOM    527 HG23 THR A  71      33.342  -8.971   4.082  1.00  0.00           H  
ATOM    528  HG1 THR A  71      32.230  -6.458   1.874  1.00  0.00           H  
ATOM    529  N   PRO A  72      32.196  -5.174   6.693  1.00  0.00           N  
ATOM    530  CA  PRO A  72      32.941  -4.668   7.849  1.00  0.00           C  
ATOM    531  C   PRO A  72      33.970  -5.656   8.353  1.00  0.00           C  
ATOM    532  O   PRO A  72      33.800  -6.860   8.208  1.00  0.00           O  
ATOM    533  CB  PRO A  72      31.859  -4.423   8.901  1.00  0.00           C  
ATOM    534  CG  PRO A  72      30.847  -5.413   8.588  1.00  0.00           C  
ATOM    535  CD  PRO A  72      30.817  -5.511   7.065  1.00  0.00           C  
ATOM    536  HA  PRO A  72      33.513  -3.774   7.601  1.00  0.00           H  
ATOM    537  HB2 PRO A  72      32.253  -4.574   9.906  1.00  0.00           H  
ATOM    538  HB3 PRO A  72      31.455  -3.414   8.816  1.00  0.00           H  
ATOM    539  HG2 PRO A  72      29.876  -5.096   8.967  1.00  0.00           H  
ATOM    540  HG3 PRO A  72      31.110  -6.376   9.025  1.00  0.00           H  
ATOM    541  HD2 PRO A  72      30.110  -4.799   6.639  1.00  0.00           H  
ATOM    542  HD3 PRO A  72      30.558  -6.519   6.741  1.00  0.00           H  
ATOM    543  N   GLU A  73      35.043  -5.130   8.928  1.00  0.00           N  
ATOM    544  CA  GLU A  73      36.076  -5.965   9.502  1.00  0.00           C  
ATOM    545  C   GLU A  73      35.556  -6.225  10.889  1.00  0.00           C  
ATOM    546  O   GLU A  73      34.589  -5.596  11.307  1.00  0.00           O  
ATOM    547  CB  GLU A  73      37.393  -5.221   9.601  1.00  0.00           C  
ATOM    548  CG  GLU A  73      38.081  -5.017   8.277  1.00  0.00           C  
ATOM    549  CD  GLU A  73      39.159  -3.958   8.365  1.00  0.00           C  
ATOM    550  OE1 GLU A  73      39.419  -3.477   9.498  1.00  0.00           O  
ATOM    551  OE2 GLU A  73      39.737  -3.613   7.308  1.00  0.00           O1-
ATOM    552  H   GLU A  73      35.141  -4.126   8.966  1.00  0.00           H  
ATOM    553  HA  GLU A  73      36.267  -6.861   8.911  1.00  0.00           H  
ATOM    554  HB2 GLU A  73      37.202  -4.243  10.043  1.00  0.00           H  
ATOM    555  HB3 GLU A  73      38.060  -5.789  10.250  1.00  0.00           H  
ATOM    556  HG2 GLU A  73      37.341  -4.708   7.538  1.00  0.00           H  
ATOM    557  HG3 GLU A  73      38.534  -5.958   7.966  1.00  0.00           H  
ATOM    558  N   PHE A  74      36.203  -7.130  11.610  1.00  0.00           N  
ATOM    559  CA  PHE A  74      35.759  -7.471  12.956  1.00  0.00           C  
ATOM    560  C   PHE A  74      35.585  -6.270  13.875  1.00  0.00           C  
ATOM    561  O   PHE A  74      34.449  -5.908  14.227  1.00  0.00           O  
ATOM    562  CB  PHE A  74      36.729  -8.452  13.619  1.00  0.00           C  
ATOM    563  CG  PHE A  74      36.280  -8.902  14.979  1.00  0.00           C  
ATOM    564  CD1 PHE A  74      35.107  -9.641  15.125  1.00  0.00           C  
ATOM    565  CD2 PHE A  74      36.994  -8.549  16.115  1.00  0.00           C  
ATOM    566  CE1 PHE A  74      34.648 -10.022  16.381  1.00  0.00           C  
ATOM    567  CE2 PHE A  74      36.546  -8.923  17.380  1.00  0.00           C  
ATOM    568  CZ  PHE A  74      35.367  -9.662  17.514  1.00  0.00           C  
ATOM    569  H   PHE A  74      37.014  -7.589  11.222  1.00  0.00           H  
ATOM    570  HA  PHE A  74      34.778  -7.926  12.821  1.00  0.00           H  
ATOM    571  HB2 PHE A  74      36.826  -9.329  12.979  1.00  0.00           H  
ATOM    572  HB3 PHE A  74      37.699  -7.966  13.718  1.00  0.00           H  
ATOM    573  HD1 PHE A  74      34.545  -9.923  14.247  1.00  0.00           H  
ATOM    574  HD2 PHE A  74      37.906  -7.979  16.018  1.00  0.00           H  
ATOM    575  HE1 PHE A  74      33.737 -10.595  16.475  1.00  0.00           H  
ATOM    576  HE2 PHE A  74      37.110  -8.642  18.257  1.00  0.00           H  
ATOM    577  HZ  PHE A  74      35.017  -9.952  18.494  1.00  0.00           H  
ATOM    578  N   LEU A  75      36.712  -5.676  14.277  1.00  0.00           N  
ATOM    579  CA  LEU A  75      36.696  -4.523  15.165  1.00  0.00           C  
ATOM    580  C   LEU A  75      35.611  -3.534  14.727  1.00  0.00           C  
ATOM    581  O   LEU A  75      34.934  -2.930  15.567  1.00  0.00           O  
ATOM    582  CB  LEU A  75      38.070  -3.846  15.171  1.00  0.00           C  
ATOM    583  CG  LEU A  75      38.227  -2.455  15.814  1.00  0.00           C  
ATOM    584  CD1 LEU A  75      38.023  -2.544  17.326  1.00  0.00           C  
ATOM    585  CD2 LEU A  75      39.618  -1.887  15.490  1.00  0.00           C  
ATOM    586  H   LEU A  75      37.599  -6.037  13.956  1.00  0.00           H  
ATOM    587  HA  LEU A  75      36.469  -4.858  16.177  1.00  0.00           H  
ATOM    588  HB2 LEU A  75      38.751  -4.516  15.695  1.00  0.00           H  
ATOM    589  HB3 LEU A  75      38.381  -3.751  14.131  1.00  0.00           H  
ATOM    590  HG  LEU A  75      37.470  -1.786  15.406  1.00  0.00           H  
ATOM    591 HD11 LEU A  75      37.027  -2.934  17.536  1.00  0.00           H  
ATOM    592 HD12 LEU A  75      38.772  -3.210  17.755  1.00  0.00           H  
ATOM    593 HD13 LEU A  75      38.125  -1.552  17.765  1.00  0.00           H  
ATOM    594 HD21 LEU A  75      40.384  -2.549  15.894  1.00  0.00           H  
ATOM    595 HD22 LEU A  75      39.737  -1.811  14.409  1.00  0.00           H  
ATOM    596 HD23 LEU A  75      39.720  -0.898  15.937  1.00  0.00           H  
ATOM    597  N   THR A  76      35.434  -3.392  13.411  1.00  0.00           N  
ATOM    598  CA  THR A  76      34.429  -2.475  12.853  1.00  0.00           C  
ATOM    599  C   THR A  76      33.043  -2.789  13.374  1.00  0.00           C  
ATOM    600  O   THR A  76      32.340  -1.900  13.853  1.00  0.00           O  
ATOM    601  CB  THR A  76      34.359  -2.544  11.309  1.00  0.00           C  
ATOM    602  OG1 THR A  76      35.611  -2.128  10.750  1.00  0.00           O  
ATOM    603  CG2 THR A  76      33.243  -1.644  10.792  1.00  0.00           C  
ATOM    604  H   THR A  76      36.008  -3.931  12.779  1.00  0.00           H  
ATOM    605  HA  THR A  76      34.744  -1.479  13.165  1.00  0.00           H  
ATOM    606  HB  THR A  76      34.152  -3.572  11.011  1.00  0.00           H  
ATOM    607 HG21 THR A  76      32.291  -1.965  11.216  1.00  0.00           H  
ATOM    608 HG22 THR A  76      33.442  -0.613  11.086  1.00  0.00           H  
ATOM    609 HG23 THR A  76      33.197  -1.710   9.705  1.00  0.00           H  
ATOM    610  HG1 THR A  76      35.538  -2.191   9.795  1.00  0.00           H  
ATOM    611  N   ARG A  77      32.660  -4.059  13.277  1.00  0.00           N  
ATOM    612  CA  ARG A  77      31.353  -4.507  13.725  1.00  0.00           C  
ATOM    613  C   ARG A  77      31.142  -4.301  15.220  1.00  0.00           C  
ATOM    614  O   ARG A  77      30.012  -4.081  15.654  1.00  0.00           O  
ATOM    615  CB  ARG A  77      31.162  -5.975  13.375  1.00  0.00           C  
ATOM    616  CG  ARG A  77      31.849  -6.377  12.098  1.00  0.00           C  
ATOM    617  CD  ARG A  77      32.012  -7.884  12.034  1.00  0.00           C  
ATOM    618  NE  ARG A  77      31.125  -8.468  11.034  1.00  0.00           N  
ATOM    619  CZ  ARG A  77      30.687  -9.723  11.061  1.00  0.00           C  
ATOM    620  NH1 ARG A  77      31.056 -10.538  12.045  1.00  0.00           N  
ATOM    621  NH2 ARG A  77      29.875 -10.161  10.104  1.00  0.00           N1+
ATOM    622  H   ARG A  77      33.298  -4.733  12.879  1.00  0.00           H  
ATOM    623  HA  ARG A  77      30.611  -3.898  13.208  1.00  0.00           H  
ATOM    624  HB2 ARG A  77      31.563  -6.580  14.189  1.00  0.00           H  
ATOM    625  HB3 ARG A  77      30.095  -6.169  13.270  1.00  0.00           H  
ATOM    626  HG2 ARG A  77      32.832  -5.908  12.056  1.00  0.00           H  
ATOM    627  HG3 ARG A  77      31.251  -6.044  11.249  1.00  0.00           H  
ATOM    628  HD2 ARG A  77      31.777  -8.309  13.010  1.00  0.00           H  
ATOM    629  HD3 ARG A  77      33.044  -8.119  11.775  1.00  0.00           H  
ATOM    630  HE  ARG A  77      30.824  -7.880  10.270  1.00  0.00           H  
ATOM    631 HH11 ARG A  77      31.673 -10.205  12.772  1.00  0.00           H  
ATOM    632 HH12 ARG A  77      30.719 -11.490  12.065  1.00  0.00           H  
ATOM    633 HH21 ARG A  77      29.592  -9.541   9.359  1.00  0.00           H  
ATOM    634 HH22 ARG A  77      29.541 -11.114  10.122  1.00  0.00           H  
ATOM    635  N   ILE A  78      32.218  -4.382  16.005  1.00  0.00           N  
ATOM    636  CA  ILE A  78      32.121  -4.175  17.454  1.00  0.00           C  
ATOM    637  C   ILE A  78      31.826  -2.701  17.700  1.00  0.00           C  
ATOM    638  O   ILE A  78      30.910  -2.345  18.449  1.00  0.00           O  
ATOM    639  CB  ILE A  78      33.435  -4.526  18.183  1.00  0.00           C  
ATOM    640  CG1 ILE A  78      33.515  -6.029  18.408  1.00  0.00           C  
ATOM    641  CG2 ILE A  78      33.505  -3.802  19.517  1.00  0.00           C  
ATOM    642  CD1 ILE A  78      34.291  -6.726  17.348  1.00  0.00           C  
ATOM    643  H   ILE A  78      33.117  -4.590  15.594  1.00  0.00           H  
ATOM    644  HA  ILE A  78      31.335  -4.825  17.838  1.00  0.00           H  
ATOM    645  HB  ILE A  78      34.275  -4.209  17.565  1.00  0.00           H  
ATOM    646 HG12 ILE A  78      33.994  -6.213  19.369  1.00  0.00           H  
ATOM    647 HG13 ILE A  78      32.503  -6.434  18.423  1.00  0.00           H  
ATOM    648 HG21 ILE A  78      33.455  -2.726  19.350  1.00  0.00           H  
ATOM    649 HG22 ILE A  78      32.668  -4.112  20.143  1.00  0.00           H  
ATOM    650 HG23 ILE A  78      34.442  -4.049  20.016  1.00  0.00           H  
ATOM    651 HD11 ILE A  78      33.813  -6.564  16.382  1.00  0.00           H  
ATOM    652 HD12 ILE A  78      35.306  -6.330  17.322  1.00  0.00           H  
ATOM    653 HD13 ILE A  78      34.323  -7.794  17.564  1.00  0.00           H  
ATOM    654  N   LYS A  79      32.615  -1.848  17.054  1.00  0.00           N  
ATOM    655  CA  LYS A  79      32.445  -0.414  17.177  1.00  0.00           C  
ATOM    656  C   LYS A  79      31.038  -0.001  16.749  1.00  0.00           C  
ATOM    657  O   LYS A  79      30.399   0.804  17.421  1.00  0.00           O  
ATOM    658  CB  LYS A  79      33.482   0.306  16.326  1.00  0.00           C  
ATOM    659  CG  LYS A  79      34.824   0.464  17.008  1.00  0.00           C  
ATOM    660  CD  LYS A  79      35.918   0.676  15.961  1.00  0.00           C  
ATOM    661  CE  LYS A  79      37.319   0.658  16.569  1.00  0.00           C  
ATOM    662  NZ  LYS A  79      38.232   1.504  15.760  1.00  0.00           N1+
ATOM    663  H   LYS A  79      33.351  -2.208  16.463  1.00  0.00           H  
ATOM    664  HA  LYS A  79      32.584  -0.136  18.222  1.00  0.00           H  
ATOM    665  HB2 LYS A  79      33.628  -0.262  15.407  1.00  0.00           H  
ATOM    666  HB3 LYS A  79      33.100   1.298  16.084  1.00  0.00           H  
ATOM    667  HG2 LYS A  79      34.791   1.325  17.676  1.00  0.00           H  
ATOM    668  HG3 LYS A  79      35.045  -0.434  17.584  1.00  0.00           H  
ATOM    669  HD2 LYS A  79      35.758   1.640  15.479  1.00  0.00           H  
ATOM    670  HD3 LYS A  79      35.849  -0.118  15.217  1.00  0.00           H  
ATOM    671  HE2 LYS A  79      37.693  -0.366  16.584  1.00  0.00           H  
ATOM    672  HE3 LYS A  79      37.276   1.044  17.587  1.00  0.00           H  
ATOM    673  HZ1 LYS A  79      38.273   1.148  14.816  1.00  0.00           H  
ATOM    674  HZ2 LYS A  79      37.888   2.453  15.747  1.00  0.00           H  
ATOM    675  HZ3 LYS A  79      39.156   1.487  16.167  1.00  0.00           H  
ATOM    676  N   LEU A  80      30.547  -0.557  15.645  1.00  0.00           N  
ATOM    677  CA  LEU A  80      29.204  -0.211  15.168  1.00  0.00           C  
ATOM    678  C   LEU A  80      28.191  -0.448  16.274  1.00  0.00           C  
ATOM    679  O   LEU A  80      27.465   0.465  16.670  1.00  0.00           O  
ATOM    680  CB  LEU A  80      28.818  -1.043  13.939  1.00  0.00           C  
ATOM    681  CG  LEU A  80      29.658  -0.779  12.681  1.00  0.00           C  
ATOM    682  CD1 LEU A  80      29.074  -1.544  11.501  1.00  0.00           C  
ATOM    683  CD2 LEU A  80      29.705   0.721  12.387  1.00  0.00           C  
ATOM    684  H   LEU A  80      31.104  -1.224  15.130  1.00  0.00           H  
ATOM    685  HA  LEU A  80      29.208   0.841  14.884  1.00  0.00           H  
ATOM    686  HB2 LEU A  80      28.922  -2.096  14.199  1.00  0.00           H  
ATOM    687  HB3 LEU A  80      27.776  -0.829  13.700  1.00  0.00           H  
ATOM    688  HG  LEU A  80      30.678  -1.126  12.849  1.00  0.00           H  
ATOM    689 HD11 LEU A  80      29.071  -2.611  11.725  1.00  0.00           H  
ATOM    690 HD12 LEU A  80      28.053  -1.208  11.320  1.00  0.00           H  
ATOM    691 HD13 LEU A  80      29.680  -1.361  10.614  1.00  0.00           H  
ATOM    692 HD21 LEU A  80      28.694   1.090  12.216  1.00  0.00           H  
ATOM    693 HD22 LEU A  80      30.144   1.244  13.237  1.00  0.00           H  
ATOM    694 HD23 LEU A  80      30.311   0.898  11.499  1.00  0.00           H  
ATOM    695  N   LEU A  81      28.165  -1.677  16.781  1.00  0.00           N  
ATOM    696  CA  LEU A  81      27.246  -2.063  17.845  1.00  0.00           C  
ATOM    697  C   LEU A  81      27.265  -1.092  19.009  1.00  0.00           C  
ATOM    698  O   LEU A  81      26.219  -0.756  19.559  1.00  0.00           O  
ATOM    699  CB  LEU A  81      27.601  -3.451  18.365  1.00  0.00           C  
ATOM    700  CG  LEU A  81      27.009  -4.625  17.593  1.00  0.00           C  
ATOM    701  CD1 LEU A  81      26.958  -4.314  16.095  1.00  0.00           C  
ATOM    702  CD2 LEU A  81      27.859  -5.848  17.860  1.00  0.00           C  
ATOM    703  H   LEU A  81      28.805  -2.368  16.416  1.00  0.00           H  
ATOM    704  HA  LEU A  81      26.246  -2.057  17.412  1.00  0.00           H  
ATOM    705  HB2 LEU A  81      28.686  -3.549  18.340  1.00  0.00           H  
ATOM    706  HB3 LEU A  81      27.253  -3.520  19.396  1.00  0.00           H  
ATOM    707  HG  LEU A  81      25.987  -4.809  17.923  1.00  0.00           H  
ATOM    708 HD11 LEU A  81      26.339  -3.433  15.928  1.00  0.00           H  
ATOM    709 HD12 LEU A  81      27.967  -4.124  15.729  1.00  0.00           H  
ATOM    710 HD13 LEU A  81      26.532  -5.164  15.562  1.00  0.00           H  
ATOM    711 HD21 LEU A  81      28.880  -5.660  17.529  1.00  0.00           H  
ATOM    712 HD22 LEU A  81      27.858  -6.065  18.928  1.00  0.00           H  
ATOM    713 HD23 LEU A  81      27.451  -6.700  17.315  1.00  0.00           H  
ATOM    714  N   LEU A  82      28.460  -0.648  19.383  1.00  0.00           N  
ATOM    715  CA  LEU A  82      28.617   0.274  20.506  1.00  0.00           C  
ATOM    716  C   LEU A  82      28.595   1.758  20.123  1.00  0.00           C  
ATOM    717  O   LEU A  82      29.153   2.591  20.839  1.00  0.00           O  
ATOM    718  CB  LEU A  82      29.918  -0.027  21.260  1.00  0.00           C  
ATOM    719  CG  LEU A  82      30.070  -1.389  21.939  1.00  0.00           C  
ATOM    720  CD1 LEU A  82      29.104  -2.386  21.324  1.00  0.00           C  
ATOM    721  CD2 LEU A  82      31.511  -1.862  21.783  1.00  0.00           C  
ATOM    722  H   LEU A  82      29.280  -0.955  18.879  1.00  0.00           H  
ATOM    723  HA  LEU A  82      27.745   0.105  21.138  1.00  0.00           H  
ATOM    724  HB2 LEU A  82      30.734   0.068  20.544  1.00  0.00           H  
ATOM    725  HB3 LEU A  82      30.024   0.732  22.035  1.00  0.00           H  
ATOM    726  HG  LEU A  82      29.836  -1.304  23.000  1.00  0.00           H  
ATOM    727 HD11 LEU A  82      28.082  -2.031  21.457  1.00  0.00           H  
ATOM    728 HD12 LEU A  82      29.317  -2.490  20.260  1.00  0.00           H  
ATOM    729 HD13 LEU A  82      29.219  -3.353  21.814  1.00  0.00           H  
ATOM    730 HD21 LEU A  82      31.752  -1.950  20.724  1.00  0.00           H  
ATOM    731 HD22 LEU A  82      32.182  -1.142  22.250  1.00  0.00           H  
ATOM    732 HD23 LEU A  82      31.629  -2.833  22.264  1.00  0.00           H  
ATOM    733  N   LYS A  83      27.964   2.094  19.002  1.00  0.00           N  
ATOM    734  CA  LYS A  83      27.893   3.491  18.598  1.00  0.00           C  
ATOM    735  C   LYS A  83      26.460   3.982  18.558  1.00  0.00           C  
ATOM    736  O   LYS A  83      25.670   3.561  17.705  1.00  0.00           O  
ATOM    737  CB  LYS A  83      28.528   3.698  17.230  1.00  0.00           C  
ATOM    738  CG  LYS A  83      28.546   5.150  16.796  1.00  0.00           C  
ATOM    739  CD  LYS A  83      27.984   5.293  15.405  1.00  0.00           C  
ATOM    740  CE  LYS A  83      28.370   6.621  14.803  1.00  0.00           C  
ATOM    741  NZ  LYS A  83      29.515   6.481  13.860  1.00  0.00           N1+
ATOM    742  H   LYS A  83      27.534   1.380  18.431  1.00  0.00           H  
ATOM    743  HA  LYS A  83      28.445   4.065  19.342  1.00  0.00           H  
ATOM    744  HB2 LYS A  83      29.555   3.334  17.266  1.00  0.00           H  
ATOM    745  HB3 LYS A  83      27.964   3.123  16.495  1.00  0.00           H  
ATOM    746  HG2 LYS A  83      27.944   5.739  17.488  1.00  0.00           H  
ATOM    747  HG3 LYS A  83      29.573   5.515  16.807  1.00  0.00           H  
ATOM    748  HD2 LYS A  83      26.897   5.224  15.450  1.00  0.00           H  
ATOM    749  HD3 LYS A  83      28.373   4.490  14.778  1.00  0.00           H  
ATOM    750  HE2 LYS A  83      28.652   7.304  15.604  1.00  0.00           H  
ATOM    751  HE3 LYS A  83      27.514   7.027  14.263  1.00  0.00           H  
ATOM    752  HZ1 LYS A  83      30.313   6.105  14.352  1.00  0.00           H  
ATOM    753  HZ2 LYS A  83      29.258   5.857  13.109  1.00  0.00           H  
ATOM    754  HZ3 LYS A  83      29.751   7.387  13.480  1.00  0.00           H  
ATOM    755  N   PRO A  84      26.106   4.885  19.492  1.00  0.00           N  
ATOM    756  CA  PRO A  84      24.768   5.481  19.617  1.00  0.00           C  
ATOM    757  C   PRO A  84      24.481   6.451  18.476  1.00  0.00           C  
ATOM    758  O   PRO A  84      25.349   7.228  18.082  1.00  0.00           O  
ATOM    759  CB  PRO A  84      24.809   6.186  20.970  1.00  0.00           C  
ATOM    760  CG  PRO A  84      26.249   6.492  21.190  1.00  0.00           C  
ATOM    761  CD  PRO A  84      27.034   5.393  20.518  1.00  0.00           C  
ATOM    762  HA  PRO A  84      23.969   4.742  19.560  1.00  0.00           H  
ATOM    763  HB2 PRO A  84      24.220   7.103  20.944  1.00  0.00           H  
ATOM    764  HB3 PRO A  84      24.430   5.533  21.756  1.00  0.00           H  
ATOM    765  HG2 PRO A  84      26.470   6.513  22.257  1.00  0.00           H  
ATOM    766  HG3 PRO A  84      26.500   7.457  20.748  1.00  0.00           H  
ATOM    767  HD2 PRO A  84      27.295   4.610  21.230  1.00  0.00           H  
ATOM    768  HD3 PRO A  84      27.942   5.786  20.061  1.00  0.00           H  
ATOM    769  N   THR A  85      23.262   6.406  17.954  1.00  0.00           N  
ATOM    770  CA  THR A  85      22.882   7.279  16.848  1.00  0.00           C  
ATOM    771  C   THR A  85      22.966   8.766  17.195  1.00  0.00           C  
ATOM    772  O   THR A  85      22.925   9.155  18.368  1.00  0.00           O  
ATOM    773  CB  THR A  85      21.449   6.968  16.346  1.00  0.00           C  
ATOM    774  OG1 THR A  85      20.516   7.843  16.986  1.00  0.00           O  
ATOM    775  CG2 THR A  85      21.078   5.531  16.639  1.00  0.00           C  
ATOM    776  H   THR A  85      22.585   5.756  18.329  1.00  0.00           H  
ATOM    777  HA  THR A  85      23.607   7.072  16.061  1.00  0.00           H  
ATOM    778  HB  THR A  85      21.419   7.122  15.267  1.00  0.00           H  
ATOM    779 HG21 THR A  85      21.789   4.865  16.149  1.00  0.00           H  
ATOM    780 HG22 THR A  85      21.104   5.361  17.715  1.00  0.00           H  
ATOM    781 HG23 THR A  85      20.074   5.331  16.264  1.00  0.00           H  
ATOM    782  HG1 THR A  85      19.643   7.636  16.645  1.00  0.00           H  
ATOM    783  N   PRO A  86      23.101   9.619  16.167  1.00  0.00           N  
ATOM    784  CA  PRO A  86      23.187  11.063  16.400  1.00  0.00           C  
ATOM    785  C   PRO A  86      22.014  11.578  17.221  1.00  0.00           C  
ATOM    786  O   PRO A  86      22.189  12.469  18.050  1.00  0.00           O  
ATOM    787  CB  PRO A  86      23.212  11.658  14.988  1.00  0.00           C  
ATOM    788  CG  PRO A  86      23.748  10.553  14.122  1.00  0.00           C  
ATOM    789  CD  PRO A  86      23.204   9.283  14.735  1.00  0.00           C  
ATOM    790  HA  PRO A  86      24.064  11.342  16.983  1.00  0.00           H  
ATOM    791  HB2 PRO A  86      22.208  11.942  14.672  1.00  0.00           H  
ATOM    792  HB3 PRO A  86      23.866  12.529  14.949  1.00  0.00           H  
ATOM    793  HG2 PRO A  86      24.838  10.549  14.135  1.00  0.00           H  
ATOM    794  HG3 PRO A  86      23.397  10.665  13.096  1.00  0.00           H  
ATOM    795  HD2 PRO A  86      23.887   8.449  14.577  1.00  0.00           H  
ATOM    796  HD3 PRO A  86      22.227   9.036  14.320  1.00  0.00           H  
ATOM    797  N   ASN A  87      20.830  11.003  16.990  1.00  0.00           N  
ATOM    798  CA  ASN A  87      19.601  11.395  17.696  1.00  0.00           C  
ATOM    799  C   ASN A  87      19.551  10.910  19.144  1.00  0.00           C  
ATOM    800  O   ASN A  87      18.849  11.481  19.970  1.00  0.00           O  
ATOM    801  CB  ASN A  87      18.374  10.882  16.948  1.00  0.00           C  
ATOM    802  CG  ASN A  87      18.384  11.265  15.478  1.00  0.00           C  
ATOM    803  OD1 ASN A  87      17.951  12.364  15.105  1.00  0.00           O  
ATOM    804  ND2 ASN A  87      18.882  10.357  14.634  1.00  0.00           N  
ATOM    805  H   ASN A  87      20.777  10.267  16.300  1.00  0.00           H  
ATOM    806  HA  ASN A  87      19.602  12.485  17.723  1.00  0.00           H  
ATOM    807  HB2 ASN A  87      17.481  11.302  17.412  1.00  0.00           H  
ATOM    808  HB3 ASN A  87      18.347   9.795  17.025  1.00  0.00           H  
ATOM    809 HD21 ASN A  87      19.223   9.474  14.986  1.00  0.00           H  
ATOM    810 HD22 ASN A  87      18.917  10.553  13.644  1.00  0.00           H  
ATOM    811  N   THR A  88      20.287   9.842  19.439  1.00  0.00           N  
ATOM    812  CA  THR A  88      20.374   9.317  20.801  1.00  0.00           C  
ATOM    813  C   THR A  88      21.190  10.337  21.587  1.00  0.00           C  
ATOM    814  O   THR A  88      20.724  10.920  22.571  1.00  0.00           O  
ATOM    815  CB  THR A  88      21.170   8.007  20.879  1.00  0.00           C  
ATOM    816  OG1 THR A  88      20.579   7.017  20.030  1.00  0.00           O  
ATOM    817  CG2 THR A  88      21.209   7.516  22.320  1.00  0.00           C  
ATOM    818  H   THR A  88      20.800   9.381  18.701  1.00  0.00           H  
ATOM    819  HA  THR A  88      19.364   9.140  21.172  1.00  0.00           H  
ATOM    820  HB  THR A  88      22.190   8.187  20.538  1.00  0.00           H  
ATOM    821 HG21 THR A  88      21.678   8.272  22.949  1.00  0.00           H  
ATOM    822 HG22 THR A  88      20.193   7.333  22.669  1.00  0.00           H  
ATOM    823 HG23 THR A  88      21.784   6.591  22.373  1.00  0.00           H  
ATOM    824  HG1 THR A  88      20.585   7.362  19.134  1.00  0.00           H  
ATOM    825  N   VAL A  89      22.422  10.543  21.130  1.00  0.00           N  
ATOM    826  CA  VAL A  89      23.326  11.484  21.770  1.00  0.00           C  
ATOM    827  C   VAL A  89      22.640  12.832  21.979  1.00  0.00           C  
ATOM    828  O   VAL A  89      22.663  13.387  23.085  1.00  0.00           O  
ATOM    829  CB  VAL A  89      24.593  11.676  20.931  1.00  0.00           C  
ATOM    830  CG1 VAL A  89      25.569  12.553  21.677  1.00  0.00           C  
ATOM    831  CG2 VAL A  89      25.213  10.332  20.630  1.00  0.00           C  
ATOM    832  H   VAL A  89      22.737  10.033  20.318  1.00  0.00           H  
ATOM    833  HA  VAL A  89      23.604  11.073  22.740  1.00  0.00           H  
ATOM    834  HB  VAL A  89      24.336  12.161  19.989  1.00  0.00           H  
ATOM    835 HG11 VAL A  89      25.110  13.522  21.873  1.00  0.00           H  
ATOM    836 HG12 VAL A  89      25.835  12.079  22.622  1.00  0.00           H  
ATOM    837 HG13 VAL A  89      26.467  12.691  21.075  1.00  0.00           H  
ATOM    838 HG21 VAL A  89      25.475   9.835  21.564  1.00  0.00           H  
ATOM    839 HG22 VAL A  89      24.500   9.718  20.080  1.00  0.00           H  
ATOM    840 HG23 VAL A  89      26.111  10.473  20.029  1.00  0.00           H  
ATOM    841  N   HIS A  90      22.035  13.354  20.914  1.00  0.00           N  
ATOM    842  CA  HIS A  90      21.327  14.622  20.992  1.00  0.00           C  
ATOM    843  C   HIS A  90      20.380  14.626  22.185  1.00  0.00           C  
ATOM    844  O   HIS A  90      20.411  15.533  23.024  1.00  0.00           O  
ATOM    845  CB  HIS A  90      20.511  14.864  19.718  1.00  0.00           C  
ATOM    846  CG  HIS A  90      19.902  16.233  19.649  1.00  0.00           C  
ATOM    847  CD2 HIS A  90      20.237  17.239  20.530  1.00  0.00           C  
ATOM    848  ND1 HIS A  90      19.008  16.772  18.788  1.00  0.00           N  
ATOM    849  NE2 HIS A  90      19.581  18.341  20.213  1.00  0.00           N  
ATOM    850  CE1 HIS A  90      18.830  18.085  19.159  1.00  0.00           C  
ATOM    851  H   HIS A  90      22.068  12.859  20.034  1.00  0.00           H  
ATOM    852  HA  HIS A  90      22.069  15.413  21.105  1.00  0.00           H  
ATOM    853  HB2 HIS A  90      19.709  14.127  19.677  1.00  0.00           H  
ATOM    854  HB3 HIS A  90      21.168  14.735  18.858  1.00  0.00           H  
ATOM    855  HD2 HIS A  90      20.929  17.141  21.353  1.00  0.00           H  
ATOM    856  HE2 HIS A  90      19.648  19.288  20.728  1.00  0.00           H  
ATOM    857  HE1 HIS A  90      18.222  18.747  18.698  1.00  0.00           H  
ATOM    858  N   TYR A  91      19.540  13.597  22.238  1.00  0.00           N  
ATOM    859  CA  TYR A  91      18.565  13.444  23.299  1.00  0.00           C  
ATOM    860  C   TYR A  91      19.196  13.501  24.688  1.00  0.00           C  
ATOM    861  O   TYR A  91      18.733  14.239  25.565  1.00  0.00           O  
ATOM    862  CB  TYR A  91      17.819  12.128  23.130  1.00  0.00           C  
ATOM    863  CG  TYR A  91      16.783  11.919  24.200  1.00  0.00           C  
ATOM    864  CD1 TYR A  91      15.496  12.425  24.056  1.00  0.00           C  
ATOM    865  CD2 TYR A  91      17.103  11.258  25.382  1.00  0.00           C  
ATOM    866  CE1 TYR A  91      14.549  12.286  25.068  1.00  0.00           C  
ATOM    867  CE2 TYR A  91      16.168  11.114  26.400  1.00  0.00           C  
ATOM    868  CZ  TYR A  91      14.893  11.631  26.239  1.00  0.00           C  
ATOM    869  OH  TYR A  91      13.975  11.515  27.261  1.00  0.00           O  
ATOM    870  H   TYR A  91      19.583  12.896  21.512  1.00  0.00           H  
ATOM    871  HA  TYR A  91      17.873  14.282  23.222  1.00  0.00           H  
ATOM    872  HB2 TYR A  91      17.325  12.127  22.158  1.00  0.00           H  
ATOM    873  HB3 TYR A  91      18.538  11.309  23.173  1.00  0.00           H  
ATOM    874  HD1 TYR A  91      15.226  12.935  23.143  1.00  0.00           H  
ATOM    875  HD2 TYR A  91      18.095  10.850  25.510  1.00  0.00           H  
ATOM    876  HE1 TYR A  91      13.554  12.686  24.941  1.00  0.00           H  
ATOM    877  HE2 TYR A  91      16.434  10.601  27.313  1.00  0.00           H  
ATOM    878  HH  TYR A  91      13.113  11.896  27.078  1.00  0.00           H  
ATOM    879  N   ILE A  92      20.259  12.736  24.890  1.00  0.00           N  
ATOM    880  CA  ILE A  92      20.915  12.726  26.183  1.00  0.00           C  
ATOM    881  C   ILE A  92      21.418  14.118  26.563  1.00  0.00           C  
ATOM    882  O   ILE A  92      21.358  14.521  27.725  1.00  0.00           O  
ATOM    883  CB  ILE A  92      22.125  11.793  26.184  1.00  0.00           C  
ATOM    884  CG1 ILE A  92      21.672  10.333  26.165  1.00  0.00           C  
ATOM    885  CG2 ILE A  92      23.000  12.104  27.390  1.00  0.00           C  
ATOM    886  CD1 ILE A  92      22.246   9.523  24.998  1.00  0.00           C  
ATOM    887  H   ILE A  92      20.613  12.158  24.141  1.00  0.00           H  
ATOM    888  HA  ILE A  92      20.169  12.383  26.900  1.00  0.00           H  
ATOM    889  HB  ILE A  92      22.718  11.955  25.284  1.00  0.00           H  
ATOM    890 HG12 ILE A  92      21.987   9.863  27.097  1.00  0.00           H  
ATOM    891 HG13 ILE A  92      20.584  10.311  26.096  1.00  0.00           H  
ATOM    892 HG21 ILE A  92      23.332  13.141  27.341  1.00  0.00           H  
ATOM    893 HG22 ILE A  92      22.427  11.949  28.304  1.00  0.00           H  
ATOM    894 HG23 ILE A  92      23.868  11.445  27.389  1.00  0.00           H  
ATOM    895 HD11 ILE A  92      21.923   9.965  24.055  1.00  0.00           H  
ATOM    896 HD12 ILE A  92      23.335   9.533  25.050  1.00  0.00           H  
ATOM    897 HD13 ILE A  92      21.889   8.495  25.059  1.00  0.00           H  
ATOM    898  N   LEU A  93      21.920  14.844  25.569  1.00  0.00           N  
ATOM    899  CA  LEU A  93      22.484  16.169  25.787  1.00  0.00           C  
ATOM    900  C   LEU A  93      21.456  17.246  26.056  1.00  0.00           C  
ATOM    901  O   LEU A  93      21.752  18.262  26.681  1.00  0.00           O  
ATOM    902  CB  LEU A  93      23.325  16.581  24.581  1.00  0.00           C  
ATOM    903  CG  LEU A  93      24.854  16.433  24.572  1.00  0.00           C  
ATOM    904  CD1 LEU A  93      25.447  16.183  25.964  1.00  0.00           C  
ATOM    905  CD2 LEU A  93      25.173  15.301  23.615  1.00  0.00           C  
ATOM    906  H   LEU A  93      21.910  14.465  24.633  1.00  0.00           H  
ATOM    907  HA  LEU A  93      23.093  16.084  26.687  1.00  0.00           H  
ATOM    908  HB2 LEU A  93      22.956  15.998  23.737  1.00  0.00           H  
ATOM    909  HB3 LEU A  93      23.119  17.638  24.411  1.00  0.00           H  
ATOM    910  HG  LEU A  93      25.312  17.368  24.247  1.00  0.00           H  
ATOM    911 HD11 LEU A  93      25.191  17.013  26.623  1.00  0.00           H  
ATOM    912 HD12 LEU A  93      25.041  15.257  26.371  1.00  0.00           H  
ATOM    913 HD13 LEU A  93      26.531  16.101  25.888  1.00  0.00           H  
ATOM    914 HD21 LEU A  93      24.702  14.384  23.968  1.00  0.00           H  
ATOM    915 HD22 LEU A  93      24.794  15.546  22.623  1.00  0.00           H  
ATOM    916 HD23 LEU A  93      26.253  15.159  23.567  1.00  0.00           H  
ATOM    917  N   THR A  94      20.240  17.038  25.574  1.00  0.00           N  
ATOM    918  CA  THR A  94      19.204  18.038  25.783  1.00  0.00           C  
ATOM    919  C   THR A  94      18.240  17.625  26.888  1.00  0.00           C  
ATOM    920  O   THR A  94      17.228  18.275  27.099  1.00  0.00           O  
ATOM    921  CB  THR A  94      18.428  18.329  24.465  1.00  0.00           C  
ATOM    922  OG1 THR A  94      17.882  17.115  23.937  1.00  0.00           O  
ATOM    923  CG2 THR A  94      19.366  18.943  23.428  1.00  0.00           C  
ATOM    924  H   THR A  94      20.033  16.191  25.065  1.00  0.00           H  
ATOM    925  HA  THR A  94      19.702  18.955  26.098  1.00  0.00           H  
ATOM    926  HB  THR A  94      17.621  19.027  24.687  1.00  0.00           H  
ATOM    927 HG21 THR A  94      19.786  19.869  23.821  1.00  0.00           H  
ATOM    928 HG22 THR A  94      20.172  18.243  23.208  1.00  0.00           H  
ATOM    929 HG23 THR A  94      18.809  19.155  22.515  1.00  0.00           H  
ATOM    930  HG1 THR A  94      18.615  16.523  23.752  1.00  0.00           H  
ATOM    931  N   HIS A  95      18.576  16.557  27.607  1.00  0.00           N  
ATOM    932  CA  HIS A  95      17.744  16.074  28.703  1.00  0.00           C  
ATOM    933  C   HIS A  95      18.569  15.795  29.952  1.00  0.00           C  
ATOM    934  O   HIS A  95      19.781  16.005  29.955  1.00  0.00           O  
ATOM    935  CB  HIS A  95      17.001  14.804  28.284  1.00  0.00           C  
ATOM    936  CG  HIS A  95      15.992  15.036  27.204  1.00  0.00           C  
ATOM    937  CD2 HIS A  95      14.749  15.581  27.449  1.00  0.00           C  
ATOM    938  ND1 HIS A  95      16.058  14.838  25.866  1.00  0.00           N  
ATOM    939  NE2 HIS A  95      14.093  15.710  26.309  1.00  0.00           N  
ATOM    940  CE1 HIS A  95      14.865  15.267  25.334  1.00  0.00           C  
ATOM    941  H   HIS A  95      19.431  16.067  27.387  1.00  0.00           H  
ATOM    942  HA  HIS A  95      17.024  16.858  28.939  1.00  0.00           H  
ATOM    943  HB2 HIS A  95      16.487  14.400  29.156  1.00  0.00           H  
ATOM    944  HB3 HIS A  95      17.731  14.079  27.925  1.00  0.00           H  
ATOM    945  HD1 HIS A  95      16.891  14.421  25.320  1.00  0.00           H  
ATOM    946  HD2 HIS A  95      14.370  15.859  28.421  1.00  0.00           H  
ATOM    947  HE1 HIS A  95      14.602  15.245  24.287  1.00  0.00           H  
ATOM    948  N   PHE A  96      17.905  15.322  31.008  1.00  0.00           N  
ATOM    949  CA  PHE A  96      18.587  15.022  32.263  1.00  0.00           C  
ATOM    950  C   PHE A  96      19.296  16.275  32.728  1.00  0.00           C  
ATOM    951  O   PHE A  96      20.465  16.232  33.114  1.00  0.00           O  
ATOM    952  CB  PHE A  96      19.608  13.906  32.052  1.00  0.00           C  
ATOM    953  CG  PHE A  96      19.117  12.815  31.167  1.00  0.00           C  
ATOM    954  CD1 PHE A  96      19.354  12.852  29.807  1.00  0.00           C  
ATOM    955  CD2 PHE A  96      18.407  11.753  31.695  1.00  0.00           C  
ATOM    956  CE1 PHE A  96      18.887  11.835  28.981  1.00  0.00           C  
ATOM    957  CE2 PHE A  96      17.944  10.745  30.887  1.00  0.00           C  
ATOM    958  CZ  PHE A  96      18.183  10.782  29.526  1.00  0.00           C  
ATOM    959  H   PHE A  96      16.909  15.168  30.938  1.00  0.00           H  
ATOM    960  HA  PHE A  96      17.863  14.695  33.009  1.00  0.00           H  
ATOM    961  HB2 PHE A  96      20.504  14.337  31.605  1.00  0.00           H  
ATOM    962  HB3 PHE A  96      19.857  13.478  33.023  1.00  0.00           H  
ATOM    963  HD1 PHE A  96      19.906  13.677  29.382  1.00  0.00           H  
ATOM    964  HD2 PHE A  96      18.214  11.716  32.757  1.00  0.00           H  
ATOM    965  HE1 PHE A  96      19.075  11.870  27.918  1.00  0.00           H  
ATOM    966  HE2 PHE A  96      17.392   9.921  31.315  1.00  0.00           H  
ATOM    967  HZ  PHE A  96      17.819   9.988  28.891  1.00  0.00           H  
ATOM    968  N   LYS A  97      18.570  17.388  32.677  1.00  0.00           N  
ATOM    969  CA  LYS A  97      19.085  18.697  33.065  1.00  0.00           C  
ATOM    970  C   LYS A  97      19.658  18.747  34.489  1.00  0.00           C  
ATOM    971  O   LYS A  97      20.369  19.683  34.846  1.00  0.00           O  
ATOM    972  CB  LYS A  97      17.978  19.742  32.899  1.00  0.00           C  
ATOM    973  CG  LYS A  97      18.311  21.079  33.495  1.00  0.00           C  
ATOM    974  CD  LYS A  97      17.802  22.216  32.642  1.00  0.00           C  
ATOM    975  CE  LYS A  97      17.999  23.536  33.380  1.00  0.00           C  
ATOM    976  NZ  LYS A  97      17.215  24.671  32.802  1.00  0.00           N1+
ATOM    977  H   LYS A  97      17.615  17.324  32.354  1.00  0.00           H  
ATOM    978  HA  LYS A  97      19.924  18.915  32.405  1.00  0.00           H  
ATOM    979  HB2 LYS A  97      17.791  19.878  31.834  1.00  0.00           H  
ATOM    980  HB3 LYS A  97      17.076  19.366  33.381  1.00  0.00           H  
ATOM    981  HG2 LYS A  97      17.856  21.148  34.483  1.00  0.00           H  
ATOM    982  HG3 LYS A  97      19.394  21.164  33.587  1.00  0.00           H  
ATOM    983  HD2 LYS A  97      16.741  22.069  32.437  1.00  0.00           H  
ATOM    984  HD3 LYS A  97      18.354  22.240  31.702  1.00  0.00           H  
ATOM    985  HE2 LYS A  97      19.057  23.795  33.345  1.00  0.00           H  
ATOM    986  HE3 LYS A  97      17.693  23.399  34.417  1.00  0.00           H  
ATOM    987  HZ1 LYS A  97      17.486  24.812  31.839  1.00  0.00           H  
ATOM    988  HZ2 LYS A  97      16.229  24.456  32.846  1.00  0.00           H  
ATOM    989  HZ3 LYS A  97      17.400  25.512  33.330  1.00  0.00           H  
ATOM    990  N   GLY A  98      19.354  17.726  35.290  1.00  0.00           N  
ATOM    991  CA  GLY A  98      19.860  17.651  36.654  1.00  0.00           C  
ATOM    992  C   GLY A  98      21.262  17.060  36.628  1.00  0.00           C  
ATOM    993  O   GLY A  98      22.195  17.586  37.248  1.00  0.00           O  
ATOM    994  H   GLY A  98      18.759  16.987  34.943  1.00  0.00           H  
ATOM    995  HA2 GLY A  98      19.892  18.650  37.088  1.00  0.00           H  
ATOM    996  HA3 GLY A  98      19.206  17.016  37.252  1.00  0.00           H  
ATOM    997  N   VAL A  99      21.403  15.958  35.896  1.00  0.00           N  
ATOM    998  CA  VAL A  99      22.690  15.296  35.736  1.00  0.00           C  
ATOM    999  C   VAL A  99      23.674  16.332  35.228  1.00  0.00           C  
ATOM   1000  O   VAL A  99      24.720  16.584  35.824  1.00  0.00           O  
ATOM   1001  CB  VAL A  99      22.625  14.217  34.654  1.00  0.00           C  
ATOM   1002  CG1 VAL A  99      24.045  13.781  34.283  1.00  0.00           C  
ATOM   1003  CG2 VAL A  99      21.773  13.057  35.116  1.00  0.00           C  
ATOM   1004  H   VAL A  99      20.592  15.568  35.437  1.00  0.00           H  
ATOM   1005  HA  VAL A  99      22.974  14.853  36.691  1.00  0.00           H  
ATOM   1006  HB  VAL A  99      22.153  14.620  33.758  1.00  0.00           H  
ATOM   1007 HG11 VAL A  99      24.605  14.641  33.916  1.00  0.00           H  
ATOM   1008 HG12 VAL A  99      24.541  13.373  35.163  1.00  0.00           H  
ATOM   1009 HG13 VAL A  99      23.999  13.019  33.505  1.00  0.00           H  
ATOM   1010 HG21 VAL A  99      22.210  12.621  36.014  1.00  0.00           H  
ATOM   1011 HG22 VAL A  99      20.766  13.411  35.336  1.00  0.00           H  
ATOM   1012 HG23 VAL A  99      21.729  12.303  34.330  1.00  0.00           H  
ATOM   1013  N   TRP A 100      23.309  16.915  34.095  1.00  0.00           N  
ATOM   1014  CA  TRP A 100      24.109  17.926  33.433  1.00  0.00           C  
ATOM   1015  C   TRP A 100      24.540  19.014  34.388  1.00  0.00           C  
ATOM   1016  O   TRP A 100      25.606  19.609  34.239  1.00  0.00           O  
ATOM   1017  CB  TRP A 100      23.314  18.505  32.259  1.00  0.00           C  
ATOM   1018  CG  TRP A 100      23.329  17.543  31.128  1.00  0.00           C  
ATOM   1019  CD1 TRP A 100      22.256  17.027  30.468  1.00  0.00           C  
ATOM   1020  CD2 TRP A 100      24.488  16.876  30.608  1.00  0.00           C  
ATOM   1021  NE1 TRP A 100      22.674  16.070  29.572  1.00  0.00           N  
ATOM   1022  CE2 TRP A 100      24.039  15.958  29.639  1.00  0.00           C  
ATOM   1023  CE3 TRP A 100      25.862  16.967  30.874  1.00  0.00           C  
ATOM   1024  CZ2 TRP A 100      24.911  15.134  28.932  1.00  0.00           C  
ATOM   1025  CZ3 TRP A 100      26.729  16.150  30.175  1.00  0.00           C  
ATOM   1026  CH2 TRP A 100      26.252  15.244  29.213  1.00  0.00           C  
ATOM   1027  H   TRP A 100      22.433  16.642  33.673  1.00  0.00           H  
ATOM   1028  HA  TRP A 100      25.021  17.461  33.059  1.00  0.00           H  
ATOM   1029  HB2 TRP A 100      22.285  18.684  32.570  1.00  0.00           H  
ATOM   1030  HB3 TRP A 100      23.766  19.445  31.942  1.00  0.00           H  
ATOM   1031  HD1 TRP A 100      21.230  17.324  30.624  1.00  0.00           H  
ATOM   1032  HE1 TRP A 100      22.072  15.535  28.962  1.00  0.00           H  
ATOM   1033  HE3 TRP A 100      26.235  17.663  31.611  1.00  0.00           H  
ATOM   1034  HZ2 TRP A 100      24.548  14.436  28.192  1.00  0.00           H  
ATOM   1035  HZ3 TRP A 100      27.789  16.209  30.371  1.00  0.00           H  
ATOM   1036  HH2 TRP A 100      26.955  14.620  28.682  1.00  0.00           H  
ATOM   1037  N   ASN A 101      23.714  19.257  35.387  1.00  0.00           N  
ATOM   1038  CA  ASN A 101      24.031  20.282  36.344  1.00  0.00           C  
ATOM   1039  C   ASN A 101      25.196  19.884  37.213  1.00  0.00           C  
ATOM   1040  O   ASN A 101      25.960  20.733  37.676  1.00  0.00           O  
ATOM   1041  CB  ASN A 101      22.821  20.587  37.206  1.00  0.00           C  
ATOM   1042  CG  ASN A 101      22.510  22.059  37.231  1.00  0.00           C  
ATOM   1043  ND2 ASN A 101      21.384  22.470  36.947  1.00  0.00           N  
ATOM   1044  OD1 ASN A 101      23.519  22.873  37.559  1.00  0.00           O  
ATOM   1045  H   ASN A 101      22.861  18.724  35.480  1.00  0.00           H  
ATOM   1046  HA  ASN A 101      24.314  21.178  35.791  1.00  0.00           H  
ATOM   1047  HB2 ASN A 101      23.019  20.251  38.224  1.00  0.00           H  
ATOM   1048  HB3 ASN A 101      21.960  20.051  36.807  1.00  0.00           H  
ATOM   1049 HD21 ASN A 101      21.191  23.461  36.956  1.00  0.00           H  
ATOM   1050 HD22 ASN A 101      20.654  21.816  36.706  1.00  0.00           H  
ATOM   1051  N   ILE A 102      25.327  18.588  37.439  1.00  0.00           N  
ATOM   1052  CA  ILE A 102      26.416  18.086  38.252  1.00  0.00           C  
ATOM   1053  C   ILE A 102      27.700  18.123  37.435  1.00  0.00           C  
ATOM   1054  O   ILE A 102      28.623  18.861  37.771  1.00  0.00           O  
ATOM   1055  CB  ILE A 102      26.122  16.654  38.724  1.00  0.00           C  
ATOM   1056  CG1 ILE A 102      24.882  16.662  39.631  1.00  0.00           C  
ATOM   1057  CG2 ILE A 102      27.329  16.092  39.460  1.00  0.00           C  
ATOM   1058  CD1 ILE A 102      24.655  15.368  40.378  1.00  0.00           C  
ATOM   1059  H   ILE A 102      24.661  17.941  37.041  1.00  0.00           H  
ATOM   1060  HA  ILE A 102      26.527  18.714  39.136  1.00  0.00           H  
ATOM   1061  HB  ILE A 102      25.923  16.016  37.863  1.00  0.00           H  
ATOM   1062 HG12 ILE A 102      24.997  17.463  40.361  1.00  0.00           H  
ATOM   1063 HG13 ILE A 102      24.006  16.858  39.012  1.00  0.00           H  
ATOM   1064 HG21 ILE A 102      28.190  16.083  38.792  1.00  0.00           H  
ATOM   1065 HG22 ILE A 102      27.548  16.715  40.327  1.00  0.00           H  
ATOM   1066 HG23 ILE A 102      27.113  15.075  39.788  1.00  0.00           H  
ATOM   1067 HD11 ILE A 102      24.513  14.557  39.664  1.00  0.00           H  
ATOM   1068 HD12 ILE A 102      25.521  15.153  41.004  1.00  0.00           H  
ATOM   1069 HD13 ILE A 102      23.768  15.461  41.004  1.00  0.00           H  
ATOM   1070  N   VAL A 103      27.734  17.326  36.363  1.00  0.00           N  
ATOM   1071  CA  VAL A 103      28.876  17.247  35.440  1.00  0.00           C  
ATOM   1072  C   VAL A 103      29.450  18.634  35.183  1.00  0.00           C  
ATOM   1073  O   VAL A 103      30.657  18.864  35.275  1.00  0.00           O  
ATOM   1074  CB  VAL A 103      28.447  16.680  34.062  1.00  0.00           C  
ATOM   1075  CG1 VAL A 103      29.601  16.812  33.049  1.00  0.00           C  
ATOM   1076  CG2 VAL A 103      27.991  15.239  34.214  1.00  0.00           C  
ATOM   1077  H   VAL A 103      26.929  16.745  36.176  1.00  0.00           H  
ATOM   1078  HA  VAL A 103      29.613  16.595  35.908  1.00  0.00           H  
ATOM   1079  HB  VAL A 103      27.606  17.257  33.678  1.00  0.00           H  
ATOM   1080 HG11 VAL A 103      29.875  17.862  32.945  1.00  0.00           H  
ATOM   1081 HG12 VAL A 103      30.462  16.245  33.403  1.00  0.00           H  
ATOM   1082 HG13 VAL A 103      29.282  16.422  32.082  1.00  0.00           H  
ATOM   1083 HG21 VAL A 103      28.814  14.636  34.598  1.00  0.00           H  
ATOM   1084 HG22 VAL A 103      27.153  15.195  34.909  1.00  0.00           H  
ATOM   1085 HG23 VAL A 103      27.679  14.852  33.244  1.00  0.00           H  
ATOM   1086  N   ASN A 104      28.546  19.540  34.841  1.00  0.00           N  
ATOM   1087  CA  ASN A 104      28.858  20.927  34.543  1.00  0.00           C  
ATOM   1088  C   ASN A 104      29.591  21.663  35.639  1.00  0.00           C  
ATOM   1089  O   ASN A 104      30.073  22.774  35.422  1.00  0.00           O  
ATOM   1090  CB  ASN A 104      27.573  21.674  34.242  1.00  0.00           C  
ATOM   1091  CG  ASN A 104      27.365  21.858  32.788  1.00  0.00           C  
ATOM   1092  OD1 ASN A 104      28.242  21.536  31.984  1.00  0.00           O  
ATOM   1093  ND2 ASN A 104      26.206  22.380  32.419  1.00  0.00           N  
ATOM   1094  H   ASN A 104      27.581  19.248  34.784  1.00  0.00           H  
ATOM   1095  HA  ASN A 104      29.532  20.898  33.687  1.00  0.00           H  
ATOM   1096  HB2 ASN A 104      27.616  22.654  34.718  1.00  0.00           H  
ATOM   1097  HB3 ASN A 104      26.734  21.109  34.649  1.00  0.00           H  
ATOM   1098 HD21 ASN A 104      26.009  22.531  31.440  1.00  0.00           H  
ATOM   1099 HD22 ASN A 104      25.519  22.628  33.116  1.00  0.00           H  
ATOM   1100  N   ASN A 105      29.652  21.061  36.820  1.00  0.00           N  
ATOM   1101  CA  ASN A 105      30.342  21.690  37.935  1.00  0.00           C  
ATOM   1102  C   ASN A 105      31.525  20.862  38.424  1.00  0.00           C  
ATOM   1103  O   ASN A 105      32.150  21.178  39.431  1.00  0.00           O  
ATOM   1104  CB  ASN A 105      29.352  21.978  39.056  1.00  0.00           C  
ATOM   1105  CG  ASN A 105      28.435  23.146  38.718  1.00  0.00           C  
ATOM   1106  OD1 ASN A 105      28.805  24.317  38.885  1.00  0.00           O  
ATOM   1107  ND2 ASN A 105      27.238  22.833  38.217  1.00  0.00           N  
ATOM   1108  H   ASN A 105      29.216  20.159  36.946  1.00  0.00           H  
ATOM   1109  HA  ASN A 105      30.760  22.634  37.587  1.00  0.00           H  
ATOM   1110  HB2 ASN A 105      29.907  22.217  39.963  1.00  0.00           H  
ATOM   1111  HB3 ASN A 105      28.743  21.090  39.225  1.00  0.00           H  
ATOM   1112 HD21 ASN A 105      26.978  21.864  38.098  1.00  0.00           H  
ATOM   1113 HD22 ASN A 105      26.592  23.565  37.957  1.00  0.00           H  
ATOM   1114  N   ILE A 105A     31.832  19.808  37.676  1.00  0.00           N  
ATOM   1115  CA  ILE A 105A     32.955  18.936  37.975  1.00  0.00           C  
ATOM   1116  C   ILE A 105A     33.992  19.213  36.889  1.00  0.00           C  
ATOM   1117  O   ILE A 105A     34.053  18.520  35.870  1.00  0.00           O  
ATOM   1118  CB  ILE A 105A     32.549  17.448  37.924  1.00  0.00           C  
ATOM   1119  CG1 ILE A 105A     31.715  17.100  39.161  1.00  0.00           C  
ATOM   1120  CG2 ILE A 105A     33.800  16.561  37.840  1.00  0.00           C  
ATOM   1121  CD1 ILE A 105A     30.561  16.155  38.875  1.00  0.00           C  
ATOM   1122  H   ILE A 105A     31.262  19.605  36.867  1.00  0.00           H  
ATOM   1123  HA  ILE A 105A     33.332  19.129  38.979  1.00  0.00           H  
ATOM   1124  HB  ILE A 105A     31.945  17.267  37.034  1.00  0.00           H  
ATOM   1125 HG12 ILE A 105A     32.369  16.631  39.896  1.00  0.00           H  
ATOM   1126 HG13 ILE A 105A     31.309  18.024  39.573  1.00  0.00           H  
ATOM   1127 HG21 ILE A 105A     34.366  16.815  36.944  1.00  0.00           H  
ATOM   1128 HG22 ILE A 105A     34.421  16.724  38.721  1.00  0.00           H  
ATOM   1129 HG23 ILE A 105A     33.501  15.514  37.796  1.00  0.00           H  
ATOM   1130 HD11 ILE A 105A     29.883  16.617  38.158  1.00  0.00           H  
ATOM   1131 HD12 ILE A 105A     30.948  15.224  38.462  1.00  0.00           H  
ATOM   1132 HD13 ILE A 105A     30.024  15.946  39.800  1.00  0.00           H  
ATOM   1133  N   PRO A 106      34.812  20.253  37.098  1.00  0.00           N  
ATOM   1134  CA  PRO A 106      35.857  20.667  36.167  1.00  0.00           C  
ATOM   1135  C   PRO A 106      36.396  19.557  35.287  1.00  0.00           C  
ATOM   1136  O   PRO A 106      36.247  19.578  34.069  1.00  0.00           O  
ATOM   1137  CB  PRO A 106      36.917  21.255  37.082  1.00  0.00           C  
ATOM   1138  CG  PRO A 106      36.116  21.848  38.223  1.00  0.00           C  
ATOM   1139  CD  PRO A 106      34.788  21.114  38.294  1.00  0.00           C  
ATOM   1140  HA  PRO A 106      35.478  21.372  35.427  1.00  0.00           H  
ATOM   1141  HB2 PRO A 106      37.593  20.480  37.443  1.00  0.00           H  
ATOM   1142  HB3 PRO A 106      37.491  22.026  36.568  1.00  0.00           H  
ATOM   1143  HG2 PRO A 106      35.943  22.909  38.042  1.00  0.00           H  
ATOM   1144  HG3 PRO A 106      36.658  21.723  39.160  1.00  0.00           H  
ATOM   1145  HD2 PRO A 106      33.953  21.813  38.255  1.00  0.00           H  
ATOM   1146  HD3 PRO A 106      34.720  20.517  39.204  1.00  0.00           H  
ATOM   1147  N   PHE A 107      37.017  18.567  35.892  1.00  0.00           N  
ATOM   1148  CA  PHE A 107      37.555  17.509  35.072  1.00  0.00           C  
ATOM   1149  C   PHE A 107      36.474  16.748  34.300  1.00  0.00           C  
ATOM   1150  O   PHE A 107      36.699  16.336  33.173  1.00  0.00           O  
ATOM   1151  CB  PHE A 107      38.386  16.567  35.936  1.00  0.00           C  
ATOM   1152  CG  PHE A 107      37.714  15.267  36.225  1.00  0.00           C  
ATOM   1153  CD1 PHE A 107      37.770  14.220  35.301  1.00  0.00           C  
ATOM   1154  CD2 PHE A 107      37.046  15.074  37.436  1.00  0.00           C  
ATOM   1155  CE1 PHE A 107      37.167  12.990  35.575  1.00  0.00           C  
ATOM   1156  CE2 PHE A 107      36.437  13.851  37.730  1.00  0.00           C  
ATOM   1157  CZ  PHE A 107      36.498  12.800  36.798  1.00  0.00           C  
ATOM   1158  H   PHE A 107      37.114  18.549  36.897  1.00  0.00           H  
ATOM   1159  HA  PHE A 107      38.194  17.966  34.317  1.00  0.00           H  
ATOM   1160  HB2 PHE A 107      39.323  16.362  35.418  1.00  0.00           H  
ATOM   1161  HB3 PHE A 107      38.595  17.064  36.883  1.00  0.00           H  
ATOM   1162  HD1 PHE A 107      38.286  14.364  34.363  1.00  0.00           H  
ATOM   1163  HD2 PHE A 107      36.999  15.879  38.154  1.00  0.00           H  
ATOM   1164  HE1 PHE A 107      37.214  12.189  34.852  1.00  0.00           H  
ATOM   1165  HE2 PHE A 107      35.922  13.714  38.669  1.00  0.00           H  
ATOM   1166  HZ  PHE A 107      36.033  11.851  37.020  1.00  0.00           H  
ATOM   1167  N   LEU A 108      35.299  16.570  34.887  1.00  0.00           N  
ATOM   1168  CA  LEU A 108      34.232  15.844  34.203  1.00  0.00           C  
ATOM   1169  C   LEU A 108      33.757  16.572  32.960  1.00  0.00           C  
ATOM   1170  O   LEU A 108      33.546  15.983  31.898  1.00  0.00           O  
ATOM   1171  CB  LEU A 108      33.053  15.644  35.137  1.00  0.00           C  
ATOM   1172  CG  LEU A 108      32.765  14.165  35.349  1.00  0.00           C  
ATOM   1173  CD1 LEU A 108      31.636  14.033  36.337  1.00  0.00           C  
ATOM   1174  CD2 LEU A 108      32.420  13.499  34.020  1.00  0.00           C  
ATOM   1175  H   LEU A 108      35.140  16.939  35.814  1.00  0.00           H  
ATOM   1176  HA  LEU A 108      34.642  14.880  33.902  1.00  0.00           H  
ATOM   1177  HB2 LEU A 108      33.279  16.104  36.099  1.00  0.00           H  
ATOM   1178  HB3 LEU A 108      32.172  16.120  34.705  1.00  0.00           H  
ATOM   1179  HG  LEU A 108      33.647  13.663  35.746  1.00  0.00           H  
ATOM   1180 HD11 LEU A 108      31.925  14.492  37.282  1.00  0.00           H  
ATOM   1181 HD12 LEU A 108      30.750  14.534  35.946  1.00  0.00           H  
ATOM   1182 HD13 LEU A 108      31.416  12.978  36.498  1.00  0.00           H  
ATOM   1183 HD21 LEU A 108      31.539  13.977  33.592  1.00  0.00           H  
ATOM   1184 HD22 LEU A 108      33.260  13.602  33.333  1.00  0.00           H  
ATOM   1185 HD23 LEU A 108      32.214  12.442  34.186  1.00  0.00           H  
ATOM   1186  N   ARG A 109      33.562  17.869  33.120  1.00  0.00           N  
ATOM   1187  CA  ARG A 109      33.133  18.711  32.028  1.00  0.00           C  
ATOM   1188  C   ARG A 109      34.189  18.613  30.937  1.00  0.00           C  
ATOM   1189  O   ARG A 109      33.872  18.395  29.769  1.00  0.00           O  
ATOM   1190  CB  ARG A 109      33.020  20.149  32.518  1.00  0.00           C  
ATOM   1191  CG  ARG A 109      32.846  21.160  31.423  1.00  0.00           C  
ATOM   1192  CD  ARG A 109      32.284  22.456  31.986  1.00  0.00           C  
ATOM   1193  NE  ARG A 109      32.058  23.442  30.937  1.00  0.00           N  
ATOM   1194  CZ  ARG A 109      32.391  24.724  31.033  1.00  0.00           C  
ATOM   1195  NH1 ARG A 109      32.964  25.179  32.131  1.00  0.00           N  
ATOM   1196  NH2 ARG A 109      32.152  25.556  30.028  1.00  0.00           N1+
ATOM   1197  H   ARG A 109      33.717  18.282  34.029  1.00  0.00           H  
ATOM   1198  HA  ARG A 109      32.162  18.397  31.646  1.00  0.00           H  
ATOM   1199  HB2 ARG A 109      32.161  20.216  33.185  1.00  0.00           H  
ATOM   1200  HB3 ARG A 109      33.928  20.395  33.069  1.00  0.00           H  
ATOM   1201  HG2 ARG A 109      32.159  20.765  30.675  1.00  0.00           H  
ATOM   1202  HG3 ARG A 109      33.813  21.358  30.960  1.00  0.00           H  
ATOM   1203  HD2 ARG A 109      32.991  22.864  32.709  1.00  0.00           H  
ATOM   1204  HD3 ARG A 109      31.337  22.245  32.483  1.00  0.00           H  
ATOM   1205  HE  ARG A 109      31.620  23.130  30.082  1.00  0.00           H  
ATOM   1206 HH11 ARG A 109      33.149  24.552  32.901  1.00  0.00           H  
ATOM   1207 HH12 ARG A 109      33.217  26.154  32.202  1.00  0.00           H  
ATOM   1208 HH21 ARG A 109      31.714  25.216  29.184  1.00  0.00           H  
ATOM   1209 HH22 ARG A 109      32.408  26.530  30.107  1.00  0.00           H  
ATOM   1210  N   SER A 110      35.447  18.769  31.343  1.00  0.00           N  
ATOM   1211  CA  SER A 110      36.576  18.715  30.421  1.00  0.00           C  
ATOM   1212  C   SER A 110      36.531  17.404  29.659  1.00  0.00           C  
ATOM   1213  O   SER A 110      36.637  17.371  28.431  1.00  0.00           O  
ATOM   1214  CB  SER A 110      37.902  18.817  31.188  1.00  0.00           C  
ATOM   1215  OG  SER A 110      38.291  20.166  31.420  1.00  0.00           O  
ATOM   1216  H   SER A 110      35.626  18.930  32.324  1.00  0.00           H  
ATOM   1217  HA  SER A 110      36.510  19.553  29.727  1.00  0.00           H  
ATOM   1218  HB2 SER A 110      38.681  18.323  30.608  1.00  0.00           H  
ATOM   1219  HB3 SER A 110      37.790  18.314  32.149  1.00  0.00           H  
ATOM   1220  HG  SER A 110      39.126  20.150  31.894  1.00  0.00           H  
ATOM   1221  N   LEU A 111      36.357  16.320  30.391  1.00  0.00           N  
ATOM   1222  CA  LEU A 111      36.304  15.012  29.778  1.00  0.00           C  
ATOM   1223  C   LEU A 111      35.343  14.996  28.592  1.00  0.00           C  
ATOM   1224  O   LEU A 111      35.701  14.574  27.492  1.00  0.00           O  
ATOM   1225  CB  LEU A 111      35.855  13.981  30.814  1.00  0.00           C  
ATOM   1226  CG  LEU A 111      36.617  12.663  30.804  1.00  0.00           C  
ATOM   1227  CD1 LEU A 111      35.983  11.714  31.792  1.00  0.00           C  
ATOM   1228  CD2 LEU A 111      36.603  12.073  29.408  1.00  0.00           C  
ATOM   1229  H   LEU A 111      36.260  16.405  31.393  1.00  0.00           H  
ATOM   1230  HA  LEU A 111      37.301  14.765  29.413  1.00  0.00           H  
ATOM   1231  HB2 LEU A 111      35.969  14.427  31.802  1.00  0.00           H  
ATOM   1232  HB3 LEU A 111      34.803  13.761  30.634  1.00  0.00           H  
ATOM   1233  HG  LEU A 111      37.654  12.833  31.094  1.00  0.00           H  
ATOM   1234 HD11 LEU A 111      36.020  12.150  32.790  1.00  0.00           H  
ATOM   1235 HD12 LEU A 111      34.945  11.537  31.511  1.00  0.00           H  
ATOM   1236 HD13 LEU A 111      36.526  10.769  31.788  1.00  0.00           H  
ATOM   1237 HD21 LEU A 111      35.573  11.895  29.099  1.00  0.00           H  
ATOM   1238 HD22 LEU A 111      37.076  12.769  28.715  1.00  0.00           H  
ATOM   1239 HD23 LEU A 111      37.150  11.130  29.406  1.00  0.00           H  
ATOM   1240  N   ILE A 112      34.123  15.459  28.839  1.00  0.00           N  
ATOM   1241  CA  ILE A 112      33.066  15.486  27.837  1.00  0.00           C  
ATOM   1242  C   ILE A 112      33.386  16.330  26.601  1.00  0.00           C  
ATOM   1243  O   ILE A 112      33.400  15.828  25.480  1.00  0.00           O  
ATOM   1244  CB  ILE A 112      31.756  16.007  28.487  1.00  0.00           C  
ATOM   1245  CG1 ILE A 112      31.584  15.358  29.872  1.00  0.00           C  
ATOM   1246  CG2 ILE A 112      30.566  15.783  27.554  1.00  0.00           C  
ATOM   1247  CD1 ILE A 112      30.456  14.348  29.980  1.00  0.00           C  
ATOM   1248  H   ILE A 112      33.919  15.809  29.764  1.00  0.00           H  
ATOM   1249  HA  ILE A 112      32.959  14.460  27.484  1.00  0.00           H  
ATOM   1250  HB  ILE A 112      31.811  17.085  28.641  1.00  0.00           H  
ATOM   1251 HG12 ILE A 112      32.515  14.851  30.124  1.00  0.00           H  
ATOM   1252 HG13 ILE A 112      31.395  16.152  30.595  1.00  0.00           H  
ATOM   1253 HG21 ILE A 112      30.736  16.309  26.615  1.00  0.00           H  
ATOM   1254 HG22 ILE A 112      30.454  14.717  27.358  1.00  0.00           H  
ATOM   1255 HG23 ILE A 112      29.659  16.163  28.024  1.00  0.00           H  
ATOM   1256 HD11 ILE A 112      29.507  14.838  29.762  1.00  0.00           H  
ATOM   1257 HD12 ILE A 112      30.621  13.541  29.266  1.00  0.00           H  
ATOM   1258 HD13 ILE A 112      30.430  13.939  30.990  1.00  0.00           H  
ATOM   1259  N   MET A 113      33.614  17.620  26.827  1.00  0.00           N  
ATOM   1260  CA  MET A 113      33.931  18.581  25.782  1.00  0.00           C  
ATOM   1261  C   MET A 113      35.067  18.096  24.872  1.00  0.00           C  
ATOM   1262  O   MET A 113      35.097  18.385  23.658  1.00  0.00           O  
ATOM   1263  CB  MET A 113      34.307  19.913  26.429  1.00  0.00           C  
ATOM   1264  CG  MET A 113      34.533  21.028  25.439  1.00  0.00           C  
ATOM   1265  SD  MET A 113      32.985  21.698  24.874  1.00  0.00           S  
ATOM   1266  CE  MET A 113      33.366  22.072  23.117  1.00  0.00           C  
ATOM   1267  H   MET A 113      33.564  17.952  27.780  1.00  0.00           H  
ATOM   1268  HA  MET A 113      33.049  18.701  25.153  1.00  0.00           H  
ATOM   1269  HB2 MET A 113      35.224  19.770  27.001  1.00  0.00           H  
ATOM   1270  HB3 MET A 113      33.501  20.208  27.101  1.00  0.00           H  
ATOM   1271  HG2 MET A 113      35.087  20.640  24.584  1.00  0.00           H  
ATOM   1272  HG3 MET A 113      35.111  21.819  25.918  1.00  0.00           H  
ATOM   1273  HE1 MET A 113      34.188  22.786  23.068  1.00  0.00           H  
ATOM   1274  HE2 MET A 113      33.651  21.154  22.604  1.00  0.00           H  
ATOM   1275  HE3 MET A 113      32.485  22.498  22.637  1.00  0.00           H  
ATOM   1276  N   LYS A 114      36.006  17.364  25.461  1.00  0.00           N  
ATOM   1277  CA  LYS A 114      37.112  16.846  24.684  1.00  0.00           C  
ATOM   1278  C   LYS A 114      36.551  15.818  23.712  1.00  0.00           C  
ATOM   1279  O   LYS A 114      37.011  15.695  22.585  1.00  0.00           O  
ATOM   1280  CB  LYS A 114      38.149  16.195  25.601  1.00  0.00           C  
ATOM   1281  CG  LYS A 114      39.387  15.663  24.855  1.00  0.00           C  
ATOM   1282  CD  LYS A 114      40.294  14.813  25.749  1.00  0.00           C  
ATOM   1283  CE  LYS A 114      41.518  15.612  26.205  1.00  0.00           C  
ATOM   1284  NZ  LYS A 114      42.108  15.080  27.464  1.00  0.00           N1+
ATOM   1285  H   LYS A 114      35.948  17.169  26.450  1.00  0.00           H  
ATOM   1286  HA  LYS A 114      37.606  17.653  24.143  1.00  0.00           H  
ATOM   1287  HB2 LYS A 114      38.478  16.936  26.329  1.00  0.00           H  
ATOM   1288  HB3 LYS A 114      37.675  15.362  26.120  1.00  0.00           H  
ATOM   1289  HG2 LYS A 114      39.053  15.053  24.016  1.00  0.00           H  
ATOM   1290  HG3 LYS A 114      39.961  16.511  24.482  1.00  0.00           H  
ATOM   1291  HD2 LYS A 114      40.627  13.938  25.190  1.00  0.00           H  
ATOM   1292  HD3 LYS A 114      39.731  14.492  26.625  1.00  0.00           H  
ATOM   1293  HE2 LYS A 114      41.219  16.647  26.369  1.00  0.00           H  
ATOM   1294  HE3 LYS A 114      42.274  15.572  25.421  1.00  0.00           H  
ATOM   1295  HZ1 LYS A 114      41.416  15.112  28.199  1.00  0.00           H  
ATOM   1296  HZ2 LYS A 114      42.403  14.125  27.320  1.00  0.00           H  
ATOM   1297  HZ3 LYS A 114      42.905  15.643  27.727  1.00  0.00           H  
ATOM   1298  N   TYR A 115      35.541  15.087  24.171  1.00  0.00           N  
ATOM   1299  CA  TYR A 115      34.890  14.049  23.381  1.00  0.00           C  
ATOM   1300  C   TYR A 115      34.106  14.650  22.235  1.00  0.00           C  
ATOM   1301  O   TYR A 115      34.092  14.107  21.130  1.00  0.00           O  
ATOM   1302  CB  TYR A 115      33.918  13.254  24.247  1.00  0.00           C  
ATOM   1303  CG  TYR A 115      32.700  12.810  23.474  1.00  0.00           C  
ATOM   1304  CD1 TYR A 115      32.793  11.796  22.518  1.00  0.00           C  
ATOM   1305  CD2 TYR A 115      31.473  13.435  23.652  1.00  0.00           C  
ATOM   1306  CE1 TYR A 115      31.696  11.423  21.763  1.00  0.00           C  
ATOM   1307  CE2 TYR A 115      30.365  13.070  22.899  1.00  0.00           C  
ATOM   1308  CZ  TYR A 115      30.482  12.067  21.954  1.00  0.00           C  
ATOM   1309  OH  TYR A 115      29.397  11.719  21.179  1.00  0.00           O  
ATOM   1310  H   TYR A 115      35.209  15.258  25.109  1.00  0.00           H  
ATOM   1311  HA  TYR A 115      35.674  13.399  22.992  1.00  0.00           H  
ATOM   1312  HB2 TYR A 115      34.431  12.372  24.632  1.00  0.00           H  
ATOM   1313  HB3 TYR A 115      33.597  13.880  25.080  1.00  0.00           H  
ATOM   1314  HD1 TYR A 115      33.737  11.295  22.366  1.00  0.00           H  
ATOM   1315  HD2 TYR A 115      31.379  14.219  24.389  1.00  0.00           H  
ATOM   1316  HE1 TYR A 115      31.784  10.635  21.029  1.00  0.00           H  
ATOM   1317  HE2 TYR A 115      29.418  13.566  23.050  1.00  0.00           H  
ATOM   1318  HH  TYR A 115      28.596  12.218  21.355  1.00  0.00           H  
ATOM   1319  N   VAL A 116      33.424  15.756  22.518  1.00  0.00           N  
ATOM   1320  CA  VAL A 116      32.636  16.439  21.500  1.00  0.00           C  
ATOM   1321  C   VAL A 116      33.588  17.062  20.479  1.00  0.00           C  
ATOM   1322  O   VAL A 116      33.299  17.088  19.280  1.00  0.00           O  
ATOM   1323  CB  VAL A 116      31.726  17.540  22.119  1.00  0.00           C  
ATOM   1324  CG1 VAL A 116      31.517  17.282  23.615  1.00  0.00           C  
ATOM   1325  CG2 VAL A 116      32.328  18.906  21.886  1.00  0.00           C  
ATOM   1326  H   VAL A 116      33.453  16.130  23.456  1.00  0.00           H  
ATOM   1327  HA  VAL A 116      31.984  15.711  21.017  1.00  0.00           H  
ATOM   1328  HB  VAL A 116      30.752  17.507  21.631  1.00  0.00           H  
ATOM   1329 HG11 VAL A 116      31.060  16.302  23.754  1.00  0.00           H  
ATOM   1330 HG12 VAL A 116      32.479  17.310  24.126  1.00  0.00           H  
ATOM   1331 HG13 VAL A 116      30.863  18.050  24.028  1.00  0.00           H  
ATOM   1332 HG21 VAL A 116      33.305  18.960  22.367  1.00  0.00           H  
ATOM   1333 HG22 VAL A 116      32.441  19.075  20.815  1.00  0.00           H  
ATOM   1334 HG23 VAL A 116      31.673  19.668  22.307  1.00  0.00           H  
ATOM   1335  N   LEU A 117      34.734  17.540  20.972  1.00  0.00           N  
ATOM   1336  CA  LEU A 117      35.764  18.148  20.132  1.00  0.00           C  
ATOM   1337  C   LEU A 117      36.336  17.121  19.147  1.00  0.00           C  
ATOM   1338  O   LEU A 117      36.290  17.305  17.933  1.00  0.00           O  
ATOM   1339  CB  LEU A 117      36.894  18.690  21.010  1.00  0.00           C  
ATOM   1340  CG  LEU A 117      37.085  20.205  21.110  1.00  0.00           C  
ATOM   1341  CD1 LEU A 117      35.905  20.930  20.494  1.00  0.00           C  
ATOM   1342  CD2 LEU A 117      37.230  20.598  22.558  1.00  0.00           C  
ATOM   1343  H   LEU A 117      34.895  17.479  21.967  1.00  0.00           H  
ATOM   1344  HA  LEU A 117      35.311  18.963  19.568  1.00  0.00           H  
ATOM   1345  HB2 LEU A 117      36.720  18.321  22.021  1.00  0.00           H  
ATOM   1346  HB3 LEU A 117      37.826  18.274  20.627  1.00  0.00           H  
ATOM   1347  HG  LEU A 117      37.986  20.485  20.564  1.00  0.00           H  
ATOM   1348 HD11 LEU A 117      35.810  20.644  19.446  1.00  0.00           H  
ATOM   1349 HD12 LEU A 117      34.994  20.661  21.028  1.00  0.00           H  
ATOM   1350 HD13 LEU A 117      36.063  22.006  20.564  1.00  0.00           H  
ATOM   1351 HD21 LEU A 117      36.329  20.317  23.103  1.00  0.00           H  
ATOM   1352 HD22 LEU A 117      38.090  20.085  22.989  1.00  0.00           H  
ATOM   1353 HD23 LEU A 117      37.377  21.676  22.629  1.00  0.00           H  
ATOM   1354  N   THR A 118      36.848  16.024  19.683  1.00  0.00           N  
ATOM   1355  CA  THR A 118      37.459  14.959  18.893  1.00  0.00           C  
ATOM   1356  C   THR A 118      36.526  14.076  18.035  1.00  0.00           C  
ATOM   1357  O   THR A 118      36.794  13.877  16.839  1.00  0.00           O  
ATOM   1358  CB  THR A 118      38.285  14.046  19.824  1.00  0.00           C  
ATOM   1359  OG1 THR A 118      37.426  13.489  20.832  1.00  0.00           O  
ATOM   1360  CG2 THR A 118      39.397  14.848  20.505  1.00  0.00           C  
ATOM   1361  H   THR A 118      36.814  15.919  20.687  1.00  0.00           H  
ATOM   1362  HA  THR A 118      38.063  15.497  18.163  1.00  0.00           H  
ATOM   1363  HB  THR A 118      38.730  13.249  19.229  1.00  0.00           H  
ATOM   1364 HG21 THR A 118      40.050  15.279  19.747  1.00  0.00           H  
ATOM   1365 HG22 THR A 118      38.956  15.647  21.101  1.00  0.00           H  
ATOM   1366 HG23 THR A 118      39.976  14.189  21.152  1.00  0.00           H  
ATOM   1367  HG1 THR A 118      37.055  14.219  21.333  1.00  0.00           H  
ATOM   1368  N   SER A 119      35.456  13.553  18.651  1.00  0.00           N  
ATOM   1369  CA  SER A 119      34.477  12.673  17.999  1.00  0.00           C  
ATOM   1370  C   SER A 119      33.996  13.235  16.681  1.00  0.00           C  
ATOM   1371  O   SER A 119      33.733  12.496  15.735  1.00  0.00           O  
ATOM   1372  CB  SER A 119      33.276  12.466  18.909  1.00  0.00           C  
ATOM   1373  OG  SER A 119      32.756  13.719  19.309  1.00  0.00           O  
ATOM   1374  H   SER A 119      35.314  13.778  19.625  1.00  0.00           H  
ATOM   1375  HA  SER A 119      34.978  11.725  17.806  1.00  0.00           H  
ATOM   1376  HB2 SER A 119      33.583  11.903  19.791  1.00  0.00           H  
ATOM   1377  HB3 SER A 119      32.507  11.910  18.373  1.00  0.00           H  
ATOM   1378  HG  SER A 119      33.452  14.186  19.777  1.00  0.00           H  
ATOM   1379  N   ARG A 120      33.888  14.558  16.645  1.00  0.00           N  
ATOM   1380  CA  ARG A 120      33.447  15.304  15.476  1.00  0.00           C  
ATOM   1381  C   ARG A 120      34.505  15.384  14.373  1.00  0.00           C  
ATOM   1382  O   ARG A 120      34.317  14.875  13.264  1.00  0.00           O  
ATOM   1383  CB  ARG A 120      33.093  16.721  15.905  1.00  0.00           C  
ATOM   1384  CG  ARG A 120      31.717  17.153  15.497  1.00  0.00           C  
ATOM   1385  CD  ARG A 120      30.690  16.636  16.477  1.00  0.00           C  
ATOM   1386  NE  ARG A 120      29.396  16.484  15.836  1.00  0.00           N  
ATOM   1387  CZ  ARG A 120      28.239  16.643  16.460  1.00  0.00           C  
ATOM   1388  NH1 ARG A 120      28.213  16.959  17.744  1.00  0.00           N  
ATOM   1389  NH2 ARG A 120      27.109  16.476  15.801  1.00  0.00           N1+
ATOM   1390  H   ARG A 120      34.126  15.077  17.478  1.00  0.00           H  
ATOM   1391  HA  ARG A 120      32.588  14.774  15.065  1.00  0.00           H  
ATOM   1392  HB2 ARG A 120      33.163  16.778  16.991  1.00  0.00           H  
ATOM   1393  HB3 ARG A 120      33.814  17.405  15.458  1.00  0.00           H  
ATOM   1394  HG2 ARG A 120      31.497  16.759  14.505  1.00  0.00           H  
ATOM   1395  HG3 ARG A 120      31.675  18.242  15.474  1.00  0.00           H  
ATOM   1396  HD2 ARG A 120      30.599  17.340  17.304  1.00  0.00           H  
ATOM   1397  HD3 ARG A 120      31.016  15.668  16.859  1.00  0.00           H  
ATOM   1398  HE  ARG A 120      29.377  16.243  14.855  1.00  0.00           H  
ATOM   1399 HH11 ARG A 120      27.329  17.072  18.218  1.00  0.00           H  
ATOM   1400 HH12 ARG A 120      29.078  17.087  18.250  1.00  0.00           H  
ATOM   1401 HH21 ARG A 120      27.127  16.227  14.822  1.00  0.00           H  
ATOM   1402 HH22 ARG A 120      26.225  16.597  16.275  1.00  0.00           H  
ATOM   1403  N   SER A 121      35.615  16.042  14.704  1.00  0.00           N  
ATOM   1404  CA  SER A 121      36.725  16.278  13.786  1.00  0.00           C  
ATOM   1405  C   SER A 121      37.134  15.184  12.802  1.00  0.00           C  
ATOM   1406  O   SER A 121      37.556  15.494  11.690  1.00  0.00           O  
ATOM   1407  CB  SER A 121      37.945  16.723  14.591  1.00  0.00           C  
ATOM   1408  OG  SER A 121      37.808  18.091  14.939  1.00  0.00           O  
ATOM   1409  H   SER A 121      35.693  16.399  15.646  1.00  0.00           H  
ATOM   1410  HA  SER A 121      36.326  17.043  13.119  1.00  0.00           H  
ATOM   1411  HB2 SER A 121      38.845  16.589  13.991  1.00  0.00           H  
ATOM   1412  HB3 SER A 121      38.021  16.123  15.498  1.00  0.00           H  
ATOM   1413  HG  SER A 121      37.010  18.178  15.465  1.00  0.00           H  
ATOM   1414  N   TYR A 122      37.011  13.921  13.192  1.00  0.00           N  
ATOM   1415  CA  TYR A 122      37.401  12.830  12.301  1.00  0.00           C  
ATOM   1416  C   TYR A 122      36.597  12.746  10.991  1.00  0.00           C  
ATOM   1417  O   TYR A 122      36.950  11.999  10.087  1.00  0.00           O  
ATOM   1418  CB  TYR A 122      37.305  11.492  13.047  1.00  0.00           C  
ATOM   1419  CG  TYR A 122      35.983  10.773  12.854  1.00  0.00           C  
ATOM   1420  CD1 TYR A 122      35.715  10.066  11.681  1.00  0.00           C  
ATOM   1421  CD2 TYR A 122      34.988  10.823  13.834  1.00  0.00           C  
ATOM   1422  CE1 TYR A 122      34.490   9.430  11.486  1.00  0.00           C  
ATOM   1423  CE2 TYR A 122      33.761  10.191  13.648  1.00  0.00           C  
ATOM   1424  CZ  TYR A 122      33.518   9.495  12.468  1.00  0.00           C  
ATOM   1425  OH  TYR A 122      32.310   8.862  12.260  1.00  0.00           O  
ATOM   1426  H   TYR A 122      36.646  13.713  14.110  1.00  0.00           H  
ATOM   1427  HA  TYR A 122      38.428  13.047  12.006  1.00  0.00           H  
ATOM   1428  HB2 TYR A 122      38.104  10.842  12.690  1.00  0.00           H  
ATOM   1429  HB3 TYR A 122      37.440  11.682  14.112  1.00  0.00           H  
ATOM   1430  HD1 TYR A 122      36.470  10.011  10.911  1.00  0.00           H  
ATOM   1431  HD2 TYR A 122      35.174  11.361  14.752  1.00  0.00           H  
ATOM   1432  HE1 TYR A 122      34.300   8.888  10.571  1.00  0.00           H  
ATOM   1433  HE2 TYR A 122      33.003  10.241  14.415  1.00  0.00           H  
ATOM   1434  HH  TYR A 122      32.230   8.407  11.419  1.00  0.00           H  
ATOM   1435  N   LEU A 123      35.522  13.516  10.893  1.00  0.00           N  
ATOM   1436  CA  LEU A 123      34.662  13.503   9.703  1.00  0.00           C  
ATOM   1437  C   LEU A 123      35.153  14.444   8.615  1.00  0.00           C  
ATOM   1438  O   LEU A 123      34.612  14.446   7.518  1.00  0.00           O  
ATOM   1439  CB  LEU A 123      33.227  13.922  10.069  1.00  0.00           C  
ATOM   1440  CG  LEU A 123      32.108  12.897  10.317  1.00  0.00           C  
ATOM   1441  CD1 LEU A 123      32.056  11.851   9.203  1.00  0.00           C  
ATOM   1442  CD2 LEU A 123      32.333  12.249  11.663  1.00  0.00           C  
ATOM   1443  H   LEU A 123      35.288  14.130  11.660  1.00  0.00           H  
ATOM   1444  HA  LEU A 123      34.689  12.481   9.325  1.00  0.00           H  
ATOM   1445  HB2 LEU A 123      33.307  14.511  10.983  1.00  0.00           H  
ATOM   1446  HB3 LEU A 123      32.880  14.559   9.255  1.00  0.00           H  
ATOM   1447  HG  LEU A 123      31.145  13.407  10.316  1.00  0.00           H  
ATOM   1448 HD11 LEU A 123      31.882  12.346   8.248  1.00  0.00           H  
ATOM   1449 HD12 LEU A 123      33.003  11.312   9.166  1.00  0.00           H  
ATOM   1450 HD13 LEU A 123      31.246  11.149   9.401  1.00  0.00           H  
ATOM   1451 HD21 LEU A 123      33.296  11.739  11.664  1.00  0.00           H  
ATOM   1452 HD22 LEU A 123      32.326  13.013  12.440  1.00  0.00           H  
ATOM   1453 HD23 LEU A 123      31.539  11.527  11.856  1.00  0.00           H  
ATOM   1454  N   ILE A 124      36.156  15.264   8.928  1.00  0.00           N  
ATOM   1455  CA  ILE A 124      36.697  16.230   7.971  1.00  0.00           C  
ATOM   1456  C   ILE A 124      38.010  15.756   7.371  1.00  0.00           C  
ATOM   1457  O   ILE A 124      38.849  15.179   8.070  1.00  0.00           O  
ATOM   1458  CB  ILE A 124      36.948  17.599   8.647  1.00  0.00           C  
ATOM   1459  CG1 ILE A 124      35.623  18.200   9.156  1.00  0.00           C  
ATOM   1460  CG2 ILE A 124      37.643  18.531   7.670  1.00  0.00           C  
ATOM   1461  CD1 ILE A 124      34.453  18.071   8.198  1.00  0.00           C  
ATOM   1462  H   ILE A 124      36.555  15.217   9.855  1.00  0.00           H  
ATOM   1463  HA  ILE A 124      35.952  16.329   7.181  1.00  0.00           H  
ATOM   1464  HB  ILE A 124      37.598  17.462   9.511  1.00  0.00           H  
ATOM   1465 HG12 ILE A 124      35.357  17.696  10.085  1.00  0.00           H  
ATOM   1466 HG13 ILE A 124      35.785  19.260   9.352  1.00  0.00           H  
ATOM   1467 HG21 ILE A 124      38.590  18.091   7.359  1.00  0.00           H  
ATOM   1468 HG22 ILE A 124      37.008  18.681   6.797  1.00  0.00           H  
ATOM   1469 HG23 ILE A 124      37.830  19.490   8.153  1.00  0.00           H  
ATOM   1470 HD11 ILE A 124      34.684  18.593   7.270  1.00  0.00           H  
ATOM   1471 HD12 ILE A 124      34.271  17.017   7.987  1.00  0.00           H  
ATOM   1472 HD13 ILE A 124      33.563  18.510   8.650  1.00  0.00           H  
ATOM   1473  N   ASP A 125      38.196  15.996   6.077  1.00  0.00           N  
ATOM   1474  CA  ASP A 125      39.444  15.596   5.416  1.00  0.00           C  
ATOM   1475  C   ASP A 125      40.402  16.773   5.624  1.00  0.00           C  
ATOM   1476  O   ASP A 125      40.087  17.904   5.235  1.00  0.00           O  
ATOM   1477  CB  ASP A 125      39.221  15.360   3.908  1.00  0.00           C  
ATOM   1478  CG  ASP A 125      38.445  14.060   3.598  1.00  0.00           C  
ATOM   1479  OD1 ASP A 125      38.239  13.230   4.510  1.00  0.00           O  
ATOM   1480  OD2 ASP A 125      38.041  13.870   2.423  1.00  0.00           O1-
ATOM   1481  H   ASP A 125      37.473  16.457   5.544  1.00  0.00           H  
ATOM   1482  HA  ASP A 125      39.832  14.664   5.827  1.00  0.00           H  
ATOM   1483  HB2 ASP A 125      40.194  15.307   3.419  1.00  0.00           H  
ATOM   1484  HB3 ASP A 125      38.658  16.202   3.506  1.00  0.00           H  
ATOM   1485  N   SER A 126      41.557  16.532   6.246  1.00  0.00           N  
ATOM   1486  CA  SER A 126      42.507  17.620   6.487  1.00  0.00           C  
ATOM   1487  C   SER A 126      43.944  17.112   6.557  1.00  0.00           C  
ATOM   1488  O   SER A 126      44.287  16.349   7.460  1.00  0.00           O  
ATOM   1489  CB  SER A 126      42.157  18.331   7.798  1.00  0.00           C  
ATOM   1490  OG  SER A 126      42.690  19.640   7.829  1.00  0.00           O  
ATOM   1491  H   SER A 126      41.777  15.595   6.552  1.00  0.00           H  
ATOM   1492  HA  SER A 126      42.434  18.315   5.650  1.00  0.00           H  
ATOM   1493  HB2 SER A 126      42.567  17.761   8.632  1.00  0.00           H  
ATOM   1494  HB3 SER A 126      41.073  18.387   7.894  1.00  0.00           H  
ATOM   1495  HG  SER A 126      42.310  20.126   7.093  1.00  0.00           H  
ATOM   1496  N   PRO A 127      44.819  17.546   5.622  1.00  0.00           N  
ATOM   1497  CA  PRO A 127      44.612  18.479   4.493  1.00  0.00           C  
ATOM   1498  C   PRO A 127      43.425  18.171   3.567  1.00  0.00           C  
ATOM   1499  O   PRO A 127      43.036  17.019   3.394  1.00  0.00           O  
ATOM   1500  CB  PRO A 127      45.945  18.438   3.733  1.00  0.00           C  
ATOM   1501  CG  PRO A 127      46.950  17.930   4.726  1.00  0.00           C  
ATOM   1502  CD  PRO A 127      46.205  17.033   5.670  1.00  0.00           C  
ATOM   1503  HA  PRO A 127      44.341  19.463   4.877  1.00  0.00           H  
ATOM   1504  HB2 PRO A 127      45.877  17.764   2.879  1.00  0.00           H  
ATOM   1505  HB3 PRO A 127      46.219  19.435   3.388  1.00  0.00           H  
ATOM   1506  HG2 PRO A 127      47.395  18.763   5.271  1.00  0.00           H  
ATOM   1507  HG3 PRO A 127      47.734  17.370   4.215  1.00  0.00           H  
ATOM   1508  HD2 PRO A 127      46.612  17.107   6.679  1.00  0.00           H  
ATOM   1509  HD3 PRO A 127      46.247  15.996   5.336  1.00  0.00           H  
ATOM   1510  N   PRO A 128      42.849  19.218   2.950  1.00  0.00           N  
ATOM   1511  CA  PRO A 128      41.706  19.113   2.034  1.00  0.00           C  
ATOM   1512  C   PRO A 128      41.952  18.247   0.795  1.00  0.00           C  
ATOM   1513  O   PRO A 128      43.097  18.022   0.390  1.00  0.00           O  
ATOM   1514  CB  PRO A 128      41.392  20.563   1.665  1.00  0.00           C  
ATOM   1515  CG  PRO A 128      42.625  21.294   1.932  1.00  0.00           C  
ATOM   1516  CD  PRO A 128      43.284  20.615   3.101  1.00  0.00           C  
ATOM   1517  HA  PRO A 128      40.875  18.598   2.517  1.00  0.00           H  
ATOM   1518  HB2 PRO A 128      41.121  20.641   0.612  1.00  0.00           H  
ATOM   1519  HB3 PRO A 128      40.578  20.947   2.279  1.00  0.00           H  
ATOM   1520  HG2 PRO A 128      42.401  22.332   2.178  1.00  0.00           H  
ATOM   1521  HG3 PRO A 128      43.278  21.260   1.060  1.00  0.00           H  
ATOM   1522  HD2 PRO A 128      42.938  21.035   4.046  1.00  0.00           H  
ATOM   1523  HD3 PRO A 128      44.369  20.697   3.043  1.00  0.00           H  
ATOM   1524  N   THR A 129      40.850  17.787   0.196  1.00  0.00           N  
ATOM   1525  CA  THR A 129      40.886  16.928  -0.969  1.00  0.00           C  
ATOM   1526  C   THR A 129      40.322  17.527  -2.253  1.00  0.00           C  
ATOM   1527  O   THR A 129      41.051  18.178  -2.995  1.00  0.00           O  
ATOM   1528  CB  THR A 129      40.166  15.622  -0.660  1.00  0.00           C  
ATOM   1529  OG1 THR A 129      39.006  15.893   0.135  1.00  0.00           O  
ATOM   1530  CG2 THR A 129      41.085  14.704   0.122  1.00  0.00           C  
ATOM   1531  H   THR A 129      39.951  18.050   0.573  1.00  0.00           H  
ATOM   1532  HA  THR A 129      41.946  16.771  -1.171  1.00  0.00           H  
ATOM   1533  HB  THR A 129      39.876  15.146  -1.597  1.00  0.00           H  
ATOM   1534 HG21 THR A 129      41.978  14.496  -0.467  1.00  0.00           H  
ATOM   1535 HG22 THR A 129      41.371  15.186   1.057  1.00  0.00           H  
ATOM   1536 HG23 THR A 129      40.567  13.770   0.339  1.00  0.00           H  
ATOM   1537  HG1 THR A 129      38.573  15.055   0.312  1.00  0.00           H  
ATOM   1538  N   TYR A 130      39.032  17.324  -2.514  1.00  0.00           N  
ATOM   1539  CA  TYR A 130      38.418  17.819  -3.764  1.00  0.00           C  
ATOM   1540  C   TYR A 130      37.883  19.239  -3.777  1.00  0.00           C  
ATOM   1541  O   TYR A 130      37.832  19.916  -2.756  1.00  0.00           O  
ATOM   1542  CB  TYR A 130      37.267  16.897  -4.220  1.00  0.00           C  
ATOM   1543  CG  TYR A 130      37.457  15.450  -3.874  1.00  0.00           C  
ATOM   1544  CD1 TYR A 130      37.039  14.953  -2.638  1.00  0.00           C  
ATOM   1545  CD2 TYR A 130      38.111  14.590  -4.748  1.00  0.00           C  
ATOM   1546  CE1 TYR A 130      37.277  13.625  -2.277  1.00  0.00           C  
ATOM   1547  CE2 TYR A 130      38.358  13.264  -4.403  1.00  0.00           C  
ATOM   1548  CZ  TYR A 130      37.939  12.786  -3.165  1.00  0.00           C  
ATOM   1549  OH  TYR A 130      38.157  11.472  -2.824  1.00  0.00           O  
ATOM   1550  H   TYR A 130      38.463  16.823  -1.846  1.00  0.00           H  
ATOM   1551  HA  TYR A 130      39.272  17.815  -4.442  1.00  0.00           H  
ATOM   1552  HB2 TYR A 130      36.347  17.242  -3.749  1.00  0.00           H  
ATOM   1553  HB3 TYR A 130      37.173  16.979  -5.303  1.00  0.00           H  
ATOM   1554  HD1 TYR A 130      36.523  15.606  -1.950  1.00  0.00           H  
ATOM   1555  HD2 TYR A 130      38.433  14.957  -5.711  1.00  0.00           H  
ATOM   1556  HE1 TYR A 130      36.950  13.254  -1.317  1.00  0.00           H  
ATOM   1557  HE2 TYR A 130      38.872  12.610  -5.092  1.00  0.00           H  
ATOM   1558  HH  TYR A 130      38.604  10.948  -3.493  1.00  0.00           H  
ATOM   1559  N   ASN A 131      37.508  19.690  -4.966  1.00  0.00           N  
ATOM   1560  CA  ASN A 131      36.893  21.000  -5.102  1.00  0.00           C  
ATOM   1561  C   ASN A 131      35.872  20.940  -6.261  1.00  0.00           C  
ATOM   1562  O   ASN A 131      35.614  19.854  -6.803  1.00  0.00           O  
ATOM   1563  CB  ASN A 131      37.950  22.092  -5.289  1.00  0.00           C  
ATOM   1564  CG  ASN A 131      38.742  21.940  -6.559  1.00  0.00           C  
ATOM   1565  ND2 ASN A 131      39.808  22.537  -6.702  1.00  0.00           N  
ATOM   1566  OD1 ASN A 131      38.234  21.148  -7.492  1.00  0.00           O  
ATOM   1567  H   ASN A 131      37.651  19.117  -5.786  1.00  0.00           H  
ATOM   1568  HA  ASN A 131      36.361  21.266  -4.188  1.00  0.00           H  
ATOM   1569  HB2 ASN A 131      38.639  22.055  -4.445  1.00  0.00           H  
ATOM   1570  HB3 ASN A 131      37.449  23.060  -5.307  1.00  0.00           H  
ATOM   1571 HD21 ASN A 131      40.334  22.433  -7.558  1.00  0.00           H  
ATOM   1572 HD22 ASN A 131      40.157  23.131  -5.963  1.00  0.00           H  
ATOM   1573  N   VAL A 132      35.268  22.065  -6.632  1.00  0.00           N  
ATOM   1574  CA  VAL A 132      34.282  22.018  -7.702  1.00  0.00           C  
ATOM   1575  C   VAL A 132      34.791  21.467  -9.027  1.00  0.00           C  
ATOM   1576  O   VAL A 132      34.013  20.943  -9.815  1.00  0.00           O  
ATOM   1577  CB  VAL A 132      33.650  23.407  -7.972  1.00  0.00           C  
ATOM   1578  CG1 VAL A 132      34.623  24.298  -8.705  1.00  0.00           C  
ATOM   1579  CG2 VAL A 132      32.375  23.230  -8.797  1.00  0.00           C  
ATOM   1580  H   VAL A 132      35.490  22.939  -6.178  1.00  0.00           H  
ATOM   1581  HA  VAL A 132      33.538  21.319  -7.320  1.00  0.00           H  
ATOM   1582  HB  VAL A 132      33.406  23.879  -7.020  1.00  0.00           H  
ATOM   1583 HG11 VAL A 132      35.525  24.421  -8.106  1.00  0.00           H  
ATOM   1584 HG12 VAL A 132      34.881  23.844  -9.662  1.00  0.00           H  
ATOM   1585 HG13 VAL A 132      34.165  25.272  -8.877  1.00  0.00           H  
ATOM   1586 HG21 VAL A 132      32.620  22.758  -9.749  1.00  0.00           H  
ATOM   1587 HG22 VAL A 132      31.673  22.601  -8.250  1.00  0.00           H  
ATOM   1588 HG23 VAL A 132      31.923  24.205  -8.981  1.00  0.00           H  
ATOM   1589  N   HIS A 133      36.093  21.588  -9.274  1.00  0.00           N  
ATOM   1590  CA  HIS A 133      36.690  21.118 -10.521  1.00  0.00           C  
ATOM   1591  C   HIS A 133      37.432  19.785 -10.441  1.00  0.00           C  
ATOM   1592  O   HIS A 133      37.816  19.222 -11.472  1.00  0.00           O  
ATOM   1593  CB  HIS A 133      37.660  22.161 -11.051  1.00  0.00           C  
ATOM   1594  CG  HIS A 133      36.995  23.374 -11.593  1.00  0.00           C  
ATOM   1595  ND1 HIS A 133      37.675  24.542 -11.852  1.00  0.00           N  
ATOM   1596  CD2 HIS A 133      35.704  23.608 -11.930  1.00  0.00           C  
ATOM   1597  CE1 HIS A 133      36.836  25.445 -12.326  1.00  0.00           C  
ATOM   1598  NE2 HIS A 133      35.632  24.902 -12.383  1.00  0.00           N  
ATOM   1599  H   HIS A 133      36.686  22.018  -8.578  1.00  0.00           H  
ATOM   1600  HA  HIS A 133      35.840  20.957 -11.184  1.00  0.00           H  
ATOM   1601  HB2 HIS A 133      38.251  21.708 -11.847  1.00  0.00           H  
ATOM   1602  HB3 HIS A 133      38.318  22.464 -10.237  1.00  0.00           H  
ATOM   1603  HD2 HIS A 133      34.885  22.908 -11.856  1.00  0.00           H  
ATOM   1604  HE2 HIS A 133      34.795  25.364 -12.707  1.00  0.00           H  
ATOM   1605  HE1 HIS A 133      37.090  26.454 -12.617  1.00  0.00           H  
ATOM   1606  N   TYR A 134      37.654  19.275  -9.237  1.00  0.00           N  
ATOM   1607  CA  TYR A 134      38.382  18.016  -9.107  1.00  0.00           C  
ATOM   1608  C   TYR A 134      37.711  16.960  -8.237  1.00  0.00           C  
ATOM   1609  O   TYR A 134      37.525  17.144  -7.022  1.00  0.00           O  
ATOM   1610  CB  TYR A 134      39.804  18.270  -8.585  1.00  0.00           C  
ATOM   1611  CG  TYR A 134      40.677  19.030  -9.562  1.00  0.00           C  
ATOM   1612  CD1 TYR A 134      40.714  20.425  -9.562  1.00  0.00           C  
ATOM   1613  CD2 TYR A 134      41.427  18.349 -10.527  1.00  0.00           C  
ATOM   1614  CE1 TYR A 134      41.470  21.120 -10.504  1.00  0.00           C  
ATOM   1615  CE2 TYR A 134      42.195  19.041 -11.480  1.00  0.00           C  
ATOM   1616  CZ  TYR A 134      42.208  20.430 -11.468  1.00  0.00           C  
ATOM   1617  OH  TYR A 134      42.922  21.141 -12.424  1.00  0.00           O  
ATOM   1618  H   TYR A 134      37.321  19.756  -8.413  1.00  0.00           H  
ATOM   1619  HA  TYR A 134      38.398  17.605 -10.116  1.00  0.00           H  
ATOM   1620  HB2 TYR A 134      39.735  18.846  -7.662  1.00  0.00           H  
ATOM   1621  HB3 TYR A 134      40.273  17.308  -8.379  1.00  0.00           H  
ATOM   1622  HD1 TYR A 134      40.149  20.973  -8.822  1.00  0.00           H  
ATOM   1623  HD2 TYR A 134      41.416  17.269 -10.540  1.00  0.00           H  
ATOM   1624  HE1 TYR A 134      41.485  22.200 -10.488  1.00  0.00           H  
ATOM   1625  HE2 TYR A 134      42.770  18.497 -12.215  1.00  0.00           H  
ATOM   1626  HH  TYR A 134      43.387  20.601 -13.068  1.00  0.00           H  
ATOM   1627  N   GLY A 135      37.380  15.842  -8.886  1.00  0.00           N  
ATOM   1628  CA  GLY A 135      36.756  14.722  -8.213  1.00  0.00           C  
ATOM   1629  C   GLY A 135      37.768  13.670  -7.801  1.00  0.00           C  
ATOM   1630  O   GLY A 135      37.419  12.604  -7.278  1.00  0.00           O  
ATOM   1631  H   GLY A 135      37.570  15.775  -9.876  1.00  0.00           H  
ATOM   1632  HA2 GLY A 135      36.246  15.087  -7.322  1.00  0.00           H  
ATOM   1633  HA3 GLY A 135      36.030  14.267  -8.887  1.00  0.00           H  
ATOM   1634  N   TYR A 136      39.034  13.977  -8.067  1.00  0.00           N  
ATOM   1635  CA  TYR A 136      40.154  13.118  -7.709  1.00  0.00           C  
ATOM   1636  C   TYR A 136      41.189  14.059  -7.100  1.00  0.00           C  
ATOM   1637  O   TYR A 136      41.287  15.229  -7.510  1.00  0.00           O  
ATOM   1638  CB  TYR A 136      40.728  12.433  -8.961  1.00  0.00           C  
ATOM   1639  CG  TYR A 136      41.138  13.397 -10.072  1.00  0.00           C  
ATOM   1640  CD1 TYR A 136      42.383  14.016 -10.053  1.00  0.00           C  
ATOM   1641  CD2 TYR A 136      40.284  13.687 -11.122  1.00  0.00           C  
ATOM   1642  CE1 TYR A 136      42.756  14.884 -11.042  1.00  0.00           C  
ATOM   1643  CE2 TYR A 136      40.660  14.559 -12.117  1.00  0.00           C  
ATOM   1644  CZ  TYR A 136      41.890  15.149 -12.072  1.00  0.00           C  
ATOM   1645  OH  TYR A 136      42.269  15.990 -13.078  1.00  0.00           O  
ATOM   1646  H   TYR A 136      39.228  14.848  -8.540  1.00  0.00           H  
ATOM   1647  HA  TYR A 136      39.860  12.325  -7.021  1.00  0.00           H  
ATOM   1648  HB2 TYR A 136      41.607  11.860  -8.664  1.00  0.00           H  
ATOM   1649  HB3 TYR A 136      39.971  11.757  -9.358  1.00  0.00           H  
ATOM   1650  HD1 TYR A 136      43.067  13.808  -9.244  1.00  0.00           H  
ATOM   1651  HD2 TYR A 136      39.310  13.223 -11.160  1.00  0.00           H  
ATOM   1652  HE1 TYR A 136      43.726  15.358 -11.012  1.00  0.00           H  
ATOM   1653  HE2 TYR A 136      39.984  14.776 -12.931  1.00  0.00           H  
ATOM   1654  HH  TYR A 136      41.618  16.111 -13.773  1.00  0.00           H  
ATOM   1655  N   LYS A 137      41.956  13.569  -6.125  1.00  0.00           N  
ATOM   1656  CA  LYS A 137      42.981  14.395  -5.475  1.00  0.00           C  
ATOM   1657  C   LYS A 137      44.030  14.832  -6.462  1.00  0.00           C  
ATOM   1658  O   LYS A 137      44.539  14.023  -7.244  1.00  0.00           O  
ATOM   1659  CB  LYS A 137      43.636  13.621  -4.329  1.00  0.00           C  
ATOM   1660  CG  LYS A 137      42.610  13.053  -3.361  1.00  0.00           C  
ATOM   1661  CD  LYS A 137      43.176  12.776  -1.996  1.00  0.00           C  
ATOM   1662  CE  LYS A 137      42.483  11.589  -1.372  1.00  0.00           C  
ATOM   1663  NZ  LYS A 137      42.508  10.408  -2.290  1.00  0.00           N1+
ATOM   1664  H   LYS A 137      41.829  12.612  -5.828  1.00  0.00           H  
ATOM   1665  HA  LYS A 137      42.493  15.284  -5.076  1.00  0.00           H  
ATOM   1666  HB2 LYS A 137      44.217  12.799  -4.747  1.00  0.00           H  
ATOM   1667  HB3 LYS A 137      44.298  14.294  -3.784  1.00  0.00           H  
ATOM   1668  HG2 LYS A 137      41.795  13.770  -3.260  1.00  0.00           H  
ATOM   1669  HG3 LYS A 137      42.224  12.120  -3.772  1.00  0.00           H  
ATOM   1670  HD2 LYS A 137      43.031  13.651  -1.362  1.00  0.00           H  
ATOM   1671  HD3 LYS A 137      44.242  12.564  -2.085  1.00  0.00           H  
ATOM   1672  HE2 LYS A 137      41.447  11.853  -1.159  1.00  0.00           H  
ATOM   1673  HE3 LYS A 137      42.990  11.329  -0.443  1.00  0.00           H  
ATOM   1674  HZ1 LYS A 137      42.040  10.643  -3.153  1.00  0.00           H  
ATOM   1675  HZ2 LYS A 137      43.466  10.153  -2.485  1.00  0.00           H  
ATOM   1676  HZ3 LYS A 137      42.036   9.631  -1.851  1.00  0.00           H  
ATOM   1677  N   SER A 138      44.328  16.121  -6.442  1.00  0.00           N  
ATOM   1678  CA  SER A 138      45.337  16.674  -7.320  1.00  0.00           C  
ATOM   1679  C   SER A 138      46.060  17.794  -6.600  1.00  0.00           C  
ATOM   1680  O   SER A 138      45.562  18.307  -5.596  1.00  0.00           O  
ATOM   1681  CB  SER A 138      44.687  17.196  -8.582  1.00  0.00           C  
ATOM   1682  OG  SER A 138      43.756  18.187  -8.256  1.00  0.00           O  
ATOM   1683  H   SER A 138      43.841  16.731  -5.801  1.00  0.00           H  
ATOM   1684  HA  SER A 138      46.054  15.899  -7.593  1.00  0.00           H  
ATOM   1685  HB2 SER A 138      44.181  16.378  -9.094  1.00  0.00           H  
ATOM   1686  HB3 SER A 138      45.451  17.617  -9.236  1.00  0.00           H  
ATOM   1687  HG  SER A 138      43.362  18.496  -9.075  1.00  0.00           H  
ATOM   1688  N   TRP A 139      47.241  18.174  -7.085  1.00  0.00           N  
ATOM   1689  CA  TRP A 139      47.973  19.253  -6.428  1.00  0.00           C  
ATOM   1690  C   TRP A 139      47.269  20.576  -6.628  1.00  0.00           C  
ATOM   1691  O   TRP A 139      47.282  21.430  -5.747  1.00  0.00           O  
ATOM   1692  CB  TRP A 139      49.389  19.395  -6.955  1.00  0.00           C  
ATOM   1693  CG  TRP A 139      50.146  20.301  -6.059  1.00  0.00           C  
ATOM   1694  CD1 TRP A 139      50.369  21.644  -6.229  1.00  0.00           C  
ATOM   1695  CD2 TRP A 139      50.698  19.954  -4.786  1.00  0.00           C  
ATOM   1696  NE1 TRP A 139      51.025  22.155  -5.129  1.00  0.00           N  
ATOM   1697  CE2 TRP A 139      51.242  21.135  -4.230  1.00  0.00           C  
ATOM   1698  CE3 TRP A 139      50.785  18.756  -4.055  1.00  0.00           C  
ATOM   1699  CZ2 TRP A 139      51.869  21.147  -2.968  1.00  0.00           C  
ATOM   1700  CZ3 TRP A 139      51.402  18.771  -2.815  1.00  0.00           C  
ATOM   1701  CH2 TRP A 139      51.935  19.958  -2.283  1.00  0.00           C  
ATOM   1702  H   TRP A 139      47.627  17.720  -7.900  1.00  0.00           H  
ATOM   1703  HA  TRP A 139      48.012  18.992  -5.370  1.00  0.00           H  
ATOM   1704  HB2 TRP A 139      49.870  18.417  -6.979  1.00  0.00           H  
ATOM   1705  HB3 TRP A 139      49.365  19.812  -7.962  1.00  0.00           H  
ATOM   1706  HD1 TRP A 139      50.074  22.216  -7.096  1.00  0.00           H  
ATOM   1707  HE1 TRP A 139      51.301  23.118  -5.003  1.00  0.00           H  
ATOM   1708  HE3 TRP A 139      50.377  17.839  -4.454  1.00  0.00           H  
ATOM   1709  HZ2 TRP A 139      52.282  22.056  -2.555  1.00  0.00           H  
ATOM   1710  HZ3 TRP A 139      51.475  17.855  -2.247  1.00  0.00           H  
ATOM   1711  HH2 TRP A 139      52.408  19.935  -1.312  1.00  0.00           H  
ATOM   1712  N   GLU A 140      46.696  20.744  -7.807  1.00  0.00           N  
ATOM   1713  CA  GLU A 140      45.963  21.941  -8.119  1.00  0.00           C  
ATOM   1714  C   GLU A 140      44.869  22.138  -7.068  1.00  0.00           C  
ATOM   1715  O   GLU A 140      44.702  23.247  -6.528  1.00  0.00           O  
ATOM   1716  CB  GLU A 140      45.309  21.799  -9.483  1.00  0.00           C  
ATOM   1717  CG  GLU A 140      44.378  22.950  -9.772  1.00  0.00           C  
ATOM   1718  CD  GLU A 140      45.103  24.275  -9.760  1.00  0.00           C  
ATOM   1719  OE1 GLU A 140      44.425  25.311  -9.608  1.00  0.00           O  
ATOM   1720  OE2 GLU A 140      46.350  24.281  -9.909  1.00  0.00           O1-
ATOM   1721  H   GLU A 140      46.775  20.017  -8.503  1.00  0.00           H  
ATOM   1722  HA  GLU A 140      46.643  22.793  -8.126  1.00  0.00           H  
ATOM   1723  HB2 GLU A 140      46.086  21.771 -10.247  1.00  0.00           H  
ATOM   1724  HB3 GLU A 140      44.741  20.869  -9.508  1.00  0.00           H  
ATOM   1725  HG2 GLU A 140      43.595  22.969  -9.014  1.00  0.00           H  
ATOM   1726  HG3 GLU A 140      43.929  22.802 -10.754  1.00  0.00           H  
ATOM   1727  N   ALA A 141      44.118  21.053  -6.808  1.00  0.00           N  
ATOM   1728  CA  ALA A 141      43.050  21.031  -5.816  1.00  0.00           C  
ATOM   1729  C   ALA A 141      43.622  21.361  -4.444  1.00  0.00           C  
ATOM   1730  O   ALA A 141      43.196  22.313  -3.809  1.00  0.00           O  
ATOM   1731  CB  ALA A 141      42.389  19.687  -5.775  1.00  0.00           C  
ATOM   1732  H   ALA A 141      44.304  20.208  -7.328  1.00  0.00           H  
ATOM   1733  HA  ALA A 141      42.304  21.775  -6.093  1.00  0.00           H  
ATOM   1734  HB1 ALA A 141      41.979  19.454  -6.757  1.00  0.00           H  
ATOM   1735  HB2 ALA A 141      43.123  18.930  -5.499  1.00  0.00           H  
ATOM   1736  HB3 ALA A 141      41.585  19.700  -5.039  1.00  0.00           H  
ATOM   1737  N   PHE A 142      44.601  20.599  -3.985  1.00  0.00           N  
ATOM   1738  CA  PHE A 142      45.172  20.891  -2.691  1.00  0.00           C  
ATOM   1739  C   PHE A 142      45.895  22.251  -2.502  1.00  0.00           C  
ATOM   1740  O   PHE A 142      45.965  22.772  -1.388  1.00  0.00           O  
ATOM   1741  CB  PHE A 142      46.175  19.831  -2.285  1.00  0.00           C  
ATOM   1742  CG  PHE A 142      47.133  20.331  -1.250  1.00  0.00           C  
ATOM   1743  CD1 PHE A 142      46.770  20.337   0.092  1.00  0.00           C  
ATOM   1744  CD2 PHE A 142      48.331  20.950  -1.623  1.00  0.00           C  
ATOM   1745  CE1 PHE A 142      47.581  20.964   1.042  1.00  0.00           C  
ATOM   1746  CE2 PHE A 142      49.134  21.572  -0.680  1.00  0.00           C  
ATOM   1747  CZ  PHE A 142      48.760  21.582   0.651  1.00  0.00           C  
ATOM   1748  H   PHE A 142      44.945  19.823  -4.532  1.00  0.00           H  
ATOM   1749  HA  PHE A 142      44.276  20.922  -2.072  1.00  0.00           H  
ATOM   1750  HB2 PHE A 142      45.637  18.974  -1.881  1.00  0.00           H  
ATOM   1751  HB3 PHE A 142      46.738  19.524  -3.166  1.00  0.00           H  
ATOM   1752  HD1 PHE A 142      45.855  19.854   0.402  1.00  0.00           H  
ATOM   1753  HD2 PHE A 142      48.634  20.943  -2.660  1.00  0.00           H  
ATOM   1754  HE1 PHE A 142      47.290  20.967   2.082  1.00  0.00           H  
ATOM   1755  HE2 PHE A 142      50.053  22.050  -0.985  1.00  0.00           H  
ATOM   1756  HZ  PHE A 142      49.384  22.070   1.385  1.00  0.00           H  
ATOM   1757  N   SER A 143      46.455  22.827  -3.559  1.00  0.00           N  
ATOM   1758  CA  SER A 143      47.200  24.070  -3.381  1.00  0.00           C  
ATOM   1759  C   SER A 143      46.468  25.363  -3.672  1.00  0.00           C  
ATOM   1760  O   SER A 143      46.785  26.394  -3.068  1.00  0.00           O  
ATOM   1761  CB  SER A 143      48.490  24.020  -4.196  1.00  0.00           C  
ATOM   1762  OG  SER A 143      48.216  24.012  -5.578  1.00  0.00           O  
ATOM   1763  H   SER A 143      46.367  22.411  -4.475  1.00  0.00           H  
ATOM   1764  HA  SER A 143      47.388  24.108  -2.308  1.00  0.00           H  
ATOM   1765  HB2 SER A 143      49.040  23.115  -3.937  1.00  0.00           H  
ATOM   1766  HB3 SER A 143      49.096  24.894  -3.958  1.00  0.00           H  
ATOM   1767  HG  SER A 143      47.683  23.235  -5.764  1.00  0.00           H  
ATOM   1768  N   ASN A 144      45.500  25.324  -4.589  1.00  0.00           N  
ATOM   1769  CA  ASN A 144      44.736  26.534  -4.918  1.00  0.00           C  
ATOM   1770  C   ASN A 144      43.740  26.961  -3.816  1.00  0.00           C  
ATOM   1771  O   ASN A 144      42.685  26.338  -3.593  1.00  0.00           O  
ATOM   1772  CB  ASN A 144      43.999  26.363  -6.234  1.00  0.00           C  
ATOM   1773  CG  ASN A 144      43.720  27.680  -6.900  1.00  0.00           C  
ATOM   1774  OD1 ASN A 144      43.447  28.679  -6.231  1.00  0.00           O  
ATOM   1775  ND2 ASN A 144      43.787  27.687  -8.223  1.00  0.00           N  
ATOM   1776  H   ASN A 144      45.291  24.456  -5.061  1.00  0.00           H  
ATOM   1777  HA  ASN A 144      45.473  27.333  -5.003  1.00  0.00           H  
ATOM   1778  HB2 ASN A 144      43.052  25.858  -6.044  1.00  0.00           H  
ATOM   1779  HB3 ASN A 144      44.608  25.754  -6.902  1.00  0.00           H  
ATOM   1780  HD2 ASN A 144      44.258  26.938  -8.709  1.00  0.00           H  
ATOM   1781  N   LEU A 145      44.099  28.040  -3.132  1.00  0.00           N  
ATOM   1782  CA  LEU A 145      43.309  28.594  -2.044  1.00  0.00           C  
ATOM   1783  C   LEU A 145      42.077  29.401  -2.489  1.00  0.00           C  
ATOM   1784  O   LEU A 145      41.272  29.825  -1.658  1.00  0.00           O  
ATOM   1785  CB  LEU A 145      44.233  29.469  -1.183  1.00  0.00           C  
ATOM   1786  CG  LEU A 145      45.384  28.684  -0.561  1.00  0.00           C  
ATOM   1787  CD1 LEU A 145      45.954  29.454   0.585  1.00  0.00           C  
ATOM   1788  CD2 LEU A 145      44.877  27.368  -0.088  1.00  0.00           C  
ATOM   1789  H   LEU A 145      44.964  28.499  -3.379  1.00  0.00           H  
ATOM   1790  HA  LEU A 145      42.903  27.753  -1.481  1.00  0.00           H  
ATOM   1791  HB2 LEU A 145      44.649  30.258  -1.810  1.00  0.00           H  
ATOM   1792  HB3 LEU A 145      43.643  29.915  -0.382  1.00  0.00           H  
ATOM   1793  HG  LEU A 145      46.166  28.525  -1.303  1.00  0.00           H  
ATOM   1794 HD11 LEU A 145      46.325  30.415   0.229  1.00  0.00           H  
ATOM   1795 HD12 LEU A 145      45.179  29.618   1.334  1.00  0.00           H  
ATOM   1796 HD13 LEU A 145      46.774  28.890   1.029  1.00  0.00           H  
ATOM   1797 HD21 LEU A 145      44.095  27.526   0.655  1.00  0.00           H  
ATOM   1798 HD22 LEU A 145      44.470  26.811  -0.932  1.00  0.00           H  
ATOM   1799 HD23 LEU A 145      45.695  26.803   0.360  1.00  0.00           H  
ATOM   1800  N   SER A 146      41.931  29.603  -3.795  1.00  0.00           N  
ATOM   1801  CA  SER A 146      40.815  30.368  -4.343  1.00  0.00           C  
ATOM   1802  C   SER A 146      39.509  29.576  -4.388  1.00  0.00           C  
ATOM   1803  O   SER A 146      38.439  30.147  -4.563  1.00  0.00           O  
ATOM   1804  CB  SER A 146      41.171  30.829  -5.752  1.00  0.00           C  
ATOM   1805  OG  SER A 146      41.921  32.020  -5.711  1.00  0.00           O  
ATOM   1806  H   SER A 146      42.615  29.214  -4.429  1.00  0.00           H  
ATOM   1807  HA  SER A 146      40.651  31.217  -3.680  1.00  0.00           H  
ATOM   1808  HB2 SER A 146      40.253  31.003  -6.314  1.00  0.00           H  
ATOM   1809  HB3 SER A 146      41.757  30.054  -6.245  1.00  0.00           H  
ATOM   1810  HG  SER A 146      42.724  31.840  -5.217  1.00  0.00           H  
ATOM   1811  N   TYR A 147      39.614  28.258  -4.236  1.00  0.00           N  
ATOM   1812  CA  TYR A 147      38.470  27.350  -4.265  1.00  0.00           C  
ATOM   1813  C   TYR A 147      37.929  27.060  -2.876  1.00  0.00           C  
ATOM   1814  O   TYR A 147      38.654  27.107  -1.878  1.00  0.00           O  
ATOM   1815  CB  TYR A 147      38.876  25.980  -4.823  1.00  0.00           C  
ATOM   1816  CG  TYR A 147      39.167  25.859  -6.297  1.00  0.00           C  
ATOM   1817  CD1 TYR A 147      40.480  25.836  -6.753  1.00  0.00           C  
ATOM   1818  CD2 TYR A 147      38.136  25.624  -7.217  1.00  0.00           C  
ATOM   1819  CE1 TYR A 147      40.764  25.575  -8.080  1.00  0.00           C  
ATOM   1820  CE2 TYR A 147      38.411  25.361  -8.542  1.00  0.00           C  
ATOM   1821  CZ  TYR A 147      39.731  25.335  -8.969  1.00  0.00           C  
ATOM   1822  OH  TYR A 147      40.030  25.060 -10.283  1.00  0.00           O  
ATOM   1823  H   TYR A 147      40.533  27.865  -4.093  1.00  0.00           H  
ATOM   1824  HA  TYR A 147      37.723  27.850  -4.882  1.00  0.00           H  
ATOM   1825  HB2 TYR A 147      39.776  25.670  -4.291  1.00  0.00           H  
ATOM   1826  HB3 TYR A 147      38.065  25.288  -4.598  1.00  0.00           H  
ATOM   1827  HD1 TYR A 147      41.288  26.024  -6.062  1.00  0.00           H  
ATOM   1828  HD2 TYR A 147      37.109  25.649  -6.882  1.00  0.00           H  
ATOM   1829  HE1 TYR A 147      41.788  25.558  -8.422  1.00  0.00           H  
ATOM   1830  HE2 TYR A 147      37.608  25.177  -9.240  1.00  0.00           H  
ATOM   1831  HH  TYR A 147      39.270  24.896 -10.846  1.00  0.00           H  
ATOM   1832  N   TYR A 148      36.649  26.732  -2.824  1.00  0.00           N  
ATOM   1833  CA  TYR A 148      36.041  26.325  -1.577  1.00  0.00           C  
ATOM   1834  C   TYR A 148      36.367  24.832  -1.699  1.00  0.00           C  
ATOM   1835  O   TYR A 148      36.303  24.298  -2.808  1.00  0.00           O  
ATOM   1836  CB  TYR A 148      34.518  26.493  -1.637  1.00  0.00           C  
ATOM   1837  CG  TYR A 148      33.959  27.829  -1.228  1.00  0.00           C  
ATOM   1838  CD1 TYR A 148      34.134  28.319   0.063  1.00  0.00           C  
ATOM   1839  CD2 TYR A 148      33.241  28.597  -2.138  1.00  0.00           C  
ATOM   1840  CE1 TYR A 148      33.615  29.535   0.438  1.00  0.00           C  
ATOM   1841  CE2 TYR A 148      32.722  29.808  -1.783  1.00  0.00           C  
ATOM   1842  CZ  TYR A 148      32.908  30.277  -0.496  1.00  0.00           C  
ATOM   1843  OH  TYR A 148      32.373  31.493  -0.161  1.00  0.00           O  
ATOM   1844  H   TYR A 148      36.090  26.766  -3.665  1.00  0.00           H  
ATOM   1845  HA  TYR A 148      36.369  26.856  -0.683  1.00  0.00           H  
ATOM   1846  HB2 TYR A 148      34.208  26.308  -2.665  1.00  0.00           H  
ATOM   1847  HB3 TYR A 148      34.079  25.739  -0.984  1.00  0.00           H  
ATOM   1848  HD1 TYR A 148      34.687  27.733   0.782  1.00  0.00           H  
ATOM   1849  HD2 TYR A 148      33.092  28.229  -3.142  1.00  0.00           H  
ATOM   1850  HE1 TYR A 148      33.755  29.906   1.442  1.00  0.00           H  
ATOM   1851  HE2 TYR A 148      32.170  30.395  -2.502  1.00  0.00           H  
ATOM   1852  HH  TYR A 148      31.897  31.936  -0.868  1.00  0.00           H  
ATOM   1853  N   THR A 149      36.728  24.154  -0.622  1.00  0.00           N  
ATOM   1854  CA  THR A 149      36.985  22.712  -0.755  1.00  0.00           C  
ATOM   1855  C   THR A 149      35.628  21.952  -0.824  1.00  0.00           C  
ATOM   1856  O   THR A 149      34.565  22.575  -0.765  1.00  0.00           O  
ATOM   1857  CB  THR A 149      37.878  22.167   0.430  1.00  0.00           C  
ATOM   1858  OG1 THR A 149      38.141  20.767   0.244  1.00  0.00           O  
ATOM   1859  CG2 THR A 149      37.197  22.391   1.790  1.00  0.00           C  
ATOM   1860  H   THR A 149      36.825  24.616   0.271  1.00  0.00           H  
ATOM   1861  HA  THR A 149      37.542  22.541  -1.676  1.00  0.00           H  
ATOM   1862  HB  THR A 149      38.818  22.719   0.424  1.00  0.00           H  
ATOM   1863 HG21 THR A 149      37.007  23.455   1.930  1.00  0.00           H  
ATOM   1864 HG22 THR A 149      36.253  21.847   1.818  1.00  0.00           H  
ATOM   1865 HG23 THR A 149      37.848  22.030   2.586  1.00  0.00           H  
ATOM   1866  HG1 THR A 149      38.583  20.665  -0.602  1.00  0.00           H  
ATOM   1867  N   ARG A 150      35.657  20.624  -0.949  1.00  0.00           N  
ATOM   1868  CA  ARG A 150      34.418  19.840  -1.029  1.00  0.00           C  
ATOM   1869  C   ARG A 150      34.411  18.554  -0.183  1.00  0.00           C  
ATOM   1870  O   ARG A 150      35.311  17.724  -0.281  1.00  0.00           O  
ATOM   1871  CB  ARG A 150      34.128  19.462  -2.494  1.00  0.00           C  
ATOM   1872  CG  ARG A 150      33.539  20.567  -3.350  1.00  0.00           C  
ATOM   1873  CD  ARG A 150      32.026  20.715  -3.114  1.00  0.00           C  
ATOM   1874  NE  ARG A 150      31.237  19.778  -3.909  1.00  0.00           N  
ATOM   1875  CZ  ARG A 150      30.875  19.985  -5.177  1.00  0.00           C  
ATOM   1876  NH1 ARG A 150      31.215  21.091  -5.818  1.00  0.00           N  
ATOM   1877  NH2 ARG A 150      30.189  19.067  -5.822  1.00  0.00           N1+
ATOM   1878  H   ARG A 150      36.548  20.149  -0.989  1.00  0.00           H  
ATOM   1879  HA  ARG A 150      33.645  20.489  -0.617  1.00  0.00           H  
ATOM   1880  HB2 ARG A 150      35.066  19.147  -2.951  1.00  0.00           H  
ATOM   1881  HB3 ARG A 150      33.426  18.628  -2.493  1.00  0.00           H  
ATOM   1882  HG2 ARG A 150      33.713  20.333  -4.400  1.00  0.00           H  
ATOM   1883  HG3 ARG A 150      34.030  21.508  -3.102  1.00  0.00           H  
ATOM   1884  HD2 ARG A 150      31.730  21.731  -3.377  1.00  0.00           H  
ATOM   1885  HD3 ARG A 150      31.819  20.538  -2.059  1.00  0.00           H  
ATOM   1886  HE  ARG A 150      30.946  18.916  -3.470  1.00  0.00           H  
ATOM   1887 HH11 ARG A 150      31.742  21.809  -5.342  1.00  0.00           H  
ATOM   1888 HH12 ARG A 150      30.948  21.217  -6.784  1.00  0.00           H  
ATOM   1889 HH21 ARG A 150      29.936  18.206  -5.358  1.00  0.00           H  
ATOM   1890 HH22 ARG A 150      29.915  19.223  -6.781  1.00  0.00           H  
ATOM   1891  N   ALA A 151      33.396  18.387   0.651  1.00  0.00           N  
ATOM   1892  CA  ALA A 151      33.261  17.167   1.452  1.00  0.00           C  
ATOM   1893  C   ALA A 151      32.992  15.919   0.551  1.00  0.00           C  
ATOM   1894  O   ALA A 151      33.336  14.786   0.890  1.00  0.00           O  
ATOM   1895  CB  ALA A 151      32.131  17.349   2.468  1.00  0.00           C  
ATOM   1896  H   ALA A 151      32.701  19.115   0.737  1.00  0.00           H  
ATOM   1897  HA  ALA A 151      34.199  16.992   1.979  1.00  0.00           H  
ATOM   1898  HB1 ALA A 151      32.352  18.203   3.109  1.00  0.00           H  
ATOM   1899  HB2 ALA A 151      31.193  17.524   1.941  1.00  0.00           H  
ATOM   1900  HB3 ALA A 151      32.043  16.450   3.078  1.00  0.00           H  
ATOM   1901  N   LEU A 152      32.363  16.133  -0.597  1.00  0.00           N  
ATOM   1902  CA  LEU A 152      32.106  15.041  -1.512  1.00  0.00           C  
ATOM   1903  C   LEU A 152      32.442  15.541  -2.892  1.00  0.00           C  
ATOM   1904  O   LEU A 152      32.042  16.650  -3.272  1.00  0.00           O  
ATOM   1905  CB  LEU A 152      30.639  14.629  -1.489  1.00  0.00           C  
ATOM   1906  CG  LEU A 152      30.231  13.626  -0.424  1.00  0.00           C  
ATOM   1907  CD1 LEU A 152      28.737  13.427  -0.504  1.00  0.00           C  
ATOM   1908  CD2 LEU A 152      30.971  12.333  -0.634  1.00  0.00           C  
ATOM   1909  H   LEU A 152      32.060  17.067  -0.835  1.00  0.00           H  
ATOM   1910  HA  LEU A 152      32.703  14.175  -1.226  1.00  0.00           H  
ATOM   1911  HB2 LEU A 152      30.045  15.530  -1.339  1.00  0.00           H  
ATOM   1912  HB3 LEU A 152      30.402  14.195  -2.460  1.00  0.00           H  
ATOM   1913  HG  LEU A 152      30.486  13.994   0.570  1.00  0.00           H  
ATOM   1914 HD11 LEU A 152      28.234  14.377  -0.323  1.00  0.00           H  
ATOM   1915 HD12 LEU A 152      28.472  13.059  -1.495  1.00  0.00           H  
ATOM   1916 HD13 LEU A 152      28.426  12.702   0.248  1.00  0.00           H  
ATOM   1917 HD21 LEU A 152      30.737  11.937  -1.622  1.00  0.00           H  
ATOM   1918 HD22 LEU A 152      32.044  12.512  -0.559  1.00  0.00           H  
ATOM   1919 HD23 LEU A 152      30.668  11.613   0.127  1.00  0.00           H  
ATOM   1920  N   PRO A 153      33.200  14.742  -3.654  1.00  0.00           N  
ATOM   1921  CA  PRO A 153      33.607  15.079  -5.020  1.00  0.00           C  
ATOM   1922  C   PRO A 153      32.401  15.437  -5.877  1.00  0.00           C  
ATOM   1923  O   PRO A 153      31.310  14.880  -5.714  1.00  0.00           O  
ATOM   1924  CB  PRO A 153      34.290  13.806  -5.510  1.00  0.00           C  
ATOM   1925  CG  PRO A 153      33.915  12.738  -4.492  1.00  0.00           C  
ATOM   1926  CD  PRO A 153      33.736  13.443  -3.221  1.00  0.00           C  
ATOM   1927  HA  PRO A 153      34.261  15.950  -5.071  1.00  0.00           H  
ATOM   1928  HB2 PRO A 153      33.927  13.534  -6.501  1.00  0.00           H  
ATOM   1929  HB3 PRO A 153      35.371  13.940  -5.543  1.00  0.00           H  
ATOM   1930  HG2 PRO A 153      34.711  11.999  -4.407  1.00  0.00           H  
ATOM   1931  HG3 PRO A 153      32.989  12.243  -4.785  1.00  0.00           H  
ATOM   1932  HD2 PRO A 153      34.685  13.562  -2.699  1.00  0.00           H  
ATOM   1933  HD3 PRO A 153      33.030  12.920  -2.576  1.00  0.00           H  
ATOM   1934  N   PRO A 154      32.570  16.383  -6.799  1.00  0.00           N  
ATOM   1935  CA  PRO A 154      31.395  16.712  -7.619  1.00  0.00           C  
ATOM   1936  C   PRO A 154      31.036  15.512  -8.496  1.00  0.00           C  
ATOM   1937  O   PRO A 154      31.844  14.581  -8.635  1.00  0.00           O  
ATOM   1938  CB  PRO A 154      31.855  17.906  -8.456  1.00  0.00           C  
ATOM   1939  CG  PRO A 154      33.367  17.815  -8.456  1.00  0.00           C  
ATOM   1940  CD  PRO A 154      33.766  17.163  -7.158  1.00  0.00           C  
ATOM   1941  HA  PRO A 154      30.503  16.947  -7.038  1.00  0.00           H  
ATOM   1942  HB2 PRO A 154      31.466  17.836  -9.472  1.00  0.00           H  
ATOM   1943  HB3 PRO A 154      31.526  18.842  -8.004  1.00  0.00           H  
ATOM   1944  HG2 PRO A 154      33.803  18.812  -8.524  1.00  0.00           H  
ATOM   1945  HG3 PRO A 154      33.706  17.212  -9.298  1.00  0.00           H  
ATOM   1946  HD2 PRO A 154      33.990  17.910  -6.397  1.00  0.00           H  
ATOM   1947  HD3 PRO A 154      34.631  16.514  -7.295  1.00  0.00           H  
ATOM   1948  N   VAL A 155      29.836  15.523  -9.072  1.00  0.00           N  
ATOM   1949  CA  VAL A 155      29.403  14.442  -9.966  1.00  0.00           C  
ATOM   1950  C   VAL A 155      30.096  14.659 -11.321  1.00  0.00           C  
ATOM   1951  O   VAL A 155      30.127  15.798 -11.833  1.00  0.00           O  
ATOM   1952  CB  VAL A 155      27.865  14.472 -10.182  1.00  0.00           C  
ATOM   1953  CG1 VAL A 155      27.455  13.432 -11.216  1.00  0.00           C  
ATOM   1954  CG2 VAL A 155      27.149  14.266  -8.852  1.00  0.00           C  
ATOM   1955  H   VAL A 155      29.209  16.293  -8.890  1.00  0.00           H  
ATOM   1956  HA  VAL A 155      29.665  13.480  -9.525  1.00  0.00           H  
ATOM   1957  HB  VAL A 155      27.572  15.448 -10.569  1.00  0.00           H  
ATOM   1958 HG11 VAL A 155      27.963  13.637 -12.159  1.00  0.00           H  
ATOM   1959 HG12 VAL A 155      27.733  12.439 -10.862  1.00  0.00           H  
ATOM   1960 HG13 VAL A 155      26.376  13.475 -11.367  1.00  0.00           H  
ATOM   1961 HG21 VAL A 155      27.423  13.295  -8.439  1.00  0.00           H  
ATOM   1962 HG22 VAL A 155      27.441  15.053  -8.156  1.00  0.00           H  
ATOM   1963 HG23 VAL A 155      26.071  14.303  -9.010  1.00  0.00           H  
ATOM   1964  N   ALA A 156      30.651  13.590 -11.894  1.00  0.00           N  
ATOM   1965  CA  ALA A 156      31.342  13.701 -13.178  1.00  0.00           C  
ATOM   1966  C   ALA A 156      30.469  14.411 -14.205  1.00  0.00           C  
ATOM   1967  O   ALA A 156      29.245  14.296 -14.179  1.00  0.00           O  
ATOM   1968  CB  ALA A 156      31.750  12.320 -13.683  1.00  0.00           C  
ATOM   1969  H   ALA A 156      30.593  12.692 -11.435  1.00  0.00           H  
ATOM   1970  HA  ALA A 156      32.243  14.297 -13.031  1.00  0.00           H  
ATOM   1971  HB1 ALA A 156      32.397  11.841 -12.948  1.00  0.00           H  
ATOM   1972  HB2 ALA A 156      30.859  11.711 -13.835  1.00  0.00           H  
ATOM   1973  HB3 ALA A 156      32.286  12.422 -14.627  1.00  0.00           H  
ATOM   1974  N   ASP A 157      31.101  15.147 -15.110  1.00  0.00           N  
ATOM   1975  CA  ASP A 157      30.365  15.886 -16.126  1.00  0.00           C  
ATOM   1976  C   ASP A 157      29.747  14.966 -17.163  1.00  0.00           C  
ATOM   1977  O   ASP A 157      28.738  15.299 -17.777  1.00  0.00           O  
ATOM   1978  CB  ASP A 157      31.285  16.895 -16.812  1.00  0.00           C  
ATOM   1979  CG  ASP A 157      31.472  18.170 -15.990  1.00  0.00           C  
ATOM   1980  OD1 ASP A 157      30.804  18.294 -14.936  1.00  0.00           O  
ATOM   1981  OD2 ASP A 157      32.279  19.046 -16.388  1.00  0.00           O1-
ATOM   1982  H   ASP A 157      32.110  15.196 -15.094  1.00  0.00           H  
ATOM   1983  HA  ASP A 157      29.553  16.411 -15.623  1.00  0.00           H  
ATOM   1984  HB2 ASP A 157      30.854  17.161 -17.777  1.00  0.00           H  
ATOM   1985  HB3 ASP A 157      32.260  16.432 -16.965  1.00  0.00           H  
ATOM   1986  N   ASP A 158      30.342  13.798 -17.355  1.00  0.00           N  
ATOM   1987  CA  ASP A 158      29.818  12.868 -18.340  1.00  0.00           C  
ATOM   1988  C   ASP A 158      28.868  11.842 -17.727  1.00  0.00           C  
ATOM   1989  O   ASP A 158      28.611  10.782 -18.300  1.00  0.00           O  
ATOM   1990  CB  ASP A 158      30.970  12.184 -19.100  1.00  0.00           C  
ATOM   1991  CG  ASP A 158      31.573  11.003 -18.337  1.00  0.00           C  
ATOM   1992  OD1 ASP A 158      32.050  11.199 -17.190  1.00  0.00           O  
ATOM   1993  OD2 ASP A 158      31.578   9.878 -18.900  1.00  0.00           O1-
ATOM   1994  H   ASP A 158      31.161  13.554 -16.816  1.00  0.00           H  
ATOM   1995  HA  ASP A 158      29.228  13.445 -19.051  1.00  0.00           H  
ATOM   1996  HB2 ASP A 158      31.754  12.920 -19.277  1.00  0.00           H  
ATOM   1997  HB3 ASP A 158      30.589  11.822 -20.055  1.00  0.00           H  
ATOM   1998  N   CYS A 159      28.338  12.160 -16.555  1.00  0.00           N  
ATOM   1999  CA  CYS A 159      27.388  11.265 -15.909  1.00  0.00           C  
ATOM   2000  C   CYS A 159      26.047  11.419 -16.649  1.00  0.00           C  
ATOM   2001  O   CYS A 159      25.747  12.489 -17.189  1.00  0.00           O  
ATOM   2002  CB  CYS A 159      27.230  11.640 -14.435  1.00  0.00           C  
ATOM   2003  SG  CYS A 159      28.474  10.910 -13.323  1.00  0.00           S  
ATOM   2004  H   CYS A 159      28.594  13.028 -16.107  1.00  0.00           H  
ATOM   2005  HA  CYS A 159      27.735  10.232 -15.952  1.00  0.00           H  
ATOM   2006  HB2 CYS A 159      26.245  11.310 -14.105  1.00  0.00           H  
ATOM   2007  HB3 CYS A 159      27.296  12.725 -14.352  1.00  0.00           H  
ATOM   2008  N   PRO A 160      25.226  10.352 -16.683  1.00  0.00           N  
ATOM   2009  CA  PRO A 160      23.925  10.380 -17.368  1.00  0.00           C  
ATOM   2010  C   PRO A 160      22.849  11.272 -16.743  1.00  0.00           C  
ATOM   2011  O   PRO A 160      22.011  11.834 -17.449  1.00  0.00           O  
ATOM   2012  CB  PRO A 160      23.511   8.912 -17.403  1.00  0.00           C  
ATOM   2013  CG  PRO A 160      24.203   8.300 -16.234  1.00  0.00           C  
ATOM   2014  CD  PRO A 160      25.495   9.039 -16.066  1.00  0.00           C  
ATOM   2015  HA  PRO A 160      24.028  10.840 -18.351  1.00  0.00           H  
ATOM   2016  HB2 PRO A 160      22.430   8.814 -17.305  1.00  0.00           H  
ATOM   2017  HB3 PRO A 160      23.835   8.442 -18.332  1.00  0.00           H  
ATOM   2018  HG2 PRO A 160      24.396   7.244 -16.422  1.00  0.00           H  
ATOM   2019  HG3 PRO A 160      23.591   8.404 -15.338  1.00  0.00           H  
ATOM   2020  HD2 PRO A 160      26.307   8.526 -16.581  1.00  0.00           H  
ATOM   2021  HD3 PRO A 160      25.746   9.149 -15.011  1.00  0.00           H  
ATOM   2022  N   THR A 161      22.869  11.392 -15.420  1.00  0.00           N  
ATOM   2023  CA  THR A 161      21.895  12.222 -14.725  1.00  0.00           C  
ATOM   2024  C   THR A 161      22.604  13.190 -13.805  1.00  0.00           C  
ATOM   2025  O   THR A 161      23.773  13.002 -13.467  1.00  0.00           O  
ATOM   2026  CB  THR A 161      20.887  11.382 -13.892  1.00  0.00           C  
ATOM   2027  OG1 THR A 161      21.583  10.628 -12.895  1.00  0.00           O  
ATOM   2028  CG2 THR A 161      20.115  10.435 -14.796  1.00  0.00           C  
ATOM   2029  H   THR A 161      23.572  10.899 -14.887  1.00  0.00           H  
ATOM   2030  HA  THR A 161      21.335  12.761 -15.489  1.00  0.00           H  
ATOM   2031  HB  THR A 161      20.187  12.063 -13.408  1.00  0.00           H  
ATOM   2032 HG21 THR A 161      19.580  11.010 -15.552  1.00  0.00           H  
ATOM   2033 HG22 THR A 161      20.810   9.751 -15.284  1.00  0.00           H  
ATOM   2034 HG23 THR A 161      19.402   9.865 -14.201  1.00  0.00           H  
ATOM   2035  HG1 THR A 161      20.929  10.135 -12.394  1.00  0.00           H  
ATOM   2036  N   PRO A 162      21.896  14.247 -13.384  1.00  0.00           N  
ATOM   2037  CA  PRO A 162      22.455  15.273 -12.496  1.00  0.00           C  
ATOM   2038  C   PRO A 162      23.057  14.743 -11.202  1.00  0.00           C  
ATOM   2039  O   PRO A 162      24.061  15.283 -10.728  1.00  0.00           O  
ATOM   2040  CB  PRO A 162      21.285  16.228 -12.254  1.00  0.00           C  
ATOM   2041  CG  PRO A 162      20.357  15.991 -13.420  1.00  0.00           C  
ATOM   2042  CD  PRO A 162      20.495  14.532 -13.748  1.00  0.00           C  
ATOM   2043  HA  PRO A 162      23.315  15.758 -12.958  1.00  0.00           H  
ATOM   2044  HB2 PRO A 162      20.787  15.997 -11.312  1.00  0.00           H  
ATOM   2045  HB3 PRO A 162      21.629  17.262 -12.239  1.00  0.00           H  
ATOM   2046  HG2 PRO A 162      20.651  16.603 -14.272  1.00  0.00           H  
ATOM   2047  HG3 PRO A 162      19.329  16.224 -13.143  1.00  0.00           H  
ATOM   2048  HD2 PRO A 162      20.320  14.350 -14.808  1.00  0.00           H  
ATOM   2049  HD3 PRO A 162      19.805  13.930 -13.157  1.00  0.00           H  
ATOM   2050  N   MET A 163      22.462  13.691 -10.641  1.00  0.00           N  
ATOM   2051  CA  MET A 163      22.960  13.110  -9.390  1.00  0.00           C  
ATOM   2052  C   MET A 163      23.696  11.804  -9.607  1.00  0.00           C  
ATOM   2053  O   MET A 163      23.879  11.037  -8.674  1.00  0.00           O  
ATOM   2054  CB  MET A 163      21.820  12.863  -8.404  1.00  0.00           C  
ATOM   2055  CG  MET A 163      20.981  14.076  -8.121  1.00  0.00           C  
ATOM   2056  SD  MET A 163      21.773  15.151  -6.980  1.00  0.00           S  
ATOM   2057  CE  MET A 163      20.926  16.682  -7.354  1.00  0.00           C  
ATOM   2058  H   MET A 163      21.651  13.285 -11.087  1.00  0.00           H  
ATOM   2059  HA  MET A 163      23.658  13.841  -8.982  1.00  0.00           H  
ATOM   2060  HB2 MET A 163      22.249  12.517  -7.464  1.00  0.00           H  
ATOM   2061  HB3 MET A 163      21.173  12.088  -8.815  1.00  0.00           H  
ATOM   2062  HG2 MET A 163      20.026  13.757  -7.704  1.00  0.00           H  
ATOM   2063  HG3 MET A 163      20.809  14.613  -9.054  1.00  0.00           H  
ATOM   2064  HE1 MET A 163      21.094  16.944  -8.399  1.00  0.00           H  
ATOM   2065  HE2 MET A 163      19.858  16.559  -7.177  1.00  0.00           H  
ATOM   2066  HE3 MET A 163      21.311  17.476  -6.714  1.00  0.00           H  
ATOM   2067  N   GLY A 164      24.111  11.546 -10.842  1.00  0.00           N  
ATOM   2068  CA  GLY A 164      24.838  10.320 -11.125  1.00  0.00           C  
ATOM   2069  C   GLY A 164      24.168   9.441 -12.157  1.00  0.00           C  
ATOM   2070  O   GLY A 164      24.349   9.644 -13.355  1.00  0.00           O  
ATOM   2071  H   GLY A 164      23.921  12.203 -11.585  1.00  0.00           H  
ATOM   2072  HA2 GLY A 164      25.830  10.585 -11.490  1.00  0.00           H  
ATOM   2073  HA3 GLY A 164      24.931   9.753 -10.199  1.00  0.00           H  
ATOM   2074  N   VAL A 165      23.400   8.461 -11.684  1.00  0.00           N  
ATOM   2075  CA  VAL A 165      22.672   7.538 -12.562  1.00  0.00           C  
ATOM   2076  C   VAL A 165      21.164   7.496 -12.246  1.00  0.00           C  
ATOM   2077  O   VAL A 165      20.360   7.113 -13.088  1.00  0.00           O  
ATOM   2078  CB  VAL A 165      23.253   6.082 -12.473  1.00  0.00           C  
ATOM   2079  CG1 VAL A 165      24.649   6.048 -13.063  1.00  0.00           C  
ATOM   2080  CG2 VAL A 165      23.271   5.594 -11.023  1.00  0.00           C  
ATOM   2081  H   VAL A 165      23.316   8.349 -10.684  1.00  0.00           H  
ATOM   2082  HA  VAL A 165      22.804   7.921 -13.574  1.00  0.00           H  
ATOM   2083  HB  VAL A 165      22.611   5.413 -13.046  1.00  0.00           H  
ATOM   2084 HG11 VAL A 165      24.612   6.374 -14.103  1.00  0.00           H  
ATOM   2085 HG12 VAL A 165      25.299   6.714 -12.496  1.00  0.00           H  
ATOM   2086 HG13 VAL A 165      25.039   5.031 -13.014  1.00  0.00           H  
ATOM   2087 HG21 VAL A 165      23.908   6.248 -10.427  1.00  0.00           H  
ATOM   2088 HG22 VAL A 165      22.258   5.610 -10.622  1.00  0.00           H  
ATOM   2089 HG23 VAL A 165      23.660   4.576 -10.987  1.00  0.00           H  
ATOM   2090  N   LYS A 166      20.792   7.897 -11.031  1.00  0.00           N  
ATOM   2091  CA  LYS A 166      19.398   7.899 -10.600  1.00  0.00           C  
ATOM   2092  C   LYS A 166      18.670   9.181 -10.999  1.00  0.00           C  
ATOM   2093  O   LYS A 166      19.286  10.236 -11.161  1.00  0.00           O  
ATOM   2094  CB  LYS A 166      19.318   7.736  -9.084  1.00  0.00           C  
ATOM   2095  CG  LYS A 166      19.643   6.353  -8.580  1.00  0.00           C  
ATOM   2096  CD  LYS A 166      19.691   6.344  -7.080  1.00  0.00           C  
ATOM   2097  CE  LYS A 166      19.618   4.933  -6.567  1.00  0.00           C  
ATOM   2098  NZ  LYS A 166      20.574   4.722  -5.442  1.00  0.00           N1+
ATOM   2099  H   LYS A 166      21.501   8.211 -10.384  1.00  0.00           H  
ATOM   2100  HA  LYS A 166      18.910   7.062 -11.099  1.00  0.00           H  
ATOM   2101  HB2 LYS A 166      20.019   8.436  -8.630  1.00  0.00           H  
ATOM   2102  HB3 LYS A 166      18.304   7.982  -8.769  1.00  0.00           H  
ATOM   2103  HG2 LYS A 166      18.876   5.657  -8.920  1.00  0.00           H  
ATOM   2104  HG3 LYS A 166      20.612   6.046  -8.973  1.00  0.00           H  
ATOM   2105  HD2 LYS A 166      18.848   6.913  -6.689  1.00  0.00           H  
ATOM   2106  HD3 LYS A 166      20.623   6.801  -6.747  1.00  0.00           H  
ATOM   2107  HE2 LYS A 166      19.864   4.246  -7.377  1.00  0.00           H  
ATOM   2108  HE3 LYS A 166      18.605   4.733  -6.216  1.00  0.00           H  
ATOM   2109  HZ1 LYS A 166      21.515   4.905  -5.761  1.00  0.00           H  
ATOM   2110  HZ2 LYS A 166      20.347   5.350  -4.685  1.00  0.00           H  
ATOM   2111  HZ3 LYS A 166      20.508   3.767  -5.119  1.00  0.00           H  
ATOM   2112  N   GLY A 167      17.350   9.074 -11.147  1.00  0.00           N  
ATOM   2113  CA  GLY A 167      16.537  10.217 -11.522  1.00  0.00           C  
ATOM   2114  C   GLY A 167      16.466  10.482 -13.014  1.00  0.00           C  
ATOM   2115  O   GLY A 167      16.903   9.669 -13.815  1.00  0.00           O  
ATOM   2116  H   GLY A 167      16.906   8.180 -10.995  1.00  0.00           H  
ATOM   2117  HA2 GLY A 167      15.524  10.047 -11.159  1.00  0.00           H  
ATOM   2118  HA3 GLY A 167      16.952  11.102 -11.039  1.00  0.00           H  
ATOM   2119  N   ASN A 168      15.918  11.632 -13.388  1.00  0.00           N  
ATOM   2120  CA  ASN A 168      15.785  12.004 -14.796  1.00  0.00           C  
ATOM   2121  C   ASN A 168      16.924  12.905 -15.271  1.00  0.00           C  
ATOM   2122  O   ASN A 168      17.713  13.411 -14.467  1.00  0.00           O  
ATOM   2123  CB  ASN A 168      14.439  12.712 -15.044  1.00  0.00           C  
ATOM   2124  CG  ASN A 168      13.273  12.015 -14.356  1.00  0.00           C  
ATOM   2125  OD1 ASN A 168      13.036  10.824 -14.564  1.00  0.00           O  
ATOM   2126  ND2 ASN A 168      12.543  12.755 -13.527  1.00  0.00           N  
ATOM   2127  H   ASN A 168      15.583  12.269 -12.679  1.00  0.00           H  
ATOM   2128  HA  ASN A 168      15.828  11.077 -15.368  1.00  0.00           H  
ATOM   2129  HB2 ASN A 168      14.249  12.733 -16.117  1.00  0.00           H  
ATOM   2130  HB3 ASN A 168      14.507  13.732 -14.667  1.00  0.00           H  
ATOM   2131 HD21 ASN A 168      12.772  13.728 -13.385  1.00  0.00           H  
ATOM   2132 HD22 ASN A 168      11.760  12.344 -13.039  1.00  0.00           H  
ATOM   2133  N   LYS A 169      16.998  13.103 -16.584  1.00  0.00           N  
ATOM   2134  CA  LYS A 169      18.039  13.928 -17.175  1.00  0.00           C  
ATOM   2135  C   LYS A 169      18.092  15.275 -16.498  1.00  0.00           C  
ATOM   2136  O   LYS A 169      19.132  15.933 -16.509  1.00  0.00           O  
ATOM   2137  CB  LYS A 169      17.793  14.123 -18.672  1.00  0.00           C  
ATOM   2138  CG  LYS A 169      17.461  12.837 -19.425  1.00  0.00           C  
ATOM   2139  CD  LYS A 169      18.703  12.204 -20.055  1.00  0.00           C  
ATOM   2140  CE  LYS A 169      18.390  10.832 -20.640  1.00  0.00           C  
ATOM   2141  NZ  LYS A 169      17.996  10.903 -22.083  1.00  0.00           N1+
ATOM   2142  H   LYS A 169      16.313  12.669 -17.186  1.00  0.00           H  
ATOM   2143  HA  LYS A 169      18.991  13.416 -17.035  1.00  0.00           H  
ATOM   2144  HB2 LYS A 169      16.960  14.815 -18.794  1.00  0.00           H  
ATOM   2145  HB3 LYS A 169      18.692  14.555 -19.113  1.00  0.00           H  
ATOM   2146  HG2 LYS A 169      17.019  12.125 -18.728  1.00  0.00           H  
ATOM   2147  HG3 LYS A 169      16.744  13.066 -20.214  1.00  0.00           H  
ATOM   2148  HD2 LYS A 169      19.473  12.097 -19.291  1.00  0.00           H  
ATOM   2149  HD3 LYS A 169      19.068  12.854 -20.850  1.00  0.00           H  
ATOM   2150  HE2 LYS A 169      17.570  10.389 -20.075  1.00  0.00           H  
ATOM   2151  HE3 LYS A 169      19.275  10.203 -20.549  1.00  0.00           H  
ATOM   2152  HZ1 LYS A 169      17.176  11.484 -22.180  1.00  0.00           H  
ATOM   2153  HZ2 LYS A 169      18.754  11.299 -22.620  1.00  0.00           H  
ATOM   2154  HZ3 LYS A 169      17.792   9.974 -22.422  1.00  0.00           H  
ATOM   2155  N   GLU A 170      16.979  15.688 -15.900  1.00  0.00           N  
ATOM   2156  CA  GLU A 170      16.943  16.982 -15.229  1.00  0.00           C  
ATOM   2157  C   GLU A 170      16.229  16.982 -13.893  1.00  0.00           C  
ATOM   2158  O   GLU A 170      15.197  16.344 -13.727  1.00  0.00           O  
ATOM   2159  CB  GLU A 170      16.293  18.022 -16.129  1.00  0.00           C  
ATOM   2160  CG  GLU A 170      17.140  18.418 -17.311  1.00  0.00           C  
ATOM   2161  CD  GLU A 170      16.306  18.821 -18.511  1.00  0.00           C  
ATOM   2162  OE1 GLU A 170      16.317  18.080 -19.521  1.00  0.00           O  
ATOM   2163  OE2 GLU A 170      15.639  19.881 -18.442  1.00  0.00           O1-
ATOM   2164  H   GLU A 170      16.155  15.103 -15.910  1.00  0.00           H  
ATOM   2165  HA  GLU A 170      17.986  17.225 -15.026  1.00  0.00           H  
ATOM   2166  HB2 GLU A 170      15.353  17.615 -16.501  1.00  0.00           H  
ATOM   2167  HB3 GLU A 170      16.093  18.914 -15.535  1.00  0.00           H  
ATOM   2168  HG2 GLU A 170      17.769  17.572 -17.590  1.00  0.00           H  
ATOM   2169  HG3 GLU A 170      17.770  19.260 -17.024  1.00  0.00           H  
ATOM   2170  N   LEU A 171      16.799  17.701 -12.934  1.00  0.00           N  
ATOM   2171  CA  LEU A 171      16.199  17.817 -11.613  1.00  0.00           C  
ATOM   2172  C   LEU A 171      14.931  18.662 -11.778  1.00  0.00           C  
ATOM   2173  O   LEU A 171      14.752  19.348 -12.796  1.00  0.00           O  
ATOM   2174  CB  LEU A 171      17.162  18.523 -10.663  1.00  0.00           C  
ATOM   2175  CG  LEU A 171      17.923  17.802  -9.550  1.00  0.00           C  
ATOM   2176  CD1 LEU A 171      17.969  16.315  -9.741  1.00  0.00           C  
ATOM   2177  CD2 LEU A 171      19.318  18.377  -9.534  1.00  0.00           C  
ATOM   2178  H   LEU A 171      17.668  18.178 -13.125  1.00  0.00           H  
ATOM   2179  HA  LEU A 171      15.972  16.834 -11.200  1.00  0.00           H  
ATOM   2180  HB2 LEU A 171      17.922  18.983 -11.295  1.00  0.00           H  
ATOM   2181  HB3 LEU A 171      16.579  19.301 -10.171  1.00  0.00           H  
ATOM   2182  HG  LEU A 171      17.409  17.958  -8.601  1.00  0.00           H  
ATOM   2183 HD11 LEU A 171      16.953  15.921  -9.769  1.00  0.00           H  
ATOM   2184 HD12 LEU A 171      18.474  16.085 -10.679  1.00  0.00           H  
ATOM   2185 HD13 LEU A 171      18.513  15.859  -8.914  1.00  0.00           H  
ATOM   2186 HD21 LEU A 171      19.795  18.200 -10.498  1.00  0.00           H  
ATOM   2187 HD22 LEU A 171      19.267  19.449  -9.345  1.00  0.00           H  
ATOM   2188 HD23 LEU A 171      19.900  17.897  -8.747  1.00  0.00           H  
ATOM   2189  N   PRO A 172      14.039  18.629 -10.778  1.00  0.00           N  
ATOM   2190  CA  PRO A 172      12.800  19.399 -10.844  1.00  0.00           C  
ATOM   2191  C   PRO A 172      13.058  20.895 -10.877  1.00  0.00           C  
ATOM   2192  O   PRO A 172      14.069  21.374 -10.370  1.00  0.00           O  
ATOM   2193  CB  PRO A 172      12.046  18.966  -9.593  1.00  0.00           C  
ATOM   2194  CG  PRO A 172      13.092  18.525  -8.660  1.00  0.00           C  
ATOM   2195  CD  PRO A 172      14.144  17.882  -9.517  1.00  0.00           C  
ATOM   2196  HA  PRO A 172      12.234  19.211 -11.757  1.00  0.00           H  
ATOM   2197  HB2 PRO A 172      11.485  19.801  -9.174  1.00  0.00           H  
ATOM   2198  HB3 PRO A 172      11.363  18.147  -9.820  1.00  0.00           H  
ATOM   2199  HG2 PRO A 172      12.689  17.806  -7.947  1.00  0.00           H  
ATOM   2200  HG3 PRO A 172      13.507  19.377  -8.122  1.00  0.00           H  
ATOM   2201  HD2 PRO A 172      13.933  16.823  -9.669  1.00  0.00           H  
ATOM   2202  HD3 PRO A 172      15.134  17.995  -9.075  1.00  0.00           H  
ATOM   2203  N   ASP A 173      12.142  21.623 -11.496  1.00  0.00           N  
ATOM   2204  CA  ASP A 173      12.244  23.065 -11.585  1.00  0.00           C  
ATOM   2205  C   ASP A 173      12.532  23.653 -10.200  1.00  0.00           C  
ATOM   2206  O   ASP A 173      11.797  23.404  -9.243  1.00  0.00           O  
ATOM   2207  CB  ASP A 173      10.935  23.616 -12.133  1.00  0.00           C  
ATOM   2208  CG  ASP A 173      11.008  25.087 -12.449  1.00  0.00           C  
ATOM   2209  OD1 ASP A 173      10.368  25.503 -13.436  1.00  0.00           O  
ATOM   2210  OD2 ASP A 173      11.699  25.826 -11.714  1.00  0.00           O1-
ATOM   2211  H   ASP A 173      11.350  21.160 -11.918  1.00  0.00           H  
ATOM   2212  HA  ASP A 173      13.061  23.340 -12.252  1.00  0.00           H  
ATOM   2213  HB2 ASP A 173      10.153  23.458 -11.391  1.00  0.00           H  
ATOM   2214  HB3 ASP A 173      10.685  23.076 -13.046  1.00  0.00           H  
ATOM   2215  N   SER A 174      13.612  24.425 -10.099  1.00  0.00           N  
ATOM   2216  CA  SER A 174      14.001  25.045  -8.834  1.00  0.00           C  
ATOM   2217  C   SER A 174      12.935  26.043  -8.362  1.00  0.00           C  
ATOM   2218  O   SER A 174      12.714  26.211  -7.168  1.00  0.00           O  
ATOM   2219  CB  SER A 174      15.368  25.737  -8.982  1.00  0.00           C  
ATOM   2220  OG  SER A 174      15.312  26.798  -9.924  1.00  0.00           O  
ATOM   2221  H   SER A 174      14.178  24.587 -10.920  1.00  0.00           H  
ATOM   2222  HA  SER A 174      14.085  24.264  -8.078  1.00  0.00           H  
ATOM   2223  HB2 SER A 174      16.102  25.004  -9.316  1.00  0.00           H  
ATOM   2224  HB3 SER A 174      15.669  26.138  -8.014  1.00  0.00           H  
ATOM   2225  HG  SER A 174      16.189  27.186  -9.977  1.00  0.00           H  
ATOM   2226  N   LYS A 175      12.279  26.701  -9.309  1.00  0.00           N  
ATOM   2227  CA  LYS A 175      11.220  27.660  -8.987  1.00  0.00           C  
ATOM   2228  C   LYS A 175      10.012  26.929  -8.376  1.00  0.00           C  
ATOM   2229  O   LYS A 175       9.339  27.453  -7.482  1.00  0.00           O  
ATOM   2230  CB  LYS A 175      10.791  28.405 -10.250  1.00  0.00           C  
ATOM   2231  CG  LYS A 175       9.664  29.366 -10.031  1.00  0.00           C  
ATOM   2232  CD  LYS A 175       8.986  29.742 -11.342  1.00  0.00           C  
ATOM   2233  CE  LYS A 175       7.496  29.991 -11.137  1.00  0.00           C  
ATOM   2234  NZ  LYS A 175       7.162  31.437 -11.079  1.00  0.00           N1+
ATOM   2235  H   LYS A 175      12.516  26.536 -10.277  1.00  0.00           H  
ATOM   2236  HA  LYS A 175      11.603  28.378  -8.261  1.00  0.00           H  
ATOM   2237  HB2 LYS A 175      11.648  28.961 -10.629  1.00  0.00           H  
ATOM   2238  HB3 LYS A 175      10.477  27.671 -10.992  1.00  0.00           H  
ATOM   2239  HG2 LYS A 175       8.929  28.905  -9.372  1.00  0.00           H  
ATOM   2240  HG3 LYS A 175      10.055  30.269  -9.563  1.00  0.00           H  
ATOM   2241  HD2 LYS A 175       9.116  28.929 -12.056  1.00  0.00           H  
ATOM   2242  HD3 LYS A 175       9.448  30.648 -11.735  1.00  0.00           H  
ATOM   2243  HE2 LYS A 175       7.189  29.524 -10.201  1.00  0.00           H  
ATOM   2244  HE3 LYS A 175       6.949  29.539 -11.965  1.00  0.00           H  
ATOM   2245  HZ1 LYS A 175       7.663  31.868 -10.315  1.00  0.00           H  
ATOM   2246  HZ2 LYS A 175       7.427  31.879 -11.947  1.00  0.00           H  
ATOM   2247  HZ3 LYS A 175       6.168  31.548 -10.935  1.00  0.00           H  
ATOM   2248  N   GLU A 176       9.754  25.719  -8.866  1.00  0.00           N  
ATOM   2249  CA  GLU A 176       8.657  24.899  -8.372  1.00  0.00           C  
ATOM   2250  C   GLU A 176       8.990  24.402  -6.967  1.00  0.00           C  
ATOM   2251  O   GLU A 176       8.126  24.338  -6.099  1.00  0.00           O  
ATOM   2252  CB  GLU A 176       8.430  23.701  -9.306  1.00  0.00           C  
ATOM   2253  CG  GLU A 176       6.975  23.498  -9.760  1.00  0.00           C  
ATOM   2254  CD  GLU A 176       6.474  24.622 -10.655  1.00  0.00           C  
ATOM   2255  OE1 GLU A 176       5.599  25.414 -10.211  1.00  0.00           O  
ATOM   2256  OE2 GLU A 176       6.965  24.707 -11.803  1.00  0.00           O1-
ATOM   2257  H   GLU A 176      10.339  25.357  -9.606  1.00  0.00           H  
ATOM   2258  HA  GLU A 176       7.747  25.498  -8.342  1.00  0.00           H  
ATOM   2259  HB2 GLU A 176       9.045  23.844 -10.195  1.00  0.00           H  
ATOM   2260  HB3 GLU A 176       8.750  22.799  -8.784  1.00  0.00           H  
ATOM   2261  HG2 GLU A 176       6.339  23.446  -8.877  1.00  0.00           H  
ATOM   2262  HG3 GLU A 176       6.910  22.559 -10.310  1.00  0.00           H  
ATOM   2263  N   VAL A 177      10.251  24.027  -6.767  1.00  0.00           N  
ATOM   2264  CA  VAL A 177      10.736  23.557  -5.475  1.00  0.00           C  
ATOM   2265  C   VAL A 177      10.648  24.725  -4.502  1.00  0.00           C  
ATOM   2266  O   VAL A 177      10.163  24.595  -3.369  1.00  0.00           O  
ATOM   2267  CB  VAL A 177      12.205  23.129  -5.553  1.00  0.00           C  
ATOM   2268  CG1 VAL A 177      12.689  22.750  -4.164  1.00  0.00           C  
ATOM   2269  CG2 VAL A 177      12.369  21.978  -6.545  1.00  0.00           C  
ATOM   2270  H   VAL A 177      10.898  24.070  -7.541  1.00  0.00           H  
ATOM   2271  HA  VAL A 177      10.137  22.703  -5.161  1.00  0.00           H  
ATOM   2272  HB  VAL A 177      12.815  23.957  -5.915  1.00  0.00           H  
ATOM   2273 HG11 VAL A 177      12.589  23.607  -3.498  1.00  0.00           H  
ATOM   2274 HG12 VAL A 177      12.090  21.922  -3.784  1.00  0.00           H  
ATOM   2275 HG13 VAL A 177      13.735  22.449  -4.213  1.00  0.00           H  
ATOM   2276 HG21 VAL A 177      11.772  21.127  -6.217  1.00  0.00           H  
ATOM   2277 HG22 VAL A 177      12.034  22.298  -7.532  1.00  0.00           H  
ATOM   2278 HG23 VAL A 177      13.418  21.688  -6.594  1.00  0.00           H  
ATOM   2279  N   LEU A 178      11.126  25.874  -4.976  1.00  0.00           N  
ATOM   2280  CA  LEU A 178      11.133  27.118  -4.216  1.00  0.00           C  
ATOM   2281  C   LEU A 178       9.723  27.437  -3.699  1.00  0.00           C  
ATOM   2282  O   LEU A 178       9.502  27.545  -2.485  1.00  0.00           O  
ATOM   2283  CB  LEU A 178      11.632  28.256  -5.115  1.00  0.00           C  
ATOM   2284  CG  LEU A 178      12.167  29.554  -4.499  1.00  0.00           C  
ATOM   2285  CD1 LEU A 178      11.617  30.772  -5.248  1.00  0.00           C  
ATOM   2286  CD2 LEU A 178      11.784  29.606  -3.034  1.00  0.00           C  
ATOM   2287  H   LEU A 178      11.504  25.884  -5.913  1.00  0.00           H  
ATOM   2288  HA  LEU A 178      11.798  27.011  -3.359  1.00  0.00           H  
ATOM   2289  HB2 LEU A 178      12.437  27.844  -5.724  1.00  0.00           H  
ATOM   2290  HB3 LEU A 178      10.797  28.536  -5.758  1.00  0.00           H  
ATOM   2291  HG  LEU A 178      13.253  29.574  -4.585  1.00  0.00           H  
ATOM   2292 HD11 LEU A 178      11.915  30.719  -6.295  1.00  0.00           H  
ATOM   2293 HD12 LEU A 178      10.529  30.780  -5.179  1.00  0.00           H  
ATOM   2294 HD13 LEU A 178      12.016  31.683  -4.802  1.00  0.00           H  
ATOM   2295 HD21 LEU A 178      10.698  29.587  -2.941  1.00  0.00           H  
ATOM   2296 HD22 LEU A 178      12.208  28.745  -2.517  1.00  0.00           H  
ATOM   2297 HD23 LEU A 178      12.170  30.523  -2.590  1.00  0.00           H  
ATOM   2298  N   GLU A 179       8.773  27.554  -4.627  1.00  0.00           N  
ATOM   2299  CA  GLU A 179       7.401  27.888  -4.274  1.00  0.00           C  
ATOM   2300  C   GLU A 179       6.596  26.846  -3.526  1.00  0.00           C  
ATOM   2301  O   GLU A 179       5.890  27.175  -2.595  1.00  0.00           O  
ATOM   2302  CB  GLU A 179       6.644  28.317  -5.518  1.00  0.00           C  
ATOM   2303  CG  GLU A 179       7.023  29.712  -5.946  1.00  0.00           C  
ATOM   2304  CD  GLU A 179       6.553  30.017  -7.335  1.00  0.00           C  
ATOM   2305  OE1 GLU A 179       6.129  29.066  -8.028  1.00  0.00           O  
ATOM   2306  OE2 GLU A 179       6.608  31.202  -7.729  1.00  0.00           O1-
ATOM   2307  H   GLU A 179       9.011  27.407  -5.598  1.00  0.00           H  
ATOM   2308  HA  GLU A 179       7.513  28.696  -3.551  1.00  0.00           H  
ATOM   2309  HB2 GLU A 179       6.873  27.624  -6.328  1.00  0.00           H  
ATOM   2310  HB3 GLU A 179       5.575  28.290  -5.308  1.00  0.00           H  
ATOM   2311  HG2 GLU A 179       8.108  29.808  -5.912  1.00  0.00           H  
ATOM   2312  HG3 GLU A 179       6.573  30.427  -5.257  1.00  0.00           H  
ATOM   2313  N   LYS A 180       6.707  25.589  -3.901  1.00  0.00           N  
ATOM   2314  CA  LYS A 180       5.937  24.558  -3.221  1.00  0.00           C  
ATOM   2315  C   LYS A 180       6.321  24.236  -1.765  1.00  0.00           C  
ATOM   2316  O   LYS A 180       5.448  23.984  -0.934  1.00  0.00           O  
ATOM   2317  CB  LYS A 180       5.962  23.264  -4.041  1.00  0.00           C  
ATOM   2318  CG  LYS A 180       5.432  23.416  -5.436  1.00  0.00           C  
ATOM   2319  CD  LYS A 180       4.887  22.095  -5.920  1.00  0.00           C  
ATOM   2320  CE  LYS A 180       3.949  22.278  -7.094  1.00  0.00           C  
ATOM   2321  NZ  LYS A 180       4.594  21.833  -8.372  1.00  0.00           N1+
ATOM   2322  H   LYS A 180       7.326  25.340  -4.660  1.00  0.00           H  
ATOM   2323  HA  LYS A 180       4.939  24.991  -3.150  1.00  0.00           H  
ATOM   2324  HB2 LYS A 180       6.993  22.917  -4.102  1.00  0.00           H  
ATOM   2325  HB3 LYS A 180       5.358  22.519  -3.524  1.00  0.00           H  
ATOM   2326  HG2 LYS A 180       4.636  24.160  -5.442  1.00  0.00           H  
ATOM   2327  HG3 LYS A 180       6.237  23.740  -6.096  1.00  0.00           H  
ATOM   2328  HD2 LYS A 180       4.345  21.616  -5.105  1.00  0.00           H  
ATOM   2329  HD3 LYS A 180       5.718  21.460  -6.226  1.00  0.00           H  
ATOM   2330  HE2 LYS A 180       3.683  23.332  -7.177  1.00  0.00           H  
ATOM   2331  HE3 LYS A 180       3.048  21.688  -6.925  1.00  0.00           H  
ATOM   2332  HZ1 LYS A 180       5.430  22.376  -8.534  1.00  0.00           H  
ATOM   2333  HZ2 LYS A 180       4.836  20.855  -8.304  1.00  0.00           H  
ATOM   2334  HZ3 LYS A 180       3.951  21.969  -9.139  1.00  0.00           H  
ATOM   2335  N   VAL A 181       7.610  24.243  -1.438  1.00  0.00           N  
ATOM   2336  CA  VAL A 181       7.997  23.892  -0.072  1.00  0.00           C  
ATOM   2337  C   VAL A 181       8.956  24.828   0.647  1.00  0.00           C  
ATOM   2338  O   VAL A 181       9.257  24.606   1.810  1.00  0.00           O  
ATOM   2339  CB  VAL A 181       8.595  22.457  -0.013  1.00  0.00           C  
ATOM   2340  CG1 VAL A 181       7.500  21.421  -0.293  1.00  0.00           C  
ATOM   2341  CG2 VAL A 181       9.720  22.317  -1.019  1.00  0.00           C  
ATOM   2342  H   VAL A 181       8.311  24.487  -2.123  1.00  0.00           H  
ATOM   2343  HA  VAL A 181       7.050  23.976   0.462  1.00  0.00           H  
ATOM   2344  HB  VAL A 181       8.997  22.283   0.985  1.00  0.00           H  
ATOM   2345 HG11 VAL A 181       6.706  21.522   0.447  1.00  0.00           H  
ATOM   2346 HG12 VAL A 181       7.090  21.586  -1.289  1.00  0.00           H  
ATOM   2347 HG13 VAL A 181       7.925  20.419  -0.236  1.00  0.00           H  
ATOM   2348 HG21 VAL A 181       9.333  22.489  -2.023  1.00  0.00           H  
ATOM   2349 HG22 VAL A 181      10.497  23.049  -0.799  1.00  0.00           H  
ATOM   2350 HG23 VAL A 181      10.139  21.313  -0.958  1.00  0.00           H  
ATOM   2351  N   LEU A 182       9.421  25.878  -0.022  1.00  0.00           N  
ATOM   2352  CA  LEU A 182      10.352  26.802   0.629  1.00  0.00           C  
ATOM   2353  C   LEU A 182       9.781  28.157   1.019  1.00  0.00           C  
ATOM   2354  O   LEU A 182       9.992  28.605   2.137  1.00  0.00           O  
ATOM   2355  CB  LEU A 182      11.609  26.998  -0.236  1.00  0.00           C  
ATOM   2356  CG  LEU A 182      12.424  25.717  -0.463  1.00  0.00           C  
ATOM   2357  CD1 LEU A 182      13.686  26.071  -1.200  1.00  0.00           C  
ATOM   2358  CD2 LEU A 182      12.758  25.035   0.850  1.00  0.00           C  
ATOM   2359  H   LEU A 182       9.133  26.038  -0.977  1.00  0.00           H  
ATOM   2360  HA  LEU A 182      10.596  26.315   1.573  1.00  0.00           H  
ATOM   2361  HB2 LEU A 182      11.299  27.382  -1.208  1.00  0.00           H  
ATOM   2362  HB3 LEU A 182      12.251  27.729   0.255  1.00  0.00           H  
ATOM   2363  HG  LEU A 182      11.829  25.019  -1.052  1.00  0.00           H  
ATOM   2364 HD11 LEU A 182      13.432  26.534  -2.154  1.00  0.00           H  
ATOM   2365 HD12 LEU A 182      14.272  26.769  -0.602  1.00  0.00           H  
ATOM   2366 HD13 LEU A 182      14.268  25.167  -1.378  1.00  0.00           H  
ATOM   2367 HD21 LEU A 182      13.355  25.707   1.467  1.00  0.00           H  
ATOM   2368 HD22 LEU A 182      11.836  24.784   1.374  1.00  0.00           H  
ATOM   2369 HD23 LEU A 182      13.324  24.124   0.653  1.00  0.00           H  
ATOM   2370  N   LEU A 183       9.074  28.815   0.102  1.00  0.00           N  
ATOM   2371  CA  LEU A 183       8.474  30.130   0.384  1.00  0.00           C  
ATOM   2372  C   LEU A 183       7.552  30.096   1.612  1.00  0.00           C  
ATOM   2373  O   LEU A 183       6.780  29.166   1.790  1.00  0.00           O  
ATOM   2374  CB  LEU A 183       7.684  30.626  -0.832  1.00  0.00           C  
ATOM   2375  CG  LEU A 183       8.480  31.017  -2.087  1.00  0.00           C  
ATOM   2376  CD1 LEU A 183       7.638  31.956  -2.985  1.00  0.00           C  
ATOM   2377  CD2 LEU A 183       9.786  31.681  -1.665  1.00  0.00           C  
ATOM   2378  H   LEU A 183       8.946  28.401  -0.811  1.00  0.00           H  
ATOM   2379  HA  LEU A 183       9.294  30.815   0.599  1.00  0.00           H  
ATOM   2380  HB2 LEU A 183       6.994  29.833  -1.118  1.00  0.00           H  
ATOM   2381  HB3 LEU A 183       7.119  31.504  -0.518  1.00  0.00           H  
ATOM   2382  HG  LEU A 183       8.712  30.125  -2.669  1.00  0.00           H  
ATOM   2383 HD11 LEU A 183       6.721  31.448  -3.283  1.00  0.00           H  
ATOM   2384 HD12 LEU A 183       7.388  32.861  -2.431  1.00  0.00           H  
ATOM   2385 HD13 LEU A 183       8.212  32.221  -3.873  1.00  0.00           H  
ATOM   2386 HD21 LEU A 183       9.567  32.576  -1.082  1.00  0.00           H  
ATOM   2387 HD22 LEU A 183      10.368  30.986  -1.060  1.00  0.00           H  
ATOM   2388 HD23 LEU A 183      10.357  31.956  -2.552  1.00  0.00           H  
ATOM   2389  N   ARG A 184       7.639  31.123   2.450  1.00  0.00           N  
ATOM   2390  CA  ARG A 184       6.841  31.210   3.666  1.00  0.00           C  
ATOM   2391  C   ARG A 184       5.500  31.900   3.474  1.00  0.00           C  
ATOM   2392  O   ARG A 184       5.432  32.998   2.917  1.00  0.00           O  
ATOM   2393  CB  ARG A 184       7.632  31.949   4.758  1.00  0.00           C  
ATOM   2394  CG  ARG A 184       6.818  32.912   5.611  1.00  0.00           C  
ATOM   2395  CD  ARG A 184       7.659  34.082   6.082  1.00  0.00           C  
ATOM   2396  NE  ARG A 184       8.775  33.639   6.914  1.00  0.00           N  
ATOM   2397  CZ  ARG A 184       9.805  34.402   7.271  1.00  0.00           C  
ATOM   2398  NH1 ARG A 184       9.870  35.660   6.869  1.00  0.00           N  
ATOM   2399  NH2 ARG A 184      10.766  33.907   8.044  1.00  0.00           N1+
ATOM   2400  H   ARG A 184       8.282  31.872   2.236  1.00  0.00           H  
ATOM   2401  HA  ARG A 184       6.629  30.182   3.961  1.00  0.00           H  
ATOM   2402  HB2 ARG A 184       8.072  31.202   5.419  1.00  0.00           H  
ATOM   2403  HB3 ARG A 184       8.426  32.517   4.273  1.00  0.00           H  
ATOM   2404  HG2 ARG A 184       6.435  32.378   6.481  1.00  0.00           H  
ATOM   2405  HG3 ARG A 184       5.984  33.290   5.020  1.00  0.00           H  
ATOM   2406  HD2 ARG A 184       7.031  34.758   6.662  1.00  0.00           H  
ATOM   2407  HD3 ARG A 184       8.053  34.608   5.212  1.00  0.00           H  
ATOM   2408  HE  ARG A 184       8.764  32.684   7.242  1.00  0.00           H  
ATOM   2409 HH11 ARG A 184       9.142  36.041   6.281  1.00  0.00           H  
ATOM   2410 HH12 ARG A 184      10.648  36.240   7.150  1.00  0.00           H  
ATOM   2411 HH21 ARG A 184      10.716  32.950   8.362  1.00  0.00           H  
ATOM   2412 HH22 ARG A 184      11.547  34.488   8.314  1.00  0.00           H  
ATOM   2413  N   ARG A 185       4.430  31.253   3.942  1.00  0.00           N  
ATOM   2414  CA  ARG A 185       3.089  31.823   3.859  1.00  0.00           C  
ATOM   2415  C   ARG A 185       2.861  32.569   5.172  1.00  0.00           C  
ATOM   2416  O   ARG A 185       2.519  33.752   5.184  1.00  0.00           O  
ATOM   2417  CB  ARG A 185       2.052  30.725   3.679  1.00  0.00           C  
ATOM   2418  CG  ARG A 185       2.659  29.416   3.280  1.00  0.00           C  
ATOM   2419  CD  ARG A 185       2.721  29.264   1.780  1.00  0.00           C  
ATOM   2420  NE  ARG A 185       3.634  28.186   1.394  1.00  0.00           N  
ATOM   2421  CZ  ARG A 185       3.828  27.760   0.145  1.00  0.00           C  
ATOM   2422  NH1 ARG A 185       3.167  28.308  -0.865  1.00  0.00           N  
ATOM   2423  NH2 ARG A 185       4.707  26.794  -0.089  1.00  0.00           N1+
ATOM   2424  H   ARG A 185       4.552  30.344   4.365  1.00  0.00           H  
ATOM   2425  HA  ARG A 185       2.995  32.492   3.003  1.00  0.00           H  
ATOM   2426  HB2 ARG A 185       1.520  30.590   4.621  1.00  0.00           H  
ATOM   2427  HB3 ARG A 185       1.349  31.033   2.906  1.00  0.00           H  
ATOM   2428  HG2 ARG A 185       2.056  28.607   3.692  1.00  0.00           H  
ATOM   2429  HG3 ARG A 185       3.670  29.358   3.683  1.00  0.00           H  
ATOM   2430  HD2 ARG A 185       3.070  30.199   1.342  1.00  0.00           H  
ATOM   2431  HD3 ARG A 185       1.723  29.037   1.404  1.00  0.00           H  
ATOM   2432  HE  ARG A 185       4.156  27.731   2.129  1.00  0.00           H  
ATOM   2433 HH11 ARG A 185       2.497  29.044  -0.690  1.00  0.00           H  
ATOM   2434 HH12 ARG A 185       3.333  27.990  -1.809  1.00  0.00           H  
ATOM   2435 HH21 ARG A 185       5.224  26.386   0.676  1.00  0.00           H  
ATOM   2436 HH22 ARG A 185       4.859  26.467  -1.032  1.00  0.00           H  
ATOM   2437  N   GLU A 186       3.081  31.888   6.285  1.00  0.00           N  
ATOM   2438  CA  GLU A 186       2.931  32.533   7.579  1.00  0.00           C  
ATOM   2439  C   GLU A 186       4.251  32.398   8.323  1.00  0.00           C  
ATOM   2440  O   GLU A 186       4.900  31.353   8.248  1.00  0.00           O  
ATOM   2441  CB  GLU A 186       1.806  31.889   8.371  1.00  0.00           C  
ATOM   2442  CG  GLU A 186       0.754  32.878   8.786  1.00  0.00           C  
ATOM   2443  CD  GLU A 186      -0.198  32.301   9.802  1.00  0.00           C  
ATOM   2444  OE1 GLU A 186      -0.707  31.177   9.563  1.00  0.00           O  
ATOM   2445  OE2 GLU A 186      -0.430  32.971  10.835  1.00  0.00           O1-
ATOM   2446  H   GLU A 186       3.354  30.917   6.235  1.00  0.00           H  
ATOM   2447  HA  GLU A 186       2.678  33.585   7.447  1.00  0.00           H  
ATOM   2448  HB2 GLU A 186       1.340  31.121   7.754  1.00  0.00           H  
ATOM   2449  HB3 GLU A 186       2.227  31.430   9.266  1.00  0.00           H  
ATOM   2450  HG2 GLU A 186       0.187  33.179   7.905  1.00  0.00           H  
ATOM   2451  HG3 GLU A 186       1.243  33.751   9.219  1.00  0.00           H  
ATOM   2452  N   PHE A 187       4.654  33.454   9.026  1.00  0.00           N  
ATOM   2453  CA  PHE A 187       5.926  33.431   9.753  1.00  0.00           C  
ATOM   2454  C   PHE A 187       5.935  32.382  10.855  1.00  0.00           C  
ATOM   2455  O   PHE A 187       5.074  32.393  11.730  1.00  0.00           O  
ATOM   2456  CB  PHE A 187       6.204  34.815  10.347  1.00  0.00           C  
ATOM   2457  CG  PHE A 187       7.399  34.869  11.260  1.00  0.00           C  
ATOM   2458  CD1 PHE A 187       7.243  34.776  12.634  1.00  0.00           C  
ATOM   2459  CD2 PHE A 187       8.674  35.060  10.749  1.00  0.00           C  
ATOM   2460  CE1 PHE A 187       8.322  34.880  13.481  1.00  0.00           C  
ATOM   2461  CE2 PHE A 187       9.756  35.164  11.594  1.00  0.00           C  
ATOM   2462  CZ  PHE A 187       9.575  35.073  12.967  1.00  0.00           C  
ATOM   2463  H   PHE A 187       4.076  34.281   9.059  1.00  0.00           H  
ATOM   2464  HA  PHE A 187       6.710  33.166   9.044  1.00  0.00           H  
ATOM   2465  HB2 PHE A 187       6.370  35.512   9.525  1.00  0.00           H  
ATOM   2466  HB3 PHE A 187       5.327  35.125  10.915  1.00  0.00           H  
ATOM   2467  HD1 PHE A 187       6.257  34.619  13.047  1.00  0.00           H  
ATOM   2468  HD2 PHE A 187       8.819  35.128   9.681  1.00  0.00           H  
ATOM   2469  HE1 PHE A 187       8.180  34.809  14.549  1.00  0.00           H  
ATOM   2470  HE2 PHE A 187      10.745  35.316  11.189  1.00  0.00           H  
ATOM   2471  HZ  PHE A 187      10.424  35.155  13.630  1.00  0.00           H  
ATOM   2472  N   ILE A 188       6.901  31.470  10.800  1.00  0.00           N  
ATOM   2473  CA  ILE A 188       7.022  30.418  11.816  1.00  0.00           C  
ATOM   2474  C   ILE A 188       8.168  30.772  12.767  1.00  0.00           C  
ATOM   2475  O   ILE A 188       9.334  30.660  12.404  1.00  0.00           O  
ATOM   2476  CB  ILE A 188       7.310  29.040  11.168  1.00  0.00           C  
ATOM   2477  CG1 ILE A 188       6.132  28.625  10.299  1.00  0.00           C  
ATOM   2478  CG2 ILE A 188       7.540  27.984  12.233  1.00  0.00           C  
ATOM   2479  CD1 ILE A 188       6.478  27.592   9.248  1.00  0.00           C  
ATOM   2480  H   ILE A 188       7.567  31.502  10.041  1.00  0.00           H  
ATOM   2481  HA  ILE A 188       6.078  30.353  12.358  1.00  0.00           H  
ATOM   2482  HB  ILE A 188       8.209  29.128  10.558  1.00  0.00           H  
ATOM   2483 HG12 ILE A 188       5.358  28.211  10.945  1.00  0.00           H  
ATOM   2484 HG13 ILE A 188       5.748  29.512   9.795  1.00  0.00           H  
ATOM   2485 HG21 ILE A 188       8.383  28.277  12.859  1.00  0.00           H  
ATOM   2486 HG22 ILE A 188       6.646  27.888  12.849  1.00  0.00           H  
ATOM   2487 HG23 ILE A 188       7.757  27.028  11.756  1.00  0.00           H  
ATOM   2488 HD11 ILE A 188       7.235  27.997   8.576  1.00  0.00           H  
ATOM   2489 HD12 ILE A 188       6.864  26.696   9.733  1.00  0.00           H  
ATOM   2490 HD13 ILE A 188       5.584  27.340   8.678  1.00  0.00           H  
ATOM   2491  N   PRO A 189       7.849  31.187  14.004  1.00  0.00           N  
ATOM   2492  CA  PRO A 189       8.912  31.546  14.948  1.00  0.00           C  
ATOM   2493  C   PRO A 189       9.776  30.348  15.342  1.00  0.00           C  
ATOM   2494  O   PRO A 189       9.372  29.200  15.187  1.00  0.00           O  
ATOM   2495  CB  PRO A 189       8.147  32.137  16.137  1.00  0.00           C  
ATOM   2496  CG  PRO A 189       6.819  31.467  16.081  1.00  0.00           C  
ATOM   2497  CD  PRO A 189       6.514  31.308  14.618  1.00  0.00           C  
ATOM   2498  HA  PRO A 189       9.630  32.247  14.523  1.00  0.00           H  
ATOM   2499  HB2 PRO A 189       8.655  31.912  17.075  1.00  0.00           H  
ATOM   2500  HB3 PRO A 189       8.041  33.217  16.031  1.00  0.00           H  
ATOM   2501  HG2 PRO A 189       6.060  32.083  16.564  1.00  0.00           H  
ATOM   2502  HG3 PRO A 189       6.862  30.494  16.570  1.00  0.00           H  
ATOM   2503  HD2 PRO A 189       5.985  32.179  14.233  1.00  0.00           H  
ATOM   2504  HD3 PRO A 189       5.919  30.413  14.438  1.00  0.00           H  
ATOM   2505  N   ASP A 190      10.971  30.621  15.846  1.00  0.00           N  
ATOM   2506  CA  ASP A 190      11.844  29.542  16.255  1.00  0.00           C  
ATOM   2507  C   ASP A 190      11.497  29.096  17.664  1.00  0.00           C  
ATOM   2508  O   ASP A 190      11.487  29.898  18.601  1.00  0.00           O  
ATOM   2509  CB  ASP A 190      13.316  29.974  16.210  1.00  0.00           C  
ATOM   2510  CG  ASP A 190      14.231  29.039  17.024  1.00  0.00           C  
ATOM   2511  OD1 ASP A 190      14.214  27.795  16.815  1.00  0.00           O  
ATOM   2512  OD2 ASP A 190      14.972  29.558  17.882  1.00  0.00           O1-
ATOM   2513  H   ASP A 190      11.272  31.580  15.944  1.00  0.00           H  
ATOM   2514  HA  ASP A 190      11.701  28.715  15.560  1.00  0.00           H  
ATOM   2515  HB2 ASP A 190      13.397  30.982  16.616  1.00  0.00           H  
ATOM   2516  HB3 ASP A 190      13.649  29.972  15.172  1.00  0.00           H  
ATOM   2517  N   PRO A 191      11.181  27.810  17.826  1.00  0.00           N  
ATOM   2518  CA  PRO A 191      10.837  27.252  19.137  1.00  0.00           C  
ATOM   2519  C   PRO A 191      11.950  27.437  20.161  1.00  0.00           C  
ATOM   2520  O   PRO A 191      11.686  27.458  21.368  1.00  0.00           O  
ATOM   2521  CB  PRO A 191      10.562  25.772  18.858  1.00  0.00           C  
ATOM   2522  CG  PRO A 191      11.001  25.529  17.461  1.00  0.00           C  
ATOM   2523  CD  PRO A 191      11.072  26.831  16.735  1.00  0.00           C  
ATOM   2524  HA  PRO A 191       9.979  27.759  19.579  1.00  0.00           H  
ATOM   2525  HB2 PRO A 191      11.128  25.145  19.547  1.00  0.00           H  
ATOM   2526  HB3 PRO A 191       9.498  25.558  18.963  1.00  0.00           H  
ATOM   2527  HG2 PRO A 191      10.287  24.873  16.963  1.00  0.00           H  
ATOM   2528  HG3 PRO A 191      11.985  25.059  17.464  1.00  0.00           H  
ATOM   2529  HD2 PRO A 191      10.172  27.000  16.145  1.00  0.00           H  
ATOM   2530  HD3 PRO A 191      11.946  26.870  16.084  1.00  0.00           H  
ATOM   2531  N   GLN A 192      13.188  27.569  19.680  1.00  0.00           N  
ATOM   2532  CA  GLN A 192      14.357  27.750  20.551  1.00  0.00           C  
ATOM   2533  C   GLN A 192      14.527  29.160  21.111  1.00  0.00           C  
ATOM   2534  O   GLN A 192      15.367  29.389  21.989  1.00  0.00           O  
ATOM   2535  CB  GLN A 192      15.630  27.355  19.810  1.00  0.00           C  
ATOM   2536  CG  GLN A 192      15.634  25.902  19.407  1.00  0.00           C  
ATOM   2537  CD  GLN A 192      17.016  25.329  19.312  1.00  0.00           C  
ATOM   2538  OE1 GLN A 192      17.291  24.510  18.441  1.00  0.00           O  
ATOM   2539  NE2 GLN A 192      17.901  25.751  20.207  1.00  0.00           N  
ATOM   2540  H   GLN A 192      13.326  27.543  18.680  1.00  0.00           H  
ATOM   2541  HA  GLN A 192      14.176  27.099  21.407  1.00  0.00           H  
ATOM   2542  HB2 GLN A 192      15.717  27.967  18.912  1.00  0.00           H  
ATOM   2543  HB3 GLN A 192      16.485  27.540  20.460  1.00  0.00           H  
ATOM   2544  HG2 GLN A 192      15.151  25.809  18.434  1.00  0.00           H  
ATOM   2545  HG3 GLN A 192      15.072  25.334  20.148  1.00  0.00           H  
ATOM   2546 HE21 GLN A 192      18.846  25.396  20.189  1.00  0.00           H  
ATOM   2547 HE22 GLN A 192      17.629  26.427  20.906  1.00  0.00           H  
ATOM   2548  N   GLY A 193      13.742  30.107  20.600  1.00  0.00           N  
ATOM   2549  CA  GLY A 193      13.829  31.471  21.084  1.00  0.00           C  
ATOM   2550  C   GLY A 193      14.875  32.352  20.428  1.00  0.00           C  
ATOM   2551  O   GLY A 193      15.118  33.462  20.875  1.00  0.00           O  
ATOM   2552  H   GLY A 193      13.083  29.874  19.871  1.00  0.00           H  
ATOM   2553  HA2 GLY A 193      12.857  31.940  20.932  1.00  0.00           H  
ATOM   2554  HA3 GLY A 193      14.050  31.431  22.151  1.00  0.00           H  
ATOM   2555  N   SER A 194      15.504  31.856  19.372  1.00  0.00           N  
ATOM   2556  CA  SER A 194      16.507  32.623  18.645  1.00  0.00           C  
ATOM   2557  C   SER A 194      15.945  33.995  18.310  1.00  0.00           C  
ATOM   2558  O   SER A 194      14.863  34.098  17.746  1.00  0.00           O  
ATOM   2559  CB  SER A 194      16.872  31.908  17.343  1.00  0.00           C  
ATOM   2560  OG  SER A 194      17.686  30.783  17.597  1.00  0.00           O  
ATOM   2561  H   SER A 194      15.282  30.921  19.063  1.00  0.00           H  
ATOM   2562  HA  SER A 194      17.397  32.722  19.267  1.00  0.00           H  
ATOM   2563  HB2 SER A 194      17.411  32.599  16.695  1.00  0.00           H  
ATOM   2564  HB3 SER A 194      15.958  31.582  16.846  1.00  0.00           H  
ATOM   2565  HG  SER A 194      17.224  30.010  17.265  1.00  0.00           H  
ATOM   2566  N   ASN A 195      16.683  35.045  18.653  1.00  0.00           N  
ATOM   2567  CA  ASN A 195      16.240  36.408  18.364  1.00  0.00           C  
ATOM   2568  C   ASN A 195      17.075  36.968  17.222  1.00  0.00           C  
ATOM   2569  O   ASN A 195      17.738  36.218  16.507  1.00  0.00           O  
ATOM   2570  CB  ASN A 195      16.388  37.301  19.596  1.00  0.00           C  
ATOM   2571  CG  ASN A 195      17.778  37.251  20.184  1.00  0.00           C  
ATOM   2572  OD1 ASN A 195      18.717  36.800  19.534  1.00  0.00           O  
ATOM   2573  ND2 ASN A 195      17.919  37.711  21.419  1.00  0.00           N  
ATOM   2574  H   ASN A 195      17.566  34.899  19.122  1.00  0.00           H  
ATOM   2575  HA  ASN A 195      15.187  36.386  18.083  1.00  0.00           H  
ATOM   2576  HB2 ASN A 195      15.676  36.972  20.353  1.00  0.00           H  
ATOM   2577  HB3 ASN A 195      16.166  38.329  19.311  1.00  0.00           H  
ATOM   2578 HD21 ASN A 195      18.827  37.699  21.862  1.00  0.00           H  
ATOM   2579 HD22 ASN A 195      17.119  38.073  21.917  1.00  0.00           H  
ATOM   2580  N   MET A 196      17.051  38.284  17.051  1.00  0.00           N  
ATOM   2581  CA  MET A 196      17.811  38.915  15.979  1.00  0.00           C  
ATOM   2582  C   MET A 196      19.305  39.135  16.311  1.00  0.00           C  
ATOM   2583  O   MET A 196      20.131  39.262  15.403  1.00  0.00           O  
ATOM   2584  CB  MET A 196      17.137  40.232  15.578  1.00  0.00           C  
ATOM   2585  CG  MET A 196      15.814  40.064  14.808  1.00  0.00           C  
ATOM   2586  SD  MET A 196      15.743  38.693  13.577  1.00  0.00           S  
ATOM   2587  CE  MET A 196      16.204  39.580  12.118  1.00  0.00           C  
ATOM   2588  H   MET A 196      16.498  38.857  17.673  1.00  0.00           H  
ATOM   2589  HA  MET A 196      17.805  38.221  15.139  1.00  0.00           H  
ATOM   2590  HB2 MET A 196      17.829  40.790  14.948  1.00  0.00           H  
ATOM   2591  HB3 MET A 196      16.933  40.800  16.486  1.00  0.00           H  
ATOM   2592  HG2 MET A 196      15.620  40.996  14.277  1.00  0.00           H  
ATOM   2593  HG3 MET A 196      15.025  39.892  15.540  1.00  0.00           H  
ATOM   2594  HE1 MET A 196      15.486  40.379  11.937  1.00  0.00           H  
ATOM   2595  HE2 MET A 196      17.198  40.008  12.252  1.00  0.00           H  
ATOM   2596  HE3 MET A 196      16.213  38.899  11.267  1.00  0.00           H  
ATOM   2597  N   MET A 197      19.658  39.186  17.598  1.00  0.00           N  
ATOM   2598  CA  MET A 197      21.064  39.345  17.969  1.00  0.00           C  
ATOM   2599  C   MET A 197      21.766  38.074  17.518  1.00  0.00           C  
ATOM   2600  O   MET A 197      22.950  38.083  17.175  1.00  0.00           O  
ATOM   2601  CB  MET A 197      21.246  39.504  19.482  1.00  0.00           C  
ATOM   2602  CG  MET A 197      20.874  40.883  20.024  1.00  0.00           C  
ATOM   2603  SD  MET A 197      21.816  42.278  19.380  1.00  0.00           S  
ATOM   2604  CE  MET A 197      23.368  41.993  20.159  1.00  0.00           C  
ATOM   2605  H   MET A 197      18.952  39.115  18.317  1.00  0.00           H  
ATOM   2606  HA  MET A 197      21.470  40.242  17.502  1.00  0.00           H  
ATOM   2607  HB2 MET A 197      22.293  39.316  19.721  1.00  0.00           H  
ATOM   2608  HB3 MET A 197      20.621  38.763  19.980  1.00  0.00           H  
ATOM   2609  HG2 MET A 197      21.010  40.862  21.105  1.00  0.00           H  
ATOM   2610  HG3 MET A 197      19.823  41.058  19.793  1.00  0.00           H  
ATOM   2611  HE1 MET A 197      23.240  42.009  21.241  1.00  0.00           H  
ATOM   2612  HE2 MET A 197      23.755  41.021  19.854  1.00  0.00           H  
ATOM   2613  HE3 MET A 197      24.071  42.772  19.865  1.00  0.00           H  
ATOM   2614  N   PHE A 198      21.020  36.974  17.518  1.00  0.00           N  
ATOM   2615  CA  PHE A 198      21.569  35.697  17.105  1.00  0.00           C  
ATOM   2616  C   PHE A 198      21.643  35.616  15.593  1.00  0.00           C  
ATOM   2617  O   PHE A 198      22.689  35.290  15.047  1.00  0.00           O  
ATOM   2618  CB  PHE A 198      20.710  34.537  17.621  1.00  0.00           C  
ATOM   2619  CG  PHE A 198      20.999  33.220  16.945  1.00  0.00           C  
ATOM   2620  CD1 PHE A 198      22.023  32.401  17.409  1.00  0.00           C  
ATOM   2621  CD2 PHE A 198      20.265  32.813  15.830  1.00  0.00           C  
ATOM   2622  CE1 PHE A 198      22.315  31.187  16.765  1.00  0.00           C  
ATOM   2623  CE2 PHE A 198      20.544  31.609  15.174  1.00  0.00           C  
ATOM   2624  CZ  PHE A 198      21.569  30.792  15.637  1.00  0.00           C  
ATOM   2625  H   PHE A 198      20.055  37.028  17.810  1.00  0.00           H  
ATOM   2626  HA  PHE A 198      22.570  35.618  17.528  1.00  0.00           H  
ATOM   2627  HB2 PHE A 198      20.893  34.423  18.689  1.00  0.00           H  
ATOM   2628  HB3 PHE A 198      19.662  34.785  17.456  1.00  0.00           H  
ATOM   2629  HD1 PHE A 198      22.599  32.701  18.272  1.00  0.00           H  
ATOM   2630  HD2 PHE A 198      19.465  33.440  15.466  1.00  0.00           H  
ATOM   2631  HE1 PHE A 198      23.111  30.557  17.134  1.00  0.00           H  
ATOM   2632  HE2 PHE A 198      19.965  31.315  14.311  1.00  0.00           H  
ATOM   2633  HZ  PHE A 198      21.792  29.862  15.136  1.00  0.00           H  
ATOM   2634  N   ALA A 199      20.536  35.914  14.914  1.00  0.00           N  
ATOM   2635  CA  ALA A 199      20.503  35.821  13.460  1.00  0.00           C  
ATOM   2636  C   ALA A 199      21.559  36.705  12.804  1.00  0.00           C  
ATOM   2637  O   ALA A 199      22.248  36.248  11.897  1.00  0.00           O  
ATOM   2638  CB  ALA A 199      19.103  36.159  12.930  1.00  0.00           C  
ATOM   2639  H   ALA A 199      19.709  36.208  15.414  1.00  0.00           H  
ATOM   2640  HA  ALA A 199      20.739  34.790  13.195  1.00  0.00           H  
ATOM   2641  HB1 ALA A 199      18.372  35.486  13.378  1.00  0.00           H  
ATOM   2642  HB2 ALA A 199      18.855  37.188  13.189  1.00  0.00           H  
ATOM   2643  HB3 ALA A 199      19.087  36.043  11.846  1.00  0.00           H  
ATOM   2644  N   PHE A 200      21.686  37.954  13.262  1.00  0.00           N  
ATOM   2645  CA  PHE A 200      22.666  38.898  12.707  1.00  0.00           C  
ATOM   2646  C   PHE A 200      24.106  38.594  13.132  1.00  0.00           C  
ATOM   2647  O   PHE A 200      25.061  38.938  12.421  1.00  0.00           O  
ATOM   2648  CB  PHE A 200      22.316  40.325  13.102  1.00  0.00           C  
ATOM   2649  CG  PHE A 200      21.222  40.926  12.274  1.00  0.00           C  
ATOM   2650  CD1 PHE A 200      21.330  40.987  10.888  1.00  0.00           C  
ATOM   2651  CD2 PHE A 200      20.059  41.397  12.876  1.00  0.00           C  
ATOM   2652  CE1 PHE A 200      20.288  41.507  10.108  1.00  0.00           C  
ATOM   2653  CE2 PHE A 200      19.014  41.916  12.109  1.00  0.00           C  
ATOM   2654  CZ  PHE A 200      19.128  41.968  10.725  1.00  0.00           C  
ATOM   2655  H   PHE A 200      21.088  38.260  14.016  1.00  0.00           H  
ATOM   2656  HA  PHE A 200      22.615  38.783  11.624  1.00  0.00           H  
ATOM   2657  HB2 PHE A 200      21.999  40.326  14.145  1.00  0.00           H  
ATOM   2658  HB3 PHE A 200      23.208  40.941  12.993  1.00  0.00           H  
ATOM   2659  HD1 PHE A 200      22.228  40.629  10.407  1.00  0.00           H  
ATOM   2660  HD2 PHE A 200      19.963  41.361  13.951  1.00  0.00           H  
ATOM   2661  HE1 PHE A 200      20.384  41.550   9.033  1.00  0.00           H  
ATOM   2662  HE2 PHE A 200      18.118  42.277  12.591  1.00  0.00           H  
ATOM   2663  HZ  PHE A 200      18.319  42.365  10.130  1.00  0.00           H  
ATOM   2664  N   PHE A 201      24.252  37.952  14.291  1.00  0.00           N  
ATOM   2665  CA  PHE A 201      25.563  37.571  14.783  1.00  0.00           C  
ATOM   2666  C   PHE A 201      26.087  36.524  13.820  1.00  0.00           C  
ATOM   2667  O   PHE A 201      27.187  36.652  13.296  1.00  0.00           O  
ATOM   2668  CB  PHE A 201      25.480  36.965  16.185  1.00  0.00           C  
ATOM   2669  CG  PHE A 201      26.831  36.652  16.772  1.00  0.00           C  
ATOM   2670  CD1 PHE A 201      27.564  37.641  17.413  1.00  0.00           C  
ATOM   2671  CD2 PHE A 201      27.420  35.407  16.591  1.00  0.00           C  
ATOM   2672  CE1 PHE A 201      28.845  37.402  17.844  1.00  0.00           C  
ATOM   2673  CE2 PHE A 201      28.703  35.176  17.026  1.00  0.00           C  
ATOM   2674  CZ  PHE A 201      29.412  36.179  17.652  1.00  0.00           C  
ATOM   2675  H   PHE A 201      23.433  37.726  14.838  1.00  0.00           H  
ATOM   2676  HA  PHE A 201      26.212  38.445  14.844  1.00  0.00           H  
ATOM   2677  HB2 PHE A 201      24.972  37.673  16.840  1.00  0.00           H  
ATOM   2678  HB3 PHE A 201      24.903  36.042  16.131  1.00  0.00           H  
ATOM   2679  HD1 PHE A 201      27.120  38.612  17.575  1.00  0.00           H  
ATOM   2680  HD2 PHE A 201      26.867  34.616  16.106  1.00  0.00           H  
ATOM   2681  HE1 PHE A 201      29.404  38.185  18.336  1.00  0.00           H  
ATOM   2682  HE2 PHE A 201      29.157  34.207  16.877  1.00  0.00           H  
ATOM   2683  HZ  PHE A 201      30.421  35.994  17.991  1.00  0.00           H  
ATOM   2684  N   ALA A 202      25.288  35.482  13.599  1.00  0.00           N  
ATOM   2685  CA  ALA A 202      25.636  34.406  12.681  1.00  0.00           C  
ATOM   2686  C   ALA A 202      25.965  34.946  11.283  1.00  0.00           C  
ATOM   2687  O   ALA A 202      26.878  34.460  10.621  1.00  0.00           O  
ATOM   2688  CB  ALA A 202      24.482  33.395  12.601  1.00  0.00           C  
ATOM   2689  H   ALA A 202      24.405  35.436  14.088  1.00  0.00           H  
ATOM   2690  HA  ALA A 202      26.527  33.909  13.064  1.00  0.00           H  
ATOM   2691  HB1 ALA A 202      24.278  32.997  13.595  1.00  0.00           H  
ATOM   2692  HB2 ALA A 202      23.590  33.891  12.218  1.00  0.00           H  
ATOM   2693  HB3 ALA A 202      24.759  32.580  11.933  1.00  0.00           H  
ATOM   2694  N   GLN A 203      25.212  35.946  10.833  1.00  0.00           N  
ATOM   2695  CA  GLN A 203      25.435  36.541   9.516  1.00  0.00           C  
ATOM   2696  C   GLN A 203      26.762  37.308   9.464  1.00  0.00           C  
ATOM   2697  O   GLN A 203      27.575  37.141   8.546  1.00  0.00           O  
ATOM   2698  CB  GLN A 203      24.313  37.495   9.183  1.00  0.00           C  
ATOM   2699  CG  GLN A 203      24.263  37.825   7.725  1.00  0.00           C  
ATOM   2700  CD  GLN A 203      23.440  39.062   7.427  1.00  0.00           C  
ATOM   2701  NE2 GLN A 203      23.291  39.461   6.273  1.00  0.00           N  
ATOM   2702  OE1 GLN A 203      22.902  39.672   8.464  1.00  0.00           O  
ATOM   2703  H   GLN A 203      24.468  36.303  11.415  1.00  0.00           H  
ATOM   2704  HA  GLN A 203      25.469  35.728   8.791  1.00  0.00           H  
ATOM   2705  HB2 GLN A 203      23.367  37.038   9.472  1.00  0.00           H  
ATOM   2706  HB3 GLN A 203      24.458  38.417   9.746  1.00  0.00           H  
ATOM   2707  HG2 GLN A 203      23.826  36.980   7.192  1.00  0.00           H  
ATOM   2708  HG3 GLN A 203      25.281  37.991   7.371  1.00  0.00           H  
ATOM   2709 HE21 GLN A 203      22.738  40.287   6.092  1.00  0.00           H  
ATOM   2710 HE22 GLN A 203      23.721  38.963   5.507  1.00  0.00           H  
ATOM   2711  N   HIS A 204      26.962  38.179  10.451  1.00  0.00           N  
ATOM   2712  CA  HIS A 204      28.184  38.965  10.554  1.00  0.00           C  
ATOM   2713  C   HIS A 204      29.402  38.046  10.640  1.00  0.00           C  
ATOM   2714  O   HIS A 204      30.373  38.210   9.915  1.00  0.00           O  
ATOM   2715  CB  HIS A 204      28.142  39.856  11.812  1.00  0.00           C  
ATOM   2716  CG  HIS A 204      29.334  40.763  11.954  1.00  0.00           C  
ATOM   2717  CD2 HIS A 204      30.409  40.465  12.767  1.00  0.00           C  
ATOM   2718  ND1 HIS A 204      29.632  41.949  11.366  1.00  0.00           N  
ATOM   2719  NE2 HIS A 204      31.313  41.423  12.672  1.00  0.00           N  
ATOM   2720  CE1 HIS A 204      30.864  42.335  11.828  1.00  0.00           C  
ATOM   2721  H   HIS A 204      26.243  38.299  11.151  1.00  0.00           H  
ATOM   2722  HA  HIS A 204      28.261  39.590   9.664  1.00  0.00           H  
ATOM   2723  HB2 HIS A 204      28.095  39.210  12.689  1.00  0.00           H  
ATOM   2724  HB3 HIS A 204      27.244  40.473  11.766  1.00  0.00           H  
ATOM   2725  HD1 HIS A 204      29.014  42.489  10.664  1.00  0.00           H  
ATOM   2726  HD2 HIS A 204      30.497  39.584  13.386  1.00  0.00           H  
ATOM   2727  HE1 HIS A 204      31.384  43.239  11.547  1.00  0.00           H  
ATOM   2728  N   PHE A 205      29.347  37.081  11.546  1.00  0.00           N  
ATOM   2729  CA  PHE A 205      30.443  36.141  11.761  1.00  0.00           C  
ATOM   2730  C   PHE A 205      30.726  35.211  10.566  1.00  0.00           C  
ATOM   2731  O   PHE A 205      31.861  35.144  10.081  1.00  0.00           O  
ATOM   2732  CB  PHE A 205      30.136  35.332  13.028  1.00  0.00           C  
ATOM   2733  CG  PHE A 205      30.922  34.057  13.165  1.00  0.00           C  
ATOM   2734  CD1 PHE A 205      32.256  34.089  13.554  1.00  0.00           C  
ATOM   2735  CD2 PHE A 205      30.314  32.814  12.969  1.00  0.00           C  
ATOM   2736  CE1 PHE A 205      32.971  32.898  13.751  1.00  0.00           C  
ATOM   2737  CE2 PHE A 205      31.024  31.627  13.166  1.00  0.00           C  
ATOM   2738  CZ  PHE A 205      32.350  31.672  13.558  1.00  0.00           C  
ATOM   2739  H   PHE A 205      28.514  36.992  12.110  1.00  0.00           H  
ATOM   2740  HA  PHE A 205      31.358  36.722  11.877  1.00  0.00           H  
ATOM   2741  HB2 PHE A 205      30.353  35.959  13.892  1.00  0.00           H  
ATOM   2742  HB3 PHE A 205      29.076  35.078  13.020  1.00  0.00           H  
ATOM   2743  HD1 PHE A 205      32.747  35.039  13.706  1.00  0.00           H  
ATOM   2744  HD2 PHE A 205      29.280  32.770  12.661  1.00  0.00           H  
ATOM   2745  HE1 PHE A 205      34.007  32.935  14.054  1.00  0.00           H  
ATOM   2746  HE2 PHE A 205      30.538  30.675  13.012  1.00  0.00           H  
ATOM   2747  HZ  PHE A 205      32.900  30.756  13.713  1.00  0.00           H  
ATOM   2748  N   THR A 206      29.709  34.493  10.087  1.00  0.00           N  
ATOM   2749  CA  THR A 206      29.907  33.584   8.964  1.00  0.00           C  
ATOM   2750  C   THR A 206      30.361  34.302   7.706  1.00  0.00           C  
ATOM   2751  O   THR A 206      30.881  33.664   6.794  1.00  0.00           O  
ATOM   2752  CB  THR A 206      28.624  32.773   8.621  1.00  0.00           C  
ATOM   2753  OG1 THR A 206      27.638  33.628   8.029  1.00  0.00           O  
ATOM   2754  CG2 THR A 206      28.067  32.138   9.859  1.00  0.00           C  
ATOM   2755  H   THR A 206      28.794  34.580  10.506  1.00  0.00           H  
ATOM   2756  HA  THR A 206      30.691  32.902   9.295  1.00  0.00           H  
ATOM   2757  HB  THR A 206      28.889  31.992   7.908  1.00  0.00           H  
ATOM   2758 HG21 THR A 206      28.816  31.479  10.298  1.00  0.00           H  
ATOM   2759 HG22 THR A 206      27.800  32.914  10.577  1.00  0.00           H  
ATOM   2760 HG23 THR A 206      27.180  31.559   9.603  1.00  0.00           H  
ATOM   2761  HG1 THR A 206      27.419  34.307   8.671  1.00  0.00           H  
ATOM   2762  N   HIS A 207      30.189  35.624   7.662  1.00  0.00           N  
ATOM   2763  CA  HIS A 207      30.555  36.397   6.474  1.00  0.00           C  
ATOM   2764  C   HIS A 207      32.007  36.823   6.328  1.00  0.00           C  
ATOM   2765  O   HIS A 207      32.360  37.617   5.454  1.00  0.00           O  
ATOM   2766  CB  HIS A 207      29.617  37.590   6.319  1.00  0.00           C  
ATOM   2767  CG  HIS A 207      28.315  37.226   5.678  1.00  0.00           C  
ATOM   2768  ND1 HIS A 207      27.615  36.091   6.024  1.00  0.00           N1+
ATOM   2769  CD2 HIS A 207      27.604  37.821   4.689  1.00  0.00           C  
ATOM   2770  CE1 HIS A 207      26.526  35.999   5.280  1.00  0.00           C  
ATOM   2771  NE2 HIS A 207      26.496  37.038   4.462  1.00  0.00           N  
ATOM   2772  H   HIS A 207      29.799  36.100   8.463  1.00  0.00           H  
ATOM   2773  HA  HIS A 207      30.435  35.686   5.657  1.00  0.00           H  
ATOM   2774  HB2 HIS A 207      30.110  38.342   5.703  1.00  0.00           H  
ATOM   2775  HB3 HIS A 207      29.415  38.004   7.307  1.00  0.00           H  
ATOM   2776  HD1 HIS A 207      27.910  35.385   6.786  1.00  0.00           H  
ATOM   2777  HD2 HIS A 207      27.859  38.737   4.176  1.00  0.00           H  
ATOM   2778  HE2 HIS A 207      25.775  37.226   3.780  1.00  0.00           H  
ATOM   2779  HE1 HIS A 207      25.788  35.212   5.331  1.00  0.00           H  
ATOM   2780  N   GLN A 208      32.851  36.276   7.189  1.00  0.00           N  
ATOM   2781  CA  GLN A 208      34.258  36.554   7.080  1.00  0.00           C  
ATOM   2782  C   GLN A 208      34.843  35.400   6.302  1.00  0.00           C  
ATOM   2783  O   GLN A 208      35.793  35.584   5.561  1.00  0.00           O  
ATOM   2784  CB  GLN A 208      34.927  36.684   8.444  1.00  0.00           C  
ATOM   2785  CG  GLN A 208      34.999  35.427   9.262  1.00  0.00           C  
ATOM   2786  CD  GLN A 208      35.439  35.741  10.675  1.00  0.00           C  
ATOM   2787  OE1 GLN A 208      36.628  35.858  10.954  1.00  0.00           O  
ATOM   2788  NE2 GLN A 208      34.479  35.888  11.571  1.00  0.00           N  
ATOM   2789  H   GLN A 208      32.509  35.667   7.918  1.00  0.00           H  
ATOM   2790  HA  GLN A 208      34.424  37.509   6.582  1.00  0.00           H  
ATOM   2791  HB2 GLN A 208      35.946  37.037   8.284  1.00  0.00           H  
ATOM   2792  HB3 GLN A 208      34.372  37.425   9.019  1.00  0.00           H  
ATOM   2793  HG2 GLN A 208      35.715  34.743   8.807  1.00  0.00           H  
ATOM   2794  HG3 GLN A 208      34.015  34.959   9.288  1.00  0.00           H  
ATOM   2795 HE21 GLN A 208      33.512  35.783  11.297  1.00  0.00           H  
ATOM   2796 HE22 GLN A 208      34.712  36.106  12.529  1.00  0.00           H  
ATOM   2797  N   PHE A 209      34.280  34.210   6.442  1.00  0.00           N  
ATOM   2798  CA  PHE A 209      34.810  33.098   5.675  1.00  0.00           C  
ATOM   2799  C   PHE A 209      33.925  32.638   4.518  1.00  0.00           C  
ATOM   2800  O   PHE A 209      34.332  31.772   3.740  1.00  0.00           O  
ATOM   2801  CB  PHE A 209      35.168  31.904   6.574  1.00  0.00           C  
ATOM   2802  CG  PHE A 209      34.121  31.551   7.589  1.00  0.00           C  
ATOM   2803  CD1 PHE A 209      34.328  31.820   8.932  1.00  0.00           C  
ATOM   2804  CD2 PHE A 209      32.959  30.878   7.210  1.00  0.00           C  
ATOM   2805  CE1 PHE A 209      33.405  31.419   9.869  1.00  0.00           C  
ATOM   2806  CE2 PHE A 209      32.035  30.475   8.140  1.00  0.00           C  
ATOM   2807  CZ  PHE A 209      32.250  30.740   9.468  1.00  0.00           C  
ATOM   2808  H   PHE A 209      33.499  34.079   7.069  1.00  0.00           H  
ATOM   2809  HA  PHE A 209      35.718  33.496   5.221  1.00  0.00           H  
ATOM   2810  HB2 PHE A 209      35.330  31.035   5.936  1.00  0.00           H  
ATOM   2811  HB3 PHE A 209      36.090  32.142   7.105  1.00  0.00           H  
ATOM   2812  HD1 PHE A 209      35.218  32.347   9.244  1.00  0.00           H  
ATOM   2813  HD2 PHE A 209      32.784  30.671   6.165  1.00  0.00           H  
ATOM   2814  HE1 PHE A 209      33.572  31.629  10.915  1.00  0.00           H  
ATOM   2815  HE2 PHE A 209      31.143  29.952   7.828  1.00  0.00           H  
ATOM   2816  HZ  PHE A 209      31.527  30.424  10.205  1.00  0.00           H  
ATOM   2817  N   PHE A 210      32.724  33.206   4.401  1.00  0.00           N  
ATOM   2818  CA  PHE A 210      31.813  32.880   3.305  1.00  0.00           C  
ATOM   2819  C   PHE A 210      31.805  34.115   2.467  1.00  0.00           C  
ATOM   2820  O   PHE A 210      31.030  35.004   2.695  1.00  0.00           O  
ATOM   2821  CB  PHE A 210      30.390  32.622   3.807  1.00  0.00           C  
ATOM   2822  CG  PHE A 210      30.223  31.307   4.541  1.00  0.00           C  
ATOM   2823  CD1 PHE A 210      31.059  30.223   4.263  1.00  0.00           C  
ATOM   2824  CD2 PHE A 210      29.223  31.161   5.504  1.00  0.00           C  
ATOM   2825  CE1 PHE A 210      30.907  29.028   4.920  1.00  0.00           C  
ATOM   2826  CE2 PHE A 210      29.053  29.967   6.171  1.00  0.00           C  
ATOM   2827  CZ  PHE A 210      29.896  28.889   5.882  1.00  0.00           C  
ATOM   2828  H   PHE A 210      32.434  33.883   5.092  1.00  0.00           H  
ATOM   2829  HA  PHE A 210      32.131  31.980   2.778  1.00  0.00           H  
ATOM   2830  HB2 PHE A 210      30.114  33.430   4.485  1.00  0.00           H  
ATOM   2831  HB3 PHE A 210      29.719  32.623   2.948  1.00  0.00           H  
ATOM   2832  HD1 PHE A 210      31.836  30.327   3.520  1.00  0.00           H  
ATOM   2833  HD2 PHE A 210      28.574  31.994   5.729  1.00  0.00           H  
ATOM   2834  HE1 PHE A 210      31.562  28.199   4.698  1.00  0.00           H  
ATOM   2835  HE2 PHE A 210      28.274  29.864   6.912  1.00  0.00           H  
ATOM   2836  HZ  PHE A 210      29.768  27.950   6.400  1.00  0.00           H  
ATOM   2837  N   LYS A 211      32.693  34.176   1.500  1.00  0.00           N  
ATOM   2838  CA  LYS A 211      32.796  35.333   0.625  1.00  0.00           C  
ATOM   2839  C   LYS A 211      32.996  34.805  -0.789  1.00  0.00           C  
ATOM   2840  O   LYS A 211      34.095  34.822  -1.327  1.00  0.00           O  
ATOM   2841  CB  LYS A 211      33.965  36.221   1.089  1.00  0.00           C  
ATOM   2842  CG  LYS A 211      33.996  36.310   2.598  1.00  0.00           C  
ATOM   2843  CD  LYS A 211      34.939  37.355   3.079  1.00  0.00           C  
ATOM   2844  CE  LYS A 211      36.253  37.308   2.298  1.00  0.00           C  
ATOM   2845  NZ  LYS A 211      37.132  38.525   2.465  1.00  0.00           N1+
ATOM   2846  H   LYS A 211      33.321  33.398   1.361  1.00  0.00           H  
ATOM   2847  HA  LYS A 211      31.899  35.952   0.653  1.00  0.00           H  
ATOM   2848  HB2 LYS A 211      34.903  35.793   0.736  1.00  0.00           H  
ATOM   2849  HB3 LYS A 211      33.843  37.221   0.673  1.00  0.00           H  
ATOM   2850  HG2 LYS A 211      32.995  36.549   2.956  1.00  0.00           H  
ATOM   2851  HG3 LYS A 211      34.306  35.345   3.000  1.00  0.00           H  
ATOM   2852  HD2 LYS A 211      35.146  37.189   4.136  1.00  0.00           H  
ATOM   2853  HD3 LYS A 211      34.481  38.336   2.948  1.00  0.00           H  
ATOM   2854  HE2 LYS A 211      36.015  37.204   1.239  1.00  0.00           H  
ATOM   2855  HE3 LYS A 211      36.815  36.435   2.631  1.00  0.00           H  
ATOM   2856  HZ1 LYS A 211      36.630  39.347   2.161  1.00  0.00           H  
ATOM   2857  HZ2 LYS A 211      37.386  38.626   3.437  1.00  0.00           H  
ATOM   2858  HZ3 LYS A 211      37.968  38.416   1.908  1.00  0.00           H  
ATOM   2859  N   THR A 212      31.910  34.324  -1.376  1.00  0.00           N  
ATOM   2860  CA  THR A 212      31.961  33.763  -2.707  1.00  0.00           C  
ATOM   2861  C   THR A 212      32.505  34.776  -3.706  1.00  0.00           C  
ATOM   2862  O   THR A 212      32.115  35.946  -3.698  1.00  0.00           O  
ATOM   2863  CB  THR A 212      30.558  33.278  -3.173  1.00  0.00           C  
ATOM   2864  OG1 THR A 212      30.223  32.033  -2.524  1.00  0.00           O  
ATOM   2865  CG2 THR A 212      30.559  33.076  -4.685  1.00  0.00           C  
ATOM   2866  H   THR A 212      31.029  34.350  -0.883  1.00  0.00           H  
ATOM   2867  HA  THR A 212      32.632  32.905  -2.667  1.00  0.00           H  
ATOM   2868  HB  THR A 212      29.818  34.032  -2.906  1.00  0.00           H  
ATOM   2869 HG21 THR A 212      30.806  34.017  -5.177  1.00  0.00           H  
ATOM   2870 HG22 THR A 212      31.300  32.321  -4.950  1.00  0.00           H  
ATOM   2871 HG23 THR A 212      29.572  32.746  -5.008  1.00  0.00           H  
ATOM   2872  HG1 THR A 212      29.424  32.178  -2.013  1.00  0.00           H  
ATOM   2873  N   ASP A 213      33.424  34.324  -4.554  1.00  0.00           N  
ATOM   2874  CA  ASP A 213      34.006  35.180  -5.577  1.00  0.00           C  
ATOM   2875  C   ASP A 213      33.153  34.965  -6.824  1.00  0.00           C  
ATOM   2876  O   ASP A 213      33.451  34.128  -7.678  1.00  0.00           O  
ATOM   2877  CB  ASP A 213      35.460  34.778  -5.830  1.00  0.00           C  
ATOM   2878  CG  ASP A 213      36.176  35.746  -6.733  1.00  0.00           C  
ATOM   2879  OD1 ASP A 213      35.542  36.733  -7.183  1.00  0.00           O  
ATOM   2880  OD2 ASP A 213      37.375  35.511  -6.990  1.00  0.00           O1-
ATOM   2881  H   ASP A 213      33.726  33.362  -4.486  1.00  0.00           H  
ATOM   2882  HA  ASP A 213      34.015  36.229  -5.281  1.00  0.00           H  
ATOM   2883  HB2 ASP A 213      35.475  33.791  -6.293  1.00  0.00           H  
ATOM   2884  HB3 ASP A 213      35.983  34.739  -4.875  1.00  0.00           H  
ATOM   2885  N   HIS A 214      32.074  35.732  -6.910  1.00  0.00           N  
ATOM   2886  CA  HIS A 214      31.128  35.622  -8.019  1.00  0.00           C  
ATOM   2887  C   HIS A 214      31.717  35.885  -9.405  1.00  0.00           C  
ATOM   2888  O   HIS A 214      31.138  35.478 -10.412  1.00  0.00           O  
ATOM   2889  CB  HIS A 214      29.916  36.532  -7.756  1.00  0.00           C  
ATOM   2890  CG  HIS A 214      29.122  36.133  -6.547  1.00  0.00           C  
ATOM   2891  ND1 HIS A 214      28.480  34.913  -6.442  1.00  0.00           N  
ATOM   2892  CD2 HIS A 214      28.908  36.770  -5.369  1.00  0.00           C  
ATOM   2893  CE1 HIS A 214      27.909  34.818  -5.253  1.00  0.00           C  
ATOM   2894  NE2 HIS A 214      28.155  35.931  -4.584  1.00  0.00           N  
ATOM   2895  H   HIS A 214      31.900  36.414  -6.186  1.00  0.00           H  
ATOM   2896  HA  HIS A 214      30.823  34.576  -8.048  1.00  0.00           H  
ATOM   2897  HB2 HIS A 214      29.261  36.496  -8.627  1.00  0.00           H  
ATOM   2898  HB3 HIS A 214      30.274  37.552  -7.613  1.00  0.00           H  
ATOM   2899  HD2 HIS A 214      29.263  37.753  -5.099  1.00  0.00           H  
ATOM   2900  HE2 HIS A 214      27.840  36.132  -3.646  1.00  0.00           H  
ATOM   2901  HE1 HIS A 214      27.339  33.975  -4.891  1.00  0.00           H  
ATOM   2902  N   LYS A 215      32.868  36.552  -9.459  1.00  0.00           N  
ATOM   2903  CA  LYS A 215      33.523  36.814 -10.737  1.00  0.00           C  
ATOM   2904  C   LYS A 215      34.057  35.487 -11.285  1.00  0.00           C  
ATOM   2905  O   LYS A 215      34.124  35.293 -12.492  1.00  0.00           O  
ATOM   2906  CB  LYS A 215      34.690  37.794 -10.569  1.00  0.00           C  
ATOM   2907  CG  LYS A 215      34.549  38.762  -9.403  1.00  0.00           C  
ATOM   2908  CD  LYS A 215      35.021  40.174  -9.780  1.00  0.00           C  
ATOM   2909  CE  LYS A 215      34.031  41.252  -9.305  1.00  0.00           C  
ATOM   2910  NZ  LYS A 215      34.592  42.632  -9.406  1.00  0.00           N1+
ATOM   2911  H   LYS A 215      33.294  36.881  -8.604  1.00  0.00           H  
ATOM   2912  HA  LYS A 215      32.801  37.258 -11.422  1.00  0.00           H  
ATOM   2913  HB2 LYS A 215      35.601  37.214 -10.420  1.00  0.00           H  
ATOM   2914  HB3 LYS A 215      34.777  38.378 -11.485  1.00  0.00           H  
ATOM   2915  HG2 LYS A 215      33.501  38.807  -9.105  1.00  0.00           H  
ATOM   2916  HG3 LYS A 215      35.149  38.400  -8.568  1.00  0.00           H  
ATOM   2917  HD2 LYS A 215      35.118  40.236 -10.864  1.00  0.00           H  
ATOM   2918  HD3 LYS A 215      35.991  40.357  -9.318  1.00  0.00           H  
ATOM   2919  HE2 LYS A 215      33.774  41.055  -8.264  1.00  0.00           H  
ATOM   2920  HE3 LYS A 215      33.132  41.195  -9.919  1.00  0.00           H  
ATOM   2921  HZ1 LYS A 215      35.427  42.698  -8.841  1.00  0.00           H  
ATOM   2922  HZ2 LYS A 215      34.820  42.833 -10.369  1.00  0.00           H  
ATOM   2923  HZ3 LYS A 215      33.908  43.298  -9.076  1.00  0.00           H  
ATOM   2924  N   ARG A 216      34.433  34.576 -10.387  1.00  0.00           N  
ATOM   2925  CA  ARG A 216      34.960  33.273 -10.784  1.00  0.00           C  
ATOM   2926  C   ARG A 216      33.885  32.201 -10.883  1.00  0.00           C  
ATOM   2927  O   ARG A 216      33.823  31.468 -11.863  1.00  0.00           O  
ATOM   2928  CB  ARG A 216      36.024  32.800  -9.801  1.00  0.00           C  
ATOM   2929  CG  ARG A 216      37.245  33.676  -9.714  1.00  0.00           C  
ATOM   2930  CD  ARG A 216      38.252  33.063  -8.741  1.00  0.00           C  
ATOM   2931  NE  ARG A 216      39.532  33.775  -8.715  1.00  0.00           N  
ATOM   2932  CZ  ARG A 216      40.437  33.734  -9.694  1.00  0.00           C  
ATOM   2933  NH1 ARG A 216      40.210  33.010 -10.787  1.00  0.00           N  
ATOM   2934  NH2 ARG A 216      41.565  34.424  -9.584  1.00  0.00           N1+
ATOM   2935  H   ARG A 216      34.351  34.793  -9.404  1.00  0.00           H  
ATOM   2936  HA  ARG A 216      35.390  33.416 -11.775  1.00  0.00           H  
ATOM   2937  HB2 ARG A 216      35.572  32.752  -8.811  1.00  0.00           H  
ATOM   2938  HB3 ARG A 216      36.344  31.803 -10.103  1.00  0.00           H  
ATOM   2939  HG2 ARG A 216      36.956  34.666  -9.360  1.00  0.00           H  
ATOM   2940  HG3 ARG A 216      37.701  33.761 -10.701  1.00  0.00           H  
ATOM   2941  HD2 ARG A 216      38.435  32.030  -9.037  1.00  0.00           H  
ATOM   2942  HD3 ARG A 216      37.823  33.083  -7.739  1.00  0.00           H  
ATOM   2943  HE  ARG A 216      39.743  34.334  -7.901  1.00  0.00           H  
ATOM   2944 HH11 ARG A 216      39.353  32.483 -10.875  1.00  0.00           H  
ATOM   2945 HH12 ARG A 216      40.895  32.987 -11.529  1.00  0.00           H  
ATOM   2946 HH21 ARG A 216      41.738  34.980  -8.759  1.00  0.00           H  
ATOM   2947 HH22 ARG A 216      42.250  34.393 -10.325  1.00  0.00           H  
ATOM   2948  N   GLY A 217      33.051  32.104  -9.857  1.00  0.00           N  
ATOM   2949  CA  GLY A 217      32.001  31.106  -9.848  1.00  0.00           C  
ATOM   2950  C   GLY A 217      31.617  30.786  -8.414  1.00  0.00           C  
ATOM   2951  O   GLY A 217      32.300  31.185  -7.468  1.00  0.00           O  
ATOM   2952  H   GLY A 217      33.149  32.733  -9.073  1.00  0.00           H  
ATOM   2953  HA2 GLY A 217      31.131  31.490 -10.380  1.00  0.00           H  
ATOM   2954  HA3 GLY A 217      32.357  30.200 -10.339  1.00  0.00           H  
ATOM   2955  N   PRO A 218      30.524  30.047  -8.213  1.00  0.00           N  
ATOM   2956  CA  PRO A 218      30.093  29.704  -6.850  1.00  0.00           C  
ATOM   2957  C   PRO A 218      31.109  28.892  -6.043  1.00  0.00           C  
ATOM   2958  O   PRO A 218      31.192  29.045  -4.820  1.00  0.00           O  
ATOM   2959  CB  PRO A 218      28.790  28.937  -7.068  1.00  0.00           C  
ATOM   2960  CG  PRO A 218      28.893  28.423  -8.483  1.00  0.00           C  
ATOM   2961  CD  PRO A 218      29.636  29.477  -9.243  1.00  0.00           C  
ATOM   2962  HA  PRO A 218      29.976  30.601  -6.241  1.00  0.00           H  
ATOM   2963  HB2 PRO A 218      28.705  28.111  -6.362  1.00  0.00           H  
ATOM   2964  HB3 PRO A 218      27.930  29.598  -6.959  1.00  0.00           H  
ATOM   2965  HG2 PRO A 218      27.900  28.277  -8.908  1.00  0.00           H  
ATOM   2966  HG3 PRO A 218      29.440  27.481  -8.506  1.00  0.00           H  
ATOM   2967  HD2 PRO A 218      28.956  30.231  -9.638  1.00  0.00           H  
ATOM   2968  HD3 PRO A 218      30.210  29.042 -10.061  1.00  0.00           H  
ATOM   2969  N   GLY A 219      31.863  28.024  -6.717  1.00  0.00           N  
ATOM   2970  CA  GLY A 219      32.847  27.211  -6.028  1.00  0.00           C  
ATOM   2971  C   GLY A 219      34.141  27.939  -5.662  1.00  0.00           C  
ATOM   2972  O   GLY A 219      35.099  27.308  -5.218  1.00  0.00           O  
ATOM   2973  H   GLY A 219      31.748  27.932  -7.716  1.00  0.00           H  
ATOM   2974  HA2 GLY A 219      32.395  26.840  -5.108  1.00  0.00           H  
ATOM   2975  HA3 GLY A 219      33.102  26.370  -6.672  1.00  0.00           H  
ATOM   2976  N   PHE A 220      34.179  29.260  -5.842  1.00  0.00           N  
ATOM   2977  CA  PHE A 220      35.364  30.070  -5.515  1.00  0.00           C  
ATOM   2978  C   PHE A 220      35.108  31.054  -4.371  1.00  0.00           C  
ATOM   2979  O   PHE A 220      33.996  31.578  -4.221  1.00  0.00           O  
ATOM   2980  CB  PHE A 220      35.833  30.826  -6.749  1.00  0.00           C  
ATOM   2981  CG  PHE A 220      36.291  29.925  -7.850  1.00  0.00           C  
ATOM   2982  CD1 PHE A 220      35.386  29.374  -8.746  1.00  0.00           C  
ATOM   2983  CD2 PHE A 220      37.628  29.583  -7.966  1.00  0.00           C  
ATOM   2984  CE1 PHE A 220      35.805  28.499  -9.735  1.00  0.00           C  
ATOM   2985  CE2 PHE A 220      38.047  28.705  -8.954  1.00  0.00           C  
ATOM   2986  CZ  PHE A 220      37.130  28.165  -9.838  1.00  0.00           C  
ATOM   2987  H   PHE A 220      33.363  29.723  -6.217  1.00  0.00           H  
ATOM   2988  HA  PHE A 220      36.140  29.381  -5.181  1.00  0.00           H  
ATOM   2989  HB2 PHE A 220      35.007  31.433  -7.119  1.00  0.00           H  
ATOM   2990  HB3 PHE A 220      36.661  31.475  -6.464  1.00  0.00           H  
ATOM   2991  HD1 PHE A 220      34.340  29.631  -8.671  1.00  0.00           H  
ATOM   2992  HD2 PHE A 220      38.350  30.003  -7.282  1.00  0.00           H  
ATOM   2993  HE1 PHE A 220      35.087  28.080 -10.425  1.00  0.00           H  
ATOM   2994  HE2 PHE A 220      39.091  28.442  -9.034  1.00  0.00           H  
ATOM   2995  HZ  PHE A 220      37.458  27.482 -10.608  1.00  0.00           H  
ATOM   2996  N   THR A 221      36.142  31.295  -3.563  1.00  0.00           N  
ATOM   2997  CA  THR A 221      36.048  32.184  -2.408  1.00  0.00           C  
ATOM   2998  C   THR A 221      37.064  33.317  -2.470  1.00  0.00           C  
ATOM   2999  O   THR A 221      38.048  33.244  -3.206  1.00  0.00           O  
ATOM   3000  CB  THR A 221      36.244  31.389  -1.084  1.00  0.00           C  
ATOM   3001  OG1 THR A 221      36.110  32.268   0.035  1.00  0.00           O  
ATOM   3002  CG2 THR A 221      37.609  30.749  -1.031  1.00  0.00           C  
ATOM   3003  H   THR A 221      37.025  30.845  -3.758  1.00  0.00           H  
ATOM   3004  HA  THR A 221      35.050  32.621  -2.430  1.00  0.00           H  
ATOM   3005  HB  THR A 221      35.483  30.610  -1.048  1.00  0.00           H  
ATOM   3006 HG21 THR A 221      37.730  30.079  -1.882  1.00  0.00           H  
ATOM   3007 HG22 THR A 221      38.375  31.524  -1.067  1.00  0.00           H  
ATOM   3008 HG23 THR A 221      37.709  30.182  -0.106  1.00  0.00           H  
ATOM   3009  HG1 THR A 221      36.216  31.742   0.831  1.00  0.00           H  
ATOM   3010  N   ARG A 222      36.796  34.375  -1.709  1.00  0.00           N  
ATOM   3011  CA  ARG A 222      37.682  35.531  -1.631  1.00  0.00           C  
ATOM   3012  C   ARG A 222      38.294  35.565  -0.247  1.00  0.00           C  
ATOM   3013  O   ARG A 222      39.211  36.339   0.013  1.00  0.00           O  
ATOM   3014  CB  ARG A 222      36.918  36.829  -1.853  1.00  0.00           C  
ATOM   3015  CG  ARG A 222      36.395  37.009  -3.247  1.00  0.00           C  
ATOM   3016  CD  ARG A 222      35.404  38.131  -3.259  1.00  0.00           C  
ATOM   3017  NE  ARG A 222      36.086  39.415  -3.331  1.00  0.00           N  
ATOM   3018  CZ  ARG A 222      35.464  40.592  -3.309  1.00  0.00           C  
ATOM   3019  NH1 ARG A 222      34.137  40.641  -3.216  1.00  0.00           N  
ATOM   3020  NH2 ARG A 222      36.163  41.722  -3.385  1.00  0.00           N1+
ATOM   3021  H   ARG A 222      35.946  34.378  -1.164  1.00  0.00           H  
ATOM   3022  HA  ARG A 222      38.445  35.442  -2.405  1.00  0.00           H  
ATOM   3023  HB2 ARG A 222      36.072  36.848  -1.166  1.00  0.00           H  
ATOM   3024  HB3 ARG A 222      37.586  37.661  -1.630  1.00  0.00           H  
ATOM   3025  HG2 ARG A 222      35.910  36.090  -3.576  1.00  0.00           H  
ATOM   3026  HG3 ARG A 222      37.221  37.244  -3.919  1.00  0.00           H  
ATOM   3027  HD2 ARG A 222      34.808  38.092  -2.347  1.00  0.00           H  
ATOM   3028  HD3 ARG A 222      34.751  38.023  -4.125  1.00  0.00           H  
ATOM   3029  HE  ARG A 222      37.093  39.413  -3.402  1.00  0.00           H  
ATOM   3030 HH11 ARG A 222      33.664  41.533  -3.203  1.00  0.00           H  
ATOM   3031 HH12 ARG A 222      33.603  39.786  -3.158  1.00  0.00           H  
ATOM   3032 HH21 ARG A 222      37.170  41.689  -3.460  1.00  0.00           H  
ATOM   3033 HH22 ARG A 222      35.687  42.613  -3.368  1.00  0.00           H  
ATOM   3034  N   GLY A 223      37.757  34.741   0.646  1.00  0.00           N  
ATOM   3035  CA  GLY A 223      38.281  34.667   1.988  1.00  0.00           C  
ATOM   3036  C   GLY A 223      39.442  33.692   1.964  1.00  0.00           C  
ATOM   3037  O   GLY A 223      39.287  32.531   2.377  1.00  0.00           O  
ATOM   3038  H   GLY A 223      36.974  34.160   0.383  1.00  0.00           H  
ATOM   3039  HA2 GLY A 223      38.626  35.650   2.309  1.00  0.00           H  
ATOM   3040  HA3 GLY A 223      37.509  34.312   2.671  1.00  0.00           H  
ATOM   3041  N   LEU A 224      40.597  34.156   1.479  1.00  0.00           N  
ATOM   3042  CA  LEU A 224      41.792  33.327   1.384  1.00  0.00           C  
ATOM   3043  C   LEU A 224      42.413  32.903   2.734  1.00  0.00           C  
ATOM   3044  O   LEU A 224      43.445  32.236   2.762  1.00  0.00           O  
ATOM   3045  CB  LEU A 224      42.812  34.039   0.494  1.00  0.00           C  
ATOM   3046  CG  LEU A 224      42.409  34.184  -0.997  1.00  0.00           C  
ATOM   3047  CD1 LEU A 224      43.630  34.631  -1.796  1.00  0.00           C  
ATOM   3048  CD2 LEU A 224      41.880  32.871  -1.575  1.00  0.00           C  
ATOM   3049  H   LEU A 224      40.644  35.115   1.167  1.00  0.00           H  
ATOM   3050  HA  LEU A 224      41.482  32.381   0.940  1.00  0.00           H  
ATOM   3051  HB2 LEU A 224      42.971  35.039   0.898  1.00  0.00           H  
ATOM   3052  HB3 LEU A 224      43.745  33.478   0.537  1.00  0.00           H  
ATOM   3053  HG  LEU A 224      41.610  34.922  -1.064  1.00  0.00           H  
ATOM   3054 HD11 LEU A 224      43.995  35.579  -1.402  1.00  0.00           H  
ATOM   3055 HD12 LEU A 224      44.414  33.878  -1.714  1.00  0.00           H  
ATOM   3056 HD13 LEU A 224      43.354  34.755  -2.843  1.00  0.00           H  
ATOM   3057 HD21 LEU A 224      42.659  32.111  -1.522  1.00  0.00           H  
ATOM   3058 HD22 LEU A 224      41.014  32.544  -1.000  1.00  0.00           H  
ATOM   3059 HD23 LEU A 224      41.590  33.022  -2.615  1.00  0.00           H  
ATOM   3060  N   GLY A 225      41.770  33.276   3.846  1.00  0.00           N  
ATOM   3061  CA  GLY A 225      42.253  32.874   5.158  1.00  0.00           C  
ATOM   3062  C   GLY A 225      41.553  31.577   5.571  1.00  0.00           C  
ATOM   3063  O   GLY A 225      41.945  30.886   6.513  1.00  0.00           O  
ATOM   3064  H   GLY A 225      40.938  33.844   3.774  1.00  0.00           H  
ATOM   3065  HA2 GLY A 225      43.330  32.711   5.117  1.00  0.00           H  
ATOM   3066  HA3 GLY A 225      42.032  33.656   5.884  1.00  0.00           H  
ATOM   3067  N   HIS A 226      40.494  31.245   4.848  1.00  0.00           N  
ATOM   3068  CA  HIS A 226      39.715  30.044   5.113  1.00  0.00           C  
ATOM   3069  C   HIS A 226      39.323  29.842   6.591  1.00  0.00           C  
ATOM   3070  O   HIS A 226      39.265  28.717   7.092  1.00  0.00           O  
ATOM   3071  CB  HIS A 226      40.454  28.805   4.568  1.00  0.00           C  
ATOM   3072  CG  HIS A 226      40.342  28.641   3.077  1.00  0.00           C  
ATOM   3073  ND1 HIS A 226      39.484  27.733   2.488  1.00  0.00           N  
ATOM   3074  CD2 HIS A 226      40.931  29.321   2.060  1.00  0.00           C  
ATOM   3075  CE1 HIS A 226      39.547  27.870   1.173  1.00  0.00           C  
ATOM   3076  NE2 HIS A 226      40.416  28.823   0.888  1.00  0.00           N  
ATOM   3077  H   HIS A 226      40.217  31.847   4.085  1.00  0.00           H  
ATOM   3078  HA  HIS A 226      38.770  30.180   4.587  1.00  0.00           H  
ATOM   3079  HB2 HIS A 226      40.036  27.918   5.044  1.00  0.00           H  
ATOM   3080  HB3 HIS A 226      41.509  28.893   4.826  1.00  0.00           H  
ATOM   3081  HD2 HIS A 226      41.666  30.106   2.155  1.00  0.00           H  
ATOM   3082  HE2 HIS A 226      40.662  29.135  -0.041  1.00  0.00           H  
ATOM   3083  HE1 HIS A 226      38.982  27.298   0.453  1.00  0.00           H  
ATOM   3084  N   GLY A 227      39.017  30.934   7.285  1.00  0.00           N  
ATOM   3085  CA  GLY A 227      38.605  30.807   8.671  1.00  0.00           C  
ATOM   3086  C   GLY A 227      38.409  32.127   9.375  1.00  0.00           C  
ATOM   3087  O   GLY A 227      38.325  33.181   8.734  1.00  0.00           O  
ATOM   3088  H   GLY A 227      39.071  31.845   6.851  1.00  0.00           H  
ATOM   3089  HA2 GLY A 227      37.663  30.260   8.700  1.00  0.00           H  
ATOM   3090  HA3 GLY A 227      39.369  30.243   9.206  1.00  0.00           H  
ATOM   3091  N   VAL A 228      38.332  32.050  10.704  1.00  0.00           N  
ATOM   3092  CA  VAL A 228      38.150  33.212  11.584  1.00  0.00           C  
ATOM   3093  C   VAL A 228      39.441  34.048  11.688  1.00  0.00           C  
ATOM   3094  O   VAL A 228      40.168  33.957  12.677  1.00  0.00           O  
ATOM   3095  CB  VAL A 228      37.781  32.759  13.027  1.00  0.00           C  
ATOM   3096  CG1 VAL A 228      37.251  33.925  13.805  1.00  0.00           C  
ATOM   3097  CG2 VAL A 228      36.777  31.653  12.997  1.00  0.00           C  
ATOM   3098  H   VAL A 228      38.403  31.138  11.131  1.00  0.00           H  
ATOM   3099  HA  VAL A 228      37.349  33.809  11.147  1.00  0.00           H  
ATOM   3100  HB  VAL A 228      38.681  32.384  13.515  1.00  0.00           H  
ATOM   3101 HG11 VAL A 228      38.005  34.712  13.839  1.00  0.00           H  
ATOM   3102 HG12 VAL A 228      36.351  34.305  13.322  1.00  0.00           H  
ATOM   3103 HG13 VAL A 228      37.012  33.606  14.820  1.00  0.00           H  
ATOM   3104 HG21 VAL A 228      35.865  32.003  12.513  1.00  0.00           H  
ATOM   3105 HG22 VAL A 228      37.183  30.809  12.440  1.00  0.00           H  
ATOM   3106 HG23 VAL A 228      36.550  31.341  14.016  1.00  0.00           H  
ATOM   3107  N   ASP A 229      39.751  34.843  10.679  1.00  0.00           N  
ATOM   3108  CA  ASP A 229      40.966  35.651  10.729  1.00  0.00           C  
ATOM   3109  C   ASP A 229      40.521  37.085  10.951  1.00  0.00           C  
ATOM   3110  O   ASP A 229      41.330  37.996  10.973  1.00  0.00           O  
ATOM   3111  CB  ASP A 229      41.752  35.517   9.412  1.00  0.00           C  
ATOM   3112  CG  ASP A 229      40.942  35.956   8.193  1.00  0.00           C  
ATOM   3113  OD1 ASP A 229      39.903  36.640   8.365  1.00  0.00           O  
ATOM   3114  OD2 ASP A 229      41.345  35.619   7.063  1.00  0.00           O1-
ATOM   3115  H   ASP A 229      39.146  34.892   9.872  1.00  0.00           H  
ATOM   3116  HA  ASP A 229      41.629  35.323  11.530  1.00  0.00           H  
ATOM   3117  HB2 ASP A 229      42.039  34.474   9.282  1.00  0.00           H  
ATOM   3118  HB3 ASP A 229      42.648  36.135   9.476  1.00  0.00           H  
ATOM   3119  N   LEU A 230      39.210  37.243  11.129  1.00  0.00           N  
ATOM   3120  CA  LEU A 230      38.555  38.524  11.354  1.00  0.00           C  
ATOM   3121  C   LEU A 230      38.865  39.516  10.270  1.00  0.00           C  
ATOM   3122  O   LEU A 230      39.071  40.695  10.539  1.00  0.00           O  
ATOM   3123  CB  LEU A 230      38.940  39.128  12.706  1.00  0.00           C  
ATOM   3124  CG  LEU A 230      38.587  38.392  14.017  1.00  0.00           C  
ATOM   3125  CD1 LEU A 230      38.054  39.426  14.984  1.00  0.00           C  
ATOM   3126  CD2 LEU A 230      37.588  37.269  13.825  1.00  0.00           C  
ATOM   3127  H   LEU A 230      38.630  36.416  11.106  1.00  0.00           H  
ATOM   3128  HA  LEU A 230      37.485  38.317  11.345  1.00  0.00           H  
ATOM   3129  HB2 LEU A 230      40.023  39.250  12.697  1.00  0.00           H  
ATOM   3130  HB3 LEU A 230      38.464  40.107  12.759  1.00  0.00           H  
ATOM   3131  HG  LEU A 230      39.486  37.911  14.403  1.00  0.00           H  
ATOM   3132 HD11 LEU A 230      38.811  40.192  15.151  1.00  0.00           H  
ATOM   3133 HD12 LEU A 230      37.158  39.885  14.567  1.00  0.00           H  
ATOM   3134 HD13 LEU A 230      37.809  38.945  15.931  1.00  0.00           H  
ATOM   3135 HD21 LEU A 230      36.654  37.676  13.437  1.00  0.00           H  
ATOM   3136 HD22 LEU A 230      37.989  36.543  13.118  1.00  0.00           H  
ATOM   3137 HD23 LEU A 230      37.402  36.781  14.782  1.00  0.00           H  
ATOM   3138  N   ASN A 231      38.893  39.051   9.033  1.00  0.00           N  
ATOM   3139  CA  ASN A 231      39.151  39.970   7.936  1.00  0.00           C  
ATOM   3140  C   ASN A 231      37.936  40.884   7.725  1.00  0.00           C  
ATOM   3141  O   ASN A 231      38.025  41.922   7.087  1.00  0.00           O  
ATOM   3142  CB  ASN A 231      39.469  39.190   6.640  1.00  0.00           C  
ATOM   3143  CG  ASN A 231      38.253  38.474   6.061  1.00  0.00           C  
ATOM   3144  OD1 ASN A 231      37.416  39.078   5.375  1.00  0.00           O  
ATOM   3145  ND2 ASN A 231      38.152  37.177   6.338  1.00  0.00           N  
ATOM   3146  H   ASN A 231      38.737  38.070   8.852  1.00  0.00           H  
ATOM   3147  HA  ASN A 231      40.016  40.583   8.187  1.00  0.00           H  
ATOM   3148  HB2 ASN A 231      40.236  38.448   6.861  1.00  0.00           H  
ATOM   3149  HB3 ASN A 231      39.846  39.892   5.896  1.00  0.00           H  
ATOM   3150 HD21 ASN A 231      38.858  36.724   6.901  1.00  0.00           H  
ATOM   3151 HD22 ASN A 231      37.370  36.645   5.985  1.00  0.00           H  
ATOM   3152  N   HIS A 232      36.787  40.488   8.255  1.00  0.00           N  
ATOM   3153  CA  HIS A 232      35.594  41.293   8.094  1.00  0.00           C  
ATOM   3154  C   HIS A 232      35.620  42.579   8.943  1.00  0.00           C  
ATOM   3155  O   HIS A 232      34.743  43.434   8.832  1.00  0.00           O  
ATOM   3156  CB  HIS A 232      34.356  40.436   8.378  1.00  0.00           C  
ATOM   3157  CG  HIS A 232      34.233  39.978   9.795  1.00  0.00           C  
ATOM   3158  ND1 HIS A 232      35.262  39.359  10.472  1.00  0.00           N  
ATOM   3159  CD2 HIS A 232      33.183  39.997  10.652  1.00  0.00           C  
ATOM   3160  CE1 HIS A 232      34.853  39.016  11.682  1.00  0.00           C  
ATOM   3161  NE2 HIS A 232      33.595  39.391  11.816  1.00  0.00           N  
ATOM   3162  H   HIS A 232      36.744  39.622   8.773  1.00  0.00           H  
ATOM   3163  HA  HIS A 232      35.554  41.636   7.060  1.00  0.00           H  
ATOM   3164  HB2 HIS A 232      34.397  39.555   7.738  1.00  0.00           H  
ATOM   3165  HB3 HIS A 232      33.471  41.023   8.132  1.00  0.00           H  
ATOM   3166  HD2 HIS A 232      32.205  40.411  10.457  1.00  0.00           H  
ATOM   3167  HE2 HIS A 232      33.027  39.255  12.640  1.00  0.00           H  
ATOM   3168  HE1 HIS A 232      35.447  38.515  12.432  1.00  0.00           H  
ATOM   3169  N   ILE A 233      36.663  42.718   9.757  1.00  0.00           N  
ATOM   3170  CA  ILE A 233      36.848  43.879  10.619  1.00  0.00           C  
ATOM   3171  C   ILE A 233      38.085  44.638  10.133  1.00  0.00           C  
ATOM   3172  O   ILE A 233      38.077  45.863   9.986  1.00  0.00           O  
ATOM   3173  CB  ILE A 233      37.149  43.442  12.051  1.00  0.00           C  
ATOM   3174  CG1 ILE A 233      35.906  42.880  12.718  1.00  0.00           C  
ATOM   3175  CG2 ILE A 233      37.701  44.599  12.842  1.00  0.00           C  
ATOM   3176  CD1 ILE A 233      36.231  42.161  14.020  1.00  0.00           C  
ATOM   3177  H   ILE A 233      37.358  41.986   9.779  1.00  0.00           H  
ATOM   3178  HA  ILE A 233      35.942  44.484  10.589  1.00  0.00           H  
ATOM   3179  HB  ILE A 233      37.899  42.652  12.020  1.00  0.00           H  
ATOM   3180 HG12 ILE A 233      35.220  43.700  12.931  1.00  0.00           H  
ATOM   3181 HG13 ILE A 233      35.429  42.175  12.037  1.00  0.00           H  
ATOM   3182 HG21 ILE A 233      38.608  44.967  12.363  1.00  0.00           H  
ATOM   3183 HG22 ILE A 233      36.961  45.398  12.881  1.00  0.00           H  
ATOM   3184 HG23 ILE A 233      37.934  44.269  13.854  1.00  0.00           H  
ATOM   3185 HD11 ILE A 233      36.906  41.330  13.817  1.00  0.00           H  
ATOM   3186 HD12 ILE A 233      36.708  42.857  14.710  1.00  0.00           H  
ATOM   3187 HD13 ILE A 233      35.311  41.782  14.465  1.00  0.00           H  
ATOM   3188  N   TYR A 234      39.143  43.866   9.888  1.00  0.00           N  
ATOM   3189  CA  TYR A 234      40.448  44.361   9.461  1.00  0.00           C  
ATOM   3190  C   TYR A 234      40.771  44.398   7.966  1.00  0.00           C  
ATOM   3191  O   TYR A 234      41.697  45.064   7.558  1.00  0.00           O  
ATOM   3192  CB  TYR A 234      41.519  43.540  10.168  1.00  0.00           C  
ATOM   3193  CG  TYR A 234      41.379  43.572  11.661  1.00  0.00           C  
ATOM   3194  CD1 TYR A 234      41.503  44.770  12.358  1.00  0.00           C  
ATOM   3195  CD2 TYR A 234      41.125  42.427  12.371  1.00  0.00           C  
ATOM   3196  CE1 TYR A 234      41.382  44.825  13.729  1.00  0.00           C  
ATOM   3197  CE2 TYR A 234      40.996  42.473  13.745  1.00  0.00           C  
ATOM   3198  CZ  TYR A 234      41.129  43.682  14.416  1.00  0.00           C  
ATOM   3199  OH  TYR A 234      41.018  43.732  15.777  1.00  0.00           O  
ATOM   3200  H   TYR A 234      39.034  42.869  10.006  1.00  0.00           H  
ATOM   3201  HA  TYR A 234      40.423  45.416   9.734  1.00  0.00           H  
ATOM   3202  HB2 TYR A 234      41.444  42.506   9.833  1.00  0.00           H  
ATOM   3203  HB3 TYR A 234      42.498  43.939   9.901  1.00  0.00           H  
ATOM   3204  HD1 TYR A 234      41.699  45.680  11.810  1.00  0.00           H  
ATOM   3205  HD2 TYR A 234      41.025  41.485  11.853  1.00  0.00           H  
ATOM   3206  HE1 TYR A 234      41.487  45.765  14.250  1.00  0.00           H  
ATOM   3207  HE2 TYR A 234      40.792  41.568  14.298  1.00  0.00           H  
ATOM   3208  HH  TYR A 234      41.123  44.606  16.161  1.00  0.00           H  
ATOM   3209  N   GLY A 235      40.024  43.684   7.149  1.00  0.00           N  
ATOM   3210  CA  GLY A 235      40.306  43.688   5.727  1.00  0.00           C  
ATOM   3211  C   GLY A 235      41.109  42.464   5.335  1.00  0.00           C  
ATOM   3212  O   GLY A 235      41.891  41.952   6.142  1.00  0.00           O  
ATOM   3213  H   GLY A 235      39.257  43.136   7.512  1.00  0.00           H  
ATOM   3214  HA2 GLY A 235      39.366  43.690   5.176  1.00  0.00           H  
ATOM   3215  HA3 GLY A 235      40.875  44.584   5.478  1.00  0.00           H  
ATOM   3216  N   GLU A 236      40.896  41.986   4.108  1.00  0.00           N  
ATOM   3217  CA  GLU A 236      41.621  40.828   3.575  1.00  0.00           C  
ATOM   3218  C   GLU A 236      43.037  41.240   3.198  1.00  0.00           C  
ATOM   3219  O   GLU A 236      43.983  40.498   3.420  1.00  0.00           O  
ATOM   3220  CB  GLU A 236      40.938  40.278   2.316  1.00  0.00           C  
ATOM   3221  CG  GLU A 236      39.992  39.080   2.551  1.00  0.00           C  
ATOM   3222  CD  GLU A 236      40.707  37.757   2.851  1.00  0.00           C  
ATOM   3223  OE1 GLU A 236      41.639  37.390   2.086  1.00  0.00           O  
ATOM   3224  OE2 GLU A 236      40.313  37.090   3.853  1.00  0.00           O1-
ATOM   3225  H   GLU A 236      40.209  42.439   3.523  1.00  0.00           H  
ATOM   3226  HA  GLU A 236      41.631  40.059   4.347  1.00  0.00           H  
ATOM   3227  HB2 GLU A 236      40.357  41.084   1.868  1.00  0.00           H  
ATOM   3228  HB3 GLU A 236      41.716  39.962   1.621  1.00  0.00           H  
ATOM   3229  HG2 GLU A 236      39.385  38.944   1.656  1.00  0.00           H  
ATOM   3230  HG3 GLU A 236      39.345  39.317   3.396  1.00  0.00           H  
ATOM   3231  N   THR A 237      43.167  42.430   2.620  1.00  0.00           N  
ATOM   3232  CA  THR A 237      44.461  42.944   2.199  1.00  0.00           C  
ATOM   3233  C   THR A 237      45.094  43.959   3.149  1.00  0.00           C  
ATOM   3234  O   THR A 237      44.408  44.735   3.817  1.00  0.00           O  
ATOM   3235  CB  THR A 237      44.376  43.595   0.793  1.00  0.00           C  
ATOM   3236  OG1 THR A 237      43.707  44.862   0.877  1.00  0.00           O  
ATOM   3237  CG2 THR A 237      43.624  42.694  -0.167  1.00  0.00           C  
ATOM   3238  H   THR A 237      42.343  42.994   2.469  1.00  0.00           H  
ATOM   3239  HA  THR A 237      45.101  42.062   2.193  1.00  0.00           H  
ATOM   3240  HB  THR A 237      45.391  43.741   0.422  1.00  0.00           H  
ATOM   3241 HG21 THR A 237      44.132  41.732  -0.236  1.00  0.00           H  
ATOM   3242 HG22 THR A 237      42.608  42.543   0.197  1.00  0.00           H  
ATOM   3243 HG23 THR A 237      43.591  43.159  -1.152  1.00  0.00           H  
ATOM   3244  HG1 THR A 237      43.689  45.240  -0.005  1.00  0.00           H  
ATOM   3245  N   LEU A 238      46.423  43.920   3.187  1.00  0.00           N  
ATOM   3246  CA  LEU A 238      47.253  44.806   3.997  1.00  0.00           C  
ATOM   3247  C   LEU A 238      46.942  46.217   3.577  1.00  0.00           C  
ATOM   3248  O   LEU A 238      46.975  47.148   4.370  1.00  0.00           O  
ATOM   3249  CB  LEU A 238      48.727  44.529   3.702  1.00  0.00           C  
ATOM   3250  CG  LEU A 238      49.697  44.437   4.866  1.00  0.00           C  
ATOM   3251  CD1 LEU A 238      50.997  45.115   4.495  1.00  0.00           C  
ATOM   3252  CD2 LEU A 238      49.043  45.062   6.076  1.00  0.00           C  
ATOM   3253  H   LEU A 238      46.890  43.230   2.616  1.00  0.00           H  
ATOM   3254  HA  LEU A 238      47.058  44.652   5.058  1.00  0.00           H  
ATOM   3255  HB2 LEU A 238      48.775  43.580   3.168  1.00  0.00           H  
ATOM   3256  HB3 LEU A 238      49.080  45.329   3.052  1.00  0.00           H  
ATOM   3257  HG  LEU A 238      49.936  43.400   5.103  1.00  0.00           H  
ATOM   3258 HD11 LEU A 238      51.435  44.613   3.632  1.00  0.00           H  
ATOM   3259 HD12 LEU A 238      50.805  46.159   4.249  1.00  0.00           H  
ATOM   3260 HD13 LEU A 238      51.688  45.061   5.336  1.00  0.00           H  
ATOM   3261 HD21 LEU A 238      48.796  46.101   5.859  1.00  0.00           H  
ATOM   3262 HD22 LEU A 238      48.132  44.515   6.320  1.00  0.00           H  
ATOM   3263 HD23 LEU A 238      49.729  45.021   6.922  1.00  0.00           H  
ATOM   3264  N   ASP A 239      46.662  46.366   2.298  1.00  0.00           N  
ATOM   3265  CA  ASP A 239      46.341  47.661   1.739  1.00  0.00           C  
ATOM   3266  C   ASP A 239      45.058  48.215   2.354  1.00  0.00           C  
ATOM   3267  O   ASP A 239      44.974  49.383   2.714  1.00  0.00           O  
ATOM   3268  CB  ASP A 239      46.181  47.525   0.230  1.00  0.00           C  
ATOM   3269  CG  ASP A 239      46.564  48.786  -0.500  1.00  0.00           C  
ATOM   3270  OD1 ASP A 239      47.726  48.870  -0.991  1.00  0.00           O  
ATOM   3271  OD2 ASP A 239      45.693  49.690  -0.570  1.00  0.00           O1-
ATOM   3272  H   ASP A 239      46.672  45.557   1.694  1.00  0.00           H  
ATOM   3273  HA  ASP A 239      47.150  48.356   1.964  1.00  0.00           H  
ATOM   3274  HB2 ASP A 239      45.140  47.293   0.007  1.00  0.00           H  
ATOM   3275  HB3 ASP A 239      46.817  46.711  -0.118  1.00  0.00           H  
ATOM   3276  N   ARG A 240      44.054  47.354   2.462  1.00  0.00           N  
ATOM   3277  CA  ARG A 240      42.779  47.738   3.031  1.00  0.00           C  
ATOM   3278  C   ARG A 240      42.989  47.972   4.528  1.00  0.00           C  
ATOM   3279  O   ARG A 240      42.499  48.955   5.089  1.00  0.00           O  
ATOM   3280  CB  ARG A 240      41.747  46.621   2.793  1.00  0.00           C  
ATOM   3281  CG  ARG A 240      40.312  46.969   3.165  1.00  0.00           C  
ATOM   3282  CD  ARG A 240      39.347  45.851   2.753  1.00  0.00           C  
ATOM   3283  NE  ARG A 240      37.937  46.161   3.054  1.00  0.00           N  
ATOM   3284  CZ  ARG A 240      37.102  46.830   2.255  1.00  0.00           C  
ATOM   3285  NH1 ARG A 240      37.513  47.279   1.074  1.00  0.00           N  
ATOM   3286  NH2 ARG A 240      35.853  47.057   2.649  1.00  0.00           N1+
ATOM   3287  H   ARG A 240      44.183  46.406   2.139  1.00  0.00           H  
ATOM   3288  HA  ARG A 240      42.402  48.647   2.563  1.00  0.00           H  
ATOM   3289  HB2 ARG A 240      41.767  46.364   1.734  1.00  0.00           H  
ATOM   3290  HB3 ARG A 240      42.047  45.755   3.383  1.00  0.00           H  
ATOM   3291  HG2 ARG A 240      40.026  47.890   2.658  1.00  0.00           H  
ATOM   3292  HG3 ARG A 240      40.249  47.114   4.244  1.00  0.00           H  
ATOM   3293  HD2 ARG A 240      39.623  44.941   3.286  1.00  0.00           H  
ATOM   3294  HD3 ARG A 240      39.444  45.687   1.680  1.00  0.00           H  
ATOM   3295  HE  ARG A 240      37.572  45.840   3.939  1.00  0.00           H  
ATOM   3296 HH11 ARG A 240      36.877  47.791   0.479  1.00  0.00           H  
ATOM   3297 HH12 ARG A 240      38.461  47.109   0.771  1.00  0.00           H  
ATOM   3298 HH21 ARG A 240      35.539  46.724   3.549  1.00  0.00           H  
ATOM   3299 HH22 ARG A 240      35.218  47.563   2.048  1.00  0.00           H  
ATOM   3300  N   GLN A 241      43.735  47.074   5.175  1.00  0.00           N  
ATOM   3301  CA  GLN A 241      43.987  47.177   6.612  1.00  0.00           C  
ATOM   3302  C   GLN A 241      44.641  48.482   7.014  1.00  0.00           C  
ATOM   3303  O   GLN A 241      44.312  49.055   8.038  1.00  0.00           O  
ATOM   3304  CB  GLN A 241      44.868  46.028   7.075  1.00  0.00           C  
ATOM   3305  CG  GLN A 241      45.132  46.012   8.572  1.00  0.00           C  
ATOM   3306  CD  GLN A 241      46.486  45.414   8.911  1.00  0.00           C  
ATOM   3307  NE2 GLN A 241      46.701  44.195   8.799  1.00  0.00           N  
ATOM   3308  OE1 GLN A 241      47.416  46.273   9.325  1.00  0.00           O  
ATOM   3309  H   GLN A 241      44.136  46.304   4.659  1.00  0.00           H  
ATOM   3310  HA  GLN A 241      43.009  47.135   7.092  1.00  0.00           H  
ATOM   3311  HB2 GLN A 241      44.380  45.092   6.803  1.00  0.00           H  
ATOM   3312  HB3 GLN A 241      45.826  46.102   6.559  1.00  0.00           H  
ATOM   3313  HG2 GLN A 241      44.356  45.421   9.059  1.00  0.00           H  
ATOM   3314  HG3 GLN A 241      45.097  47.036   8.945  1.00  0.00           H  
ATOM   3315 HE21 GLN A 241      47.611  43.820   9.026  1.00  0.00           H  
ATOM   3316 HE22 GLN A 241      45.966  43.580   8.481  1.00  0.00           H  
ATOM   3317  N   HIS A 242      45.576  48.956   6.208  1.00  0.00           N  
ATOM   3318  CA  HIS A 242      46.255  50.198   6.516  1.00  0.00           C  
ATOM   3319  C   HIS A 242      45.343  51.397   6.290  1.00  0.00           C  
ATOM   3320  O   HIS A 242      45.517  52.435   6.911  1.00  0.00           O  
ATOM   3321  CB  HIS A 242      47.521  50.312   5.666  1.00  0.00           C  
ATOM   3322  CG  HIS A 242      48.619  49.386   6.103  1.00  0.00           C  
ATOM   3323  CD2 HIS A 242      48.477  48.519   7.163  1.00  0.00           C  
ATOM   3324  ND1 HIS A 242      49.884  49.214   5.644  1.00  0.00           N  
ATOM   3325  NE2 HIS A 242      49.605  47.853   7.345  1.00  0.00           N  
ATOM   3326  CE1 HIS A 242      50.472  48.257   6.435  1.00  0.00           C  
ATOM   3327  H   HIS A 242      45.819  48.447   5.370  1.00  0.00           H  
ATOM   3328  HA  HIS A 242      46.530  50.193   7.571  1.00  0.00           H  
ATOM   3329  HB2 HIS A 242      47.888  51.336   5.729  1.00  0.00           H  
ATOM   3330  HB3 HIS A 242      47.265  50.080   4.632  1.00  0.00           H  
ATOM   3331  HD2 HIS A 242      47.582  48.401   7.755  1.00  0.00           H  
ATOM   3332  HE2 HIS A 242      49.786  47.108   8.106  1.00  0.00           H  
ATOM   3333  HE1 HIS A 242      51.418  47.916   6.336  1.00  0.00           H  
ATOM   3334  N   LYS A 243      44.360  51.251   5.409  1.00  0.00           N  
ATOM   3335  CA  LYS A 243      43.422  52.332   5.122  1.00  0.00           C  
ATOM   3336  C   LYS A 243      42.446  52.511   6.268  1.00  0.00           C  
ATOM   3337  O   LYS A 243      41.944  53.609   6.506  1.00  0.00           O  
ATOM   3338  CB  LYS A 243      42.656  52.032   3.837  1.00  0.00           C  
ATOM   3339  CG  LYS A 243      43.333  52.605   2.617  1.00  0.00           C  
ATOM   3340  CD  LYS A 243      42.996  51.822   1.374  1.00  0.00           C  
ATOM   3341  CE  LYS A 243      42.801  52.764   0.197  1.00  0.00           C  
ATOM   3342  NZ  LYS A 243      42.534  52.026  -1.072  1.00  0.00           N1+
ATOM   3343  H   LYS A 243      44.259  50.370   4.926  1.00  0.00           H  
ATOM   3344  HA  LYS A 243      43.989  53.255   4.998  1.00  0.00           H  
ATOM   3345  HB2 LYS A 243      42.579  50.951   3.719  1.00  0.00           H  
ATOM   3346  HB3 LYS A 243      41.657  52.461   3.917  1.00  0.00           H  
ATOM   3347  HG2 LYS A 243      43.007  53.637   2.484  1.00  0.00           H  
ATOM   3348  HG3 LYS A 243      44.412  52.581   2.768  1.00  0.00           H  
ATOM   3349  HD2 LYS A 243      42.077  51.259   1.541  1.00  0.00           H  
ATOM   3350  HD3 LYS A 243      43.810  51.132   1.152  1.00  0.00           H  
ATOM   3351  HE2 LYS A 243      43.703  53.363   0.073  1.00  0.00           H  
ATOM   3352  HE3 LYS A 243      41.956  53.419   0.407  1.00  0.00           H  
ATOM   3353  HZ1 LYS A 243      43.312  51.415  -1.276  1.00  0.00           H  
ATOM   3354  HZ2 LYS A 243      41.692  51.477  -0.971  1.00  0.00           H  
ATOM   3355  HZ3 LYS A 243      42.417  52.686  -1.827  1.00  0.00           H  
ATOM   3356  N   LEU A 244      42.187  51.404   6.964  1.00  0.00           N  
ATOM   3357  CA  LEU A 244      41.279  51.364   8.110  1.00  0.00           C  
ATOM   3358  C   LEU A 244      41.964  51.726   9.429  1.00  0.00           C  
ATOM   3359  O   LEU A 244      41.295  52.095  10.400  1.00  0.00           O  
ATOM   3360  CB  LEU A 244      40.636  49.963   8.235  1.00  0.00           C  
ATOM   3361  CG  LEU A 244      39.747  49.530   7.049  1.00  0.00           C  
ATOM   3362  CD1 LEU A 244      39.337  48.079   7.158  1.00  0.00           C  
ATOM   3363  CD2 LEU A 244      38.512  50.403   6.990  1.00  0.00           C  
ATOM   3364  H   LEU A 244      42.642  50.547   6.685  1.00  0.00           H  
ATOM   3365  HA  LEU A 244      40.513  52.117   7.923  1.00  0.00           H  
ATOM   3366  HB2 LEU A 244      41.439  49.233   8.336  1.00  0.00           H  
ATOM   3367  HB3 LEU A 244      40.022  49.955   9.135  1.00  0.00           H  
ATOM   3368  HG  LEU A 244      40.330  49.647   6.136  1.00  0.00           H  
ATOM   3369 HD11 LEU A 244      40.228  47.452   7.197  1.00  0.00           H  
ATOM   3370 HD12 LEU A 244      38.751  47.934   8.066  1.00  0.00           H  
ATOM   3371 HD13 LEU A 244      38.737  47.805   6.290  1.00  0.00           H  
ATOM   3372 HD21 LEU A 244      37.936  50.279   7.907  1.00  0.00           H  
ATOM   3373 HD22 LEU A 244      38.809  51.446   6.885  1.00  0.00           H  
ATOM   3374 HD23 LEU A 244      37.902  50.112   6.135  1.00  0.00           H  
ATOM   3375  N   ARG A 245      43.292  51.641   9.462  1.00  0.00           N  
ATOM   3376  CA  ARG A 245      44.048  51.932  10.674  1.00  0.00           C  
ATOM   3377  C   ARG A 245      44.392  53.390  10.979  1.00  0.00           C  
ATOM   3378  O   ARG A 245      44.754  54.193  10.112  1.00  0.00           O  
ATOM   3379  CB  ARG A 245      45.323  51.109  10.680  1.00  0.00           C  
ATOM   3380  CG  ARG A 245      45.066  49.636  10.814  1.00  0.00           C  
ATOM   3381  CD  ARG A 245      46.356  48.841  10.736  1.00  0.00           C  
ATOM   3382  NE  ARG A 245      47.371  49.369  11.638  1.00  0.00           N  
ATOM   3383  CZ  ARG A 245      48.544  48.788  11.846  1.00  0.00           C  
ATOM   3384  NH1 ARG A 245      48.829  47.657  11.211  1.00  0.00           N  
ATOM   3385  NH2 ARG A 245      49.438  49.336  12.666  1.00  0.00           N1+
ATOM   3386  H   ARG A 245      43.789  51.368   8.626  1.00  0.00           H  
ATOM   3387  HA  ARG A 245      43.354  51.663  11.471  1.00  0.00           H  
ATOM   3388  HB2 ARG A 245      45.856  51.286   9.746  1.00  0.00           H  
ATOM   3389  HB3 ARG A 245      45.942  51.432  11.517  1.00  0.00           H  
ATOM   3390  HG2 ARG A 245      44.403  49.317  10.010  1.00  0.00           H  
ATOM   3391  HG3 ARG A 245      44.589  49.445  11.775  1.00  0.00           H  
ATOM   3392  HD2 ARG A 245      46.735  48.883   9.715  1.00  0.00           H  
ATOM   3393  HD3 ARG A 245      46.149  47.805  11.005  1.00  0.00           H  
ATOM   3394  HE  ARG A 245      47.169  50.226  12.133  1.00  0.00           H  
ATOM   3395 HH11 ARG A 245      48.150  47.242  10.589  1.00  0.00           H  
ATOM   3396 HH12 ARG A 245      49.725  47.212  11.350  1.00  0.00           H  
ATOM   3397 HH21 ARG A 245      49.226  50.204  13.137  1.00  0.00           H  
ATOM   3398 HH22 ARG A 245      50.329  48.884  12.817  1.00  0.00           H  
ATOM   3399  N   LEU A 246      44.290  53.704  12.254  1.00  0.00           N  
ATOM   3400  CA  LEU A 246      44.571  55.026  12.754  1.00  0.00           C  
ATOM   3401  C   LEU A 246      46.102  55.269  12.834  1.00  0.00           C  
ATOM   3402  O   LEU A 246      46.600  56.381  12.627  1.00  0.00           O  
ATOM   3403  CB  LEU A 246      43.908  55.140  14.118  1.00  0.00           C  
ATOM   3404  CG  LEU A 246      44.043  56.466  14.819  1.00  0.00           C  
ATOM   3405  CD1 LEU A 246      43.646  57.566  13.848  1.00  0.00           C  
ATOM   3406  CD2 LEU A 246      43.194  56.463  16.089  1.00  0.00           C  
ATOM   3407  H   LEU A 246      44.003  52.989  12.908  1.00  0.00           H  
ATOM   3408  HA  LEU A 246      44.175  55.790  12.084  1.00  0.00           H  
ATOM   3409  HB2 LEU A 246      42.844  54.941  13.988  1.00  0.00           H  
ATOM   3410  HB3 LEU A 246      44.344  54.378  14.764  1.00  0.00           H  
ATOM   3411  HG  LEU A 246      45.072  56.646  15.129  1.00  0.00           H  
ATOM   3412 HD11 LEU A 246      44.309  57.544  12.983  1.00  0.00           H  
ATOM   3413 HD12 LEU A 246      42.618  57.409  13.522  1.00  0.00           H  
ATOM   3414 HD13 LEU A 246      43.726  58.534  14.343  1.00  0.00           H  
ATOM   3415 HD21 LEU A 246      42.151  56.285  15.828  1.00  0.00           H  
ATOM   3416 HD22 LEU A 246      43.541  55.674  16.756  1.00  0.00           H  
ATOM   3417 HD23 LEU A 246      43.284  57.427  16.589  1.00  0.00           H  
ATOM   3418  N   PHE A 247      46.842  54.205  13.132  1.00  0.00           N  
ATOM   3419  CA  PHE A 247      48.297  54.253  13.239  1.00  0.00           C  
ATOM   3420  C   PHE A 247      48.805  55.025  14.432  1.00  0.00           C  
ATOM   3421  O   PHE A 247      49.829  55.699  14.363  1.00  0.00           O  
ATOM   3422  CB  PHE A 247      48.902  54.815  11.968  1.00  0.00           C  
ATOM   3423  CG  PHE A 247      48.875  53.853  10.838  1.00  0.00           C  
ATOM   3424  CD1 PHE A 247      48.107  54.100   9.713  1.00  0.00           C  
ATOM   3425  CD2 PHE A 247      49.600  52.674  10.917  1.00  0.00           C  
ATOM   3426  CE1 PHE A 247      48.060  53.186   8.688  1.00  0.00           C  
ATOM   3427  CE2 PHE A 247      49.561  51.747   9.892  1.00  0.00           C  
ATOM   3428  CZ  PHE A 247      48.788  52.003   8.773  1.00  0.00           C  
ATOM   3429  H   PHE A 247      46.376  53.323  13.292  1.00  0.00           H  
ATOM   3430  HA  PHE A 247      48.614  53.221  13.386  1.00  0.00           H  
ATOM   3431  HB2 PHE A 247      48.342  55.705  11.680  1.00  0.00           H  
ATOM   3432  HB3 PHE A 247      49.938  55.087  12.168  1.00  0.00           H  
ATOM   3433  HD1 PHE A 247      47.541  55.017   9.640  1.00  0.00           H  
ATOM   3434  HD2 PHE A 247      50.203  52.477  11.791  1.00  0.00           H  
ATOM   3435  HE1 PHE A 247      47.457  53.386   7.815  1.00  0.00           H  
ATOM   3436  HE2 PHE A 247      50.129  50.831   9.964  1.00  0.00           H  
ATOM   3437  HZ  PHE A 247      48.750  51.286   7.967  1.00  0.00           H  
ATOM   3438  N   LYS A 248      48.070  54.902  15.530  1.00  0.00           N  
ATOM   3439  CA  LYS A 248      48.401  55.524  16.801  1.00  0.00           C  
ATOM   3440  C   LYS A 248      47.700  54.642  17.830  1.00  0.00           C  
ATOM   3441  O   LYS A 248      46.473  54.522  17.826  1.00  0.00           O  
ATOM   3442  CB  LYS A 248      47.873  56.957  16.855  1.00  0.00           C  
ATOM   3443  CG  LYS A 248      47.426  57.484  15.491  1.00  0.00           C  
ATOM   3444  CD  LYS A 248      47.953  58.892  15.220  1.00  0.00           C  
ATOM   3445  CE  LYS A 248      47.627  59.366  13.804  1.00  0.00           C  
ATOM   3446  NZ  LYS A 248      48.151  60.749  13.566  1.00  0.00           N1+
ATOM   3447  H   LYS A 248      47.230  54.343  15.479  1.00  0.00           H  
ATOM   3448  HA  LYS A 248      49.475  55.595  16.972  1.00  0.00           H  
ATOM   3449  HB2 LYS A 248      47.021  56.987  17.535  1.00  0.00           H  
ATOM   3450  HB3 LYS A 248      48.664  57.604  17.235  1.00  0.00           H  
ATOM   3451  HG2 LYS A 248      47.798  56.814  14.716  1.00  0.00           H  
ATOM   3452  HG3 LYS A 248      46.337  57.504  15.462  1.00  0.00           H  
ATOM   3453  HD2 LYS A 248      49.035  58.893  15.351  1.00  0.00           H  
ATOM   3454  HD3 LYS A 248      47.500  59.580  15.934  1.00  0.00           H  
ATOM   3455  HE2 LYS A 248      46.545  59.367  13.669  1.00  0.00           H  
ATOM   3456  HE3 LYS A 248      48.083  58.684  13.086  1.00  0.00           H  
ATOM   3457  HZ1 LYS A 248      47.732  61.386  14.228  1.00  0.00           H  
ATOM   3458  HZ2 LYS A 248      49.154  60.754  13.682  1.00  0.00           H  
ATOM   3459  HZ3 LYS A 248      47.920  61.040  12.627  1.00  0.00           H  
ATOM   3460  N   ASP A 249      48.498  53.989  18.674  1.00  0.00           N  
ATOM   3461  CA  ASP A 249      47.996  53.106  19.725  1.00  0.00           C  
ATOM   3462  C   ASP A 249      47.390  51.810  19.199  1.00  0.00           C  
ATOM   3463  O   ASP A 249      46.695  51.110  19.929  1.00  0.00           O  
ATOM   3464  CB  ASP A 249      46.984  53.846  20.591  1.00  0.00           C  
ATOM   3465  CG  ASP A 249      47.565  55.115  21.205  1.00  0.00           C  
ATOM   3466  OD1 ASP A 249      47.093  56.225  20.888  1.00  0.00           O  
ATOM   3467  OD2 ASP A 249      48.508  55.011  22.010  1.00  0.00           O1-
ATOM   3468  H   ASP A 249      49.497  54.110  18.583  1.00  0.00           H  
ATOM   3469  HA  ASP A 249      48.861  52.817  20.322  1.00  0.00           H  
ATOM   3470  HB2 ASP A 249      46.660  53.184  21.395  1.00  0.00           H  
ATOM   3471  HB3 ASP A 249      46.126  54.116  19.975  1.00  0.00           H  
ATOM   3472  N   GLY A 250      47.662  51.497  17.930  1.00  0.00           N  
ATOM   3473  CA  GLY A 250      47.165  50.271  17.315  1.00  0.00           C  
ATOM   3474  C   GLY A 250      45.682  50.310  16.993  1.00  0.00           C  
ATOM   3475  O   GLY A 250      45.084  49.296  16.630  1.00  0.00           O  
ATOM   3476  H   GLY A 250      48.228  52.127  17.380  1.00  0.00           H  
ATOM   3477  HA2 GLY A 250      47.714  50.103  16.389  1.00  0.00           H  
ATOM   3478  HA3 GLY A 250      47.347  49.443  18.001  1.00  0.00           H  
ATOM   3479  N   LYS A 251      45.097  51.499  17.098  1.00  0.00           N  
ATOM   3480  CA  LYS A 251      43.677  51.685  16.864  1.00  0.00           C  
ATOM   3481  C   LYS A 251      43.179  51.695  15.418  1.00  0.00           C  
ATOM   3482  O   LYS A 251      43.933  51.909  14.464  1.00  0.00           O  
ATOM   3483  CB  LYS A 251      43.218  52.959  17.570  1.00  0.00           C  
ATOM   3484  CG  LYS A 251      42.712  52.687  18.963  1.00  0.00           C  
ATOM   3485  CD  LYS A 251      42.951  53.867  19.856  1.00  0.00           C  
ATOM   3486  CE  LYS A 251      42.529  53.545  21.259  1.00  0.00           C  
ATOM   3487  NZ  LYS A 251      42.486  54.778  22.077  1.00  0.00           N1+
ATOM   3488  H   LYS A 251      45.659  52.299  17.349  1.00  0.00           H  
ATOM   3489  HA  LYS A 251      43.229  50.779  17.273  1.00  0.00           H  
ATOM   3490  HB2 LYS A 251      44.059  53.649  17.631  1.00  0.00           H  
ATOM   3491  HB3 LYS A 251      42.416  53.414  16.988  1.00  0.00           H  
ATOM   3492  HG2 LYS A 251      41.642  52.482  18.921  1.00  0.00           H  
ATOM   3493  HG3 LYS A 251      43.233  51.820  19.369  1.00  0.00           H  
ATOM   3494  HD2 LYS A 251      42.374  54.717  19.492  1.00  0.00           H  
ATOM   3495  HD3 LYS A 251      44.012  54.117  19.847  1.00  0.00           H  
ATOM   3496  HE2 LYS A 251      43.242  52.847  21.698  1.00  0.00           H  
ATOM   3497  HE3 LYS A 251      41.539  53.090  21.241  1.00  0.00           H  
ATOM   3498  HZ1 LYS A 251      43.403  55.202  22.095  1.00  0.00           H  
ATOM   3499  HZ2 LYS A 251      41.823  55.426  21.675  1.00  0.00           H  
ATOM   3500  HZ3 LYS A 251      42.203  54.548  23.019  1.00  0.00           H  
ATOM   3501  N   LEU A 252      41.881  51.435  15.295  1.00  0.00           N  
ATOM   3502  CA  LEU A 252      41.176  51.427  14.030  1.00  0.00           C  
ATOM   3503  C   LEU A 252      40.532  52.831  13.863  1.00  0.00           C  
ATOM   3504  O   LEU A 252      39.979  53.399  14.819  1.00  0.00           O  
ATOM   3505  CB  LEU A 252      40.094  50.345  14.085  1.00  0.00           C  
ATOM   3506  CG  LEU A 252      40.119  49.019  13.309  1.00  0.00           C  
ATOM   3507  CD1 LEU A 252      41.492  48.670  12.824  1.00  0.00           C  
ATOM   3508  CD2 LEU A 252      39.566  47.931  14.226  1.00  0.00           C  
ATOM   3509  H   LEU A 252      41.356  51.231  16.133  1.00  0.00           H  
ATOM   3510  HA  LEU A 252      41.839  51.215  13.191  1.00  0.00           H  
ATOM   3511  HB2 LEU A 252      40.021  50.063  15.135  1.00  0.00           H  
ATOM   3512  HB3 LEU A 252      39.174  50.842  13.778  1.00  0.00           H  
ATOM   3513  HG  LEU A 252      39.503  49.114  12.415  1.00  0.00           H  
ATOM   3514 HD11 LEU A 252      41.860  49.463  12.173  1.00  0.00           H  
ATOM   3515 HD12 LEU A 252      42.162  48.560  13.677  1.00  0.00           H  
ATOM   3516 HD13 LEU A 252      41.454  47.733  12.269  1.00  0.00           H  
ATOM   3517 HD21 LEU A 252      40.193  47.850  15.114  1.00  0.00           H  
ATOM   3518 HD22 LEU A 252      38.549  48.188  14.522  1.00  0.00           H  
ATOM   3519 HD23 LEU A 252      39.561  46.978  13.697  1.00  0.00           H  
ATOM   3520  N   LYS A 253      40.625  53.402  12.667  1.00  0.00           N  
ATOM   3521  CA  LYS A 253      40.030  54.710  12.412  1.00  0.00           C  
ATOM   3522  C   LYS A 253      38.544  54.658  12.750  1.00  0.00           C  
ATOM   3523  O   LYS A 253      37.904  53.614  12.612  1.00  0.00           O  
ATOM   3524  CB  LYS A 253      40.172  55.080  10.939  1.00  0.00           C  
ATOM   3525  CG  LYS A 253      41.466  55.750  10.568  1.00  0.00           C  
ATOM   3526  CD  LYS A 253      41.692  55.654   9.078  1.00  0.00           C  
ATOM   3527  CE  LYS A 253      42.303  56.938   8.544  1.00  0.00           C  
ATOM   3528  NZ  LYS A 253      42.481  56.928   7.057  1.00  0.00           N1+
ATOM   3529  H   LYS A 253      41.114  52.924  11.924  1.00  0.00           H  
ATOM   3530  HA  LYS A 253      40.541  55.452  13.026  1.00  0.00           H  
ATOM   3531  HB2 LYS A 253      40.086  54.166  10.352  1.00  0.00           H  
ATOM   3532  HB3 LYS A 253      39.357  55.756  10.681  1.00  0.00           H  
ATOM   3533  HG2 LYS A 253      41.425  56.800  10.859  1.00  0.00           H  
ATOM   3534  HG3 LYS A 253      42.288  55.260  11.090  1.00  0.00           H  
ATOM   3535  HD2 LYS A 253      40.737  55.479   8.582  1.00  0.00           H  
ATOM   3536  HD3 LYS A 253      42.367  54.823   8.871  1.00  0.00           H  
ATOM   3537  HE2 LYS A 253      43.279  57.078   9.010  1.00  0.00           H  
ATOM   3538  HE3 LYS A 253      41.651  57.770   8.810  1.00  0.00           H  
ATOM   3539  HZ1 LYS A 253      43.084  56.161   6.795  1.00  0.00           H  
ATOM   3540  HZ2 LYS A 253      41.582  56.816   6.611  1.00  0.00           H  
ATOM   3541  HZ3 LYS A 253      42.897  57.800   6.762  1.00  0.00           H  
ATOM   3542  N   TYR A 254      37.983  55.783  13.176  1.00  0.00           N  
ATOM   3543  CA  TYR A 254      36.564  55.829  13.505  1.00  0.00           C  
ATOM   3544  C   TYR A 254      36.054  57.257  13.453  1.00  0.00           C  
ATOM   3545  O   TYR A 254      36.827  58.166  13.206  1.00  0.00           O  
ATOM   3546  CB  TYR A 254      36.345  55.249  14.896  1.00  0.00           C  
ATOM   3547  CG  TYR A 254      37.001  56.054  15.981  1.00  0.00           C  
ATOM   3548  CD1 TYR A 254      36.275  57.008  16.699  1.00  0.00           C  
ATOM   3549  CD2 TYR A 254      38.338  55.866  16.293  1.00  0.00           C  
ATOM   3550  CE1 TYR A 254      36.864  57.748  17.691  1.00  0.00           C  
ATOM   3551  CE2 TYR A 254      38.933  56.597  17.278  1.00  0.00           C  
ATOM   3552  CZ  TYR A 254      38.195  57.539  17.977  1.00  0.00           C  
ATOM   3553  OH  TYR A 254      38.811  58.269  18.961  1.00  0.00           O  
ATOM   3554  H   TYR A 254      38.546  56.616  13.273  1.00  0.00           H  
ATOM   3555  HA  TYR A 254      36.012  55.238  12.774  1.00  0.00           H  
ATOM   3556  HB2 TYR A 254      35.273  55.212  15.091  1.00  0.00           H  
ATOM   3557  HB3 TYR A 254      36.754  54.239  14.919  1.00  0.00           H  
ATOM   3558  HD1 TYR A 254      35.232  57.165  16.468  1.00  0.00           H  
ATOM   3559  HD2 TYR A 254      38.915  55.132  15.750  1.00  0.00           H  
ATOM   3560  HE1 TYR A 254      36.294  58.483  18.240  1.00  0.00           H  
ATOM   3561  HE2 TYR A 254      39.976  56.443  17.513  1.00  0.00           H  
ATOM   3562  HH  TYR A 254      38.247  58.904  19.408  1.00  0.00           H  
ATOM   3563  N   GLN A 255      34.757  57.451  13.670  1.00  0.00           N  
ATOM   3564  CA  GLN A 255      34.194  58.797  13.673  1.00  0.00           C  
ATOM   3565  C   GLN A 255      33.249  58.923  14.849  1.00  0.00           C  
ATOM   3566  O   GLN A 255      32.775  57.915  15.377  1.00  0.00           O  
ATOM   3567  CB  GLN A 255      33.442  59.098  12.375  1.00  0.00           C  
ATOM   3568  CG  GLN A 255      32.190  58.281  12.169  1.00  0.00           C  
ATOM   3569  CD  GLN A 255      31.509  58.610  10.856  1.00  0.00           C  
ATOM   3570  OE1 GLN A 255      31.288  59.780  10.544  1.00  0.00           O  
ATOM   3571  NE2 GLN A 255      31.175  57.579  10.073  1.00  0.00           N  
ATOM   3572  H   GLN A 255      34.154  56.657  13.835  1.00  0.00           H  
ATOM   3573  HA  GLN A 255      35.010  59.515  13.755  1.00  0.00           H  
ATOM   3574  HB2 GLN A 255      33.163  60.152  12.380  1.00  0.00           H  
ATOM   3575  HB3 GLN A 255      34.115  58.905  11.540  1.00  0.00           H  
ATOM   3576  HG2 GLN A 255      31.498  58.485  12.986  1.00  0.00           H  
ATOM   3577  HG3 GLN A 255      32.455  57.224  12.173  1.00  0.00           H  
ATOM   3578 HE21 GLN A 255      31.375  56.634  10.369  1.00  0.00           H  
ATOM   3579 HE22 GLN A 255      30.722  57.745   9.186  1.00  0.00           H  
ATOM   3580  N   VAL A 256      32.995  60.162  15.270  1.00  0.00           N  
ATOM   3581  CA  VAL A 256      32.089  60.410  16.383  1.00  0.00           C  
ATOM   3582  C   VAL A 256      30.863  61.182  15.892  1.00  0.00           C  
ATOM   3583  O   VAL A 256      30.972  62.319  15.420  1.00  0.00           O  
ATOM   3584  CB  VAL A 256      32.782  61.196  17.505  1.00  0.00           C  
ATOM   3585  CG1 VAL A 256      31.804  61.449  18.641  1.00  0.00           C  
ATOM   3586  CG2 VAL A 256      33.969  60.414  18.020  1.00  0.00           C  
ATOM   3587  H   VAL A 256      33.439  60.943  14.809  1.00  0.00           H  
ATOM   3588  HA  VAL A 256      31.779  59.446  16.787  1.00  0.00           H  
ATOM   3589  HB  VAL A 256      33.125  62.152  17.109  1.00  0.00           H  
ATOM   3590 HG11 VAL A 256      30.952  62.018  18.267  1.00  0.00           H  
ATOM   3591 HG12 VAL A 256      31.457  60.496  19.041  1.00  0.00           H  
ATOM   3592 HG13 VAL A 256      32.301  62.015  19.429  1.00  0.00           H  
ATOM   3593 HG21 VAL A 256      33.629  59.457  18.416  1.00  0.00           H  
ATOM   3594 HG22 VAL A 256      34.671  60.241  17.205  1.00  0.00           H  
ATOM   3595 HG23 VAL A 256      34.462  60.980  18.810  1.00  0.00           H  
ATOM   3596  N   ILE A 257      29.700  60.539  15.975  1.00  0.00           N  
ATOM   3597  CA  ILE A 257      28.445  61.150  15.546  1.00  0.00           C  
ATOM   3598  C   ILE A 257      27.496  61.242  16.730  1.00  0.00           C  
ATOM   3599  O   ILE A 257      27.133  60.234  17.329  1.00  0.00           O  
ATOM   3600  CB  ILE A 257      27.754  60.337  14.427  1.00  0.00           C  
ATOM   3601  CG1 ILE A 257      28.678  60.176  13.222  1.00  0.00           C  
ATOM   3602  CG2 ILE A 257      26.523  61.054  13.977  1.00  0.00           C  
ATOM   3603  CD1 ILE A 257      28.273  59.063  12.296  1.00  0.00           C  
ATOM   3604  H   ILE A 257      29.685  59.600  16.346  1.00  0.00           H  
ATOM   3605  HA  ILE A 257      28.682  62.140  15.155  1.00  0.00           H  
ATOM   3606  HB  ILE A 257      27.505  59.354  14.827  1.00  0.00           H  
ATOM   3607 HG12 ILE A 257      28.676  61.110  12.660  1.00  0.00           H  
ATOM   3608 HG13 ILE A 257      29.685  59.972  13.585  1.00  0.00           H  
ATOM   3609 HG21 ILE A 257      25.846  61.180  14.822  1.00  0.00           H  
ATOM   3610 HG22 ILE A 257      26.796  62.032  13.582  1.00  0.00           H  
ATOM   3611 HG23 ILE A 257      26.028  60.473  13.199  1.00  0.00           H  
ATOM   3612 HD11 ILE A 257      28.290  58.116  12.836  1.00  0.00           H  
ATOM   3613 HD12 ILE A 257      27.266  59.250  11.922  1.00  0.00           H  
ATOM   3614 HD13 ILE A 257      28.969  59.016  11.458  1.00  0.00           H  
ATOM   3615  N   GLY A 258      27.113  62.466  17.071  1.00  0.00           N  
ATOM   3616  CA  GLY A 258      26.215  62.655  18.188  1.00  0.00           C  
ATOM   3617  C   GLY A 258      26.798  61.988  19.408  1.00  0.00           C  
ATOM   3618  O   GLY A 258      26.110  61.246  20.098  1.00  0.00           O  
ATOM   3619  H   GLY A 258      27.448  63.264  16.551  1.00  0.00           H  
ATOM   3620  HA2 GLY A 258      26.090  63.721  18.379  1.00  0.00           H  
ATOM   3621  HA3 GLY A 258      25.247  62.211  17.957  1.00  0.00           H  
ATOM   3622  N   GLY A 259      28.078  62.239  19.668  1.00  0.00           N  
ATOM   3623  CA  GLY A 259      28.741  61.652  20.824  1.00  0.00           C  
ATOM   3624  C   GLY A 259      28.899  60.139  20.831  1.00  0.00           C  
ATOM   3625  O   GLY A 259      29.221  59.560  21.865  1.00  0.00           O  
ATOM   3626  H   GLY A 259      28.599  62.847  19.053  1.00  0.00           H  
ATOM   3627  HA2 GLY A 259      29.738  62.088  20.888  1.00  0.00           H  
ATOM   3628  HA3 GLY A 259      28.166  61.927  21.708  1.00  0.00           H  
ATOM   3629  N   GLU A 260      28.674  59.503  19.681  1.00  0.00           N  
ATOM   3630  CA  GLU A 260      28.792  58.055  19.558  1.00  0.00           C  
ATOM   3631  C   GLU A 260      29.863  57.668  18.550  1.00  0.00           C  
ATOM   3632  O   GLU A 260      30.045  58.352  17.543  1.00  0.00           O  
ATOM   3633  CB  GLU A 260      27.460  57.465  19.110  1.00  0.00           C  
ATOM   3634  CG  GLU A 260      26.386  57.547  20.156  1.00  0.00           C  
ATOM   3635  CD  GLU A 260      26.607  56.561  21.282  1.00  0.00           C  
ATOM   3636  OE1 GLU A 260      26.673  55.334  20.998  1.00  0.00           O  
ATOM   3637  OE2 GLU A 260      26.712  57.016  22.447  1.00  0.00           O1-
ATOM   3638  H   GLU A 260      28.413  60.042  18.868  1.00  0.00           H  
ATOM   3639  HA  GLU A 260      29.073  57.661  20.535  1.00  0.00           H  
ATOM   3640  HB2 GLU A 260      27.123  58.006  18.226  1.00  0.00           H  
ATOM   3641  HB3 GLU A 260      27.615  56.416  18.856  1.00  0.00           H  
ATOM   3642  HG2 GLU A 260      25.424  57.336  19.689  1.00  0.00           H  
ATOM   3643  HG3 GLU A 260      26.375  58.555  20.570  1.00  0.00           H  
ATOM   3644  N   VAL A 261      30.548  56.553  18.816  1.00  0.00           N  
ATOM   3645  CA  VAL A 261      31.609  56.057  17.925  1.00  0.00           C  
ATOM   3646  C   VAL A 261      31.100  55.119  16.831  1.00  0.00           C  
ATOM   3647  O   VAL A 261      30.478  54.097  17.109  1.00  0.00           O  
ATOM   3648  CB  VAL A 261      32.729  55.333  18.720  1.00  0.00           C  
ATOM   3649  CG1 VAL A 261      33.536  54.415  17.792  1.00  0.00           C  
ATOM   3650  CG2 VAL A 261      33.636  56.379  19.389  1.00  0.00           C  
ATOM   3651  H   VAL A 261      30.331  56.034  19.655  1.00  0.00           H  
ATOM   3652  HA  VAL A 261      32.008  56.949  17.443  1.00  0.00           H  
ATOM   3653  HB  VAL A 261      32.281  54.710  19.494  1.00  0.00           H  
ATOM   3654 HG11 VAL A 261      32.872  53.675  17.346  1.00  0.00           H  
ATOM   3655 HG12 VAL A 261      33.998  55.010  17.004  1.00  0.00           H  
ATOM   3656 HG13 VAL A 261      34.311  53.908  18.367  1.00  0.00           H  
ATOM   3657 HG21 VAL A 261      34.090  57.009  18.624  1.00  0.00           H  
ATOM   3658 HG22 VAL A 261      33.042  56.997  20.063  1.00  0.00           H  
ATOM   3659 HG23 VAL A 261      34.418  55.873  19.955  1.00  0.00           H  
ATOM   3660  N   TYR A 262      31.361  55.499  15.585  1.00  0.00           N  
ATOM   3661  CA  TYR A 262      30.960  54.708  14.428  1.00  0.00           C  
ATOM   3662  C   TYR A 262      32.136  54.555  13.462  1.00  0.00           C  
ATOM   3663  O   TYR A 262      33.122  55.291  13.545  1.00  0.00           O  
ATOM   3664  CB  TYR A 262      29.789  55.374  13.700  1.00  0.00           C  
ATOM   3665  CG  TYR A 262      28.515  55.384  14.513  1.00  0.00           C  
ATOM   3666  CD1 TYR A 262      28.131  56.523  15.217  1.00  0.00           C  
ATOM   3667  CD2 TYR A 262      27.695  54.259  14.582  1.00  0.00           C  
ATOM   3668  CE1 TYR A 262      26.966  56.543  15.970  1.00  0.00           C  
ATOM   3669  CE2 TYR A 262      26.526  54.268  15.332  1.00  0.00           C  
ATOM   3670  CZ  TYR A 262      26.162  55.414  16.022  1.00  0.00           C  
ATOM   3671  OH  TYR A 262      24.984  55.453  16.743  1.00  0.00           O  
ATOM   3672  H   TYR A 262      31.855  56.367  15.434  1.00  0.00           H  
ATOM   3673  HA  TYR A 262      30.647  53.725  14.779  1.00  0.00           H  
ATOM   3674  HB2 TYR A 262      30.063  56.404  13.472  1.00  0.00           H  
ATOM   3675  HB3 TYR A 262      29.604  54.833  12.772  1.00  0.00           H  
ATOM   3676  HD1 TYR A 262      28.751  57.406  15.176  1.00  0.00           H  
ATOM   3677  HD2 TYR A 262      27.973  53.365  14.043  1.00  0.00           H  
ATOM   3678  HE1 TYR A 262      26.686  57.434  16.513  1.00  0.00           H  
ATOM   3679  HE2 TYR A 262      25.904  53.387  15.377  1.00  0.00           H  
ATOM   3680  HH  TYR A 262      24.809  56.284  17.190  1.00  0.00           H  
ATOM   3681  N   PRO A 263      32.049  53.584  12.549  1.00  0.00           N  
ATOM   3682  CA  PRO A 263      33.127  53.381  11.590  1.00  0.00           C  
ATOM   3683  C   PRO A 263      33.312  54.636  10.758  1.00  0.00           C  
ATOM   3684  O   PRO A 263      32.382  55.421  10.583  1.00  0.00           O  
ATOM   3685  CB  PRO A 263      32.640  52.215  10.749  1.00  0.00           C  
ATOM   3686  CG  PRO A 263      31.642  51.520  11.618  1.00  0.00           C  
ATOM   3687  CD  PRO A 263      30.963  52.614  12.365  1.00  0.00           C  
ATOM   3688  HA  PRO A 263      34.095  53.176  12.048  1.00  0.00           H  
ATOM   3689  HB2 PRO A 263      32.171  52.571   9.832  1.00  0.00           H  
ATOM   3690  HB3 PRO A 263      33.465  51.548  10.500  1.00  0.00           H  
ATOM   3691  HG2 PRO A 263      32.141  50.837  12.306  1.00  0.00           H  
ATOM   3692  HG3 PRO A 263      30.925  50.966  11.012  1.00  0.00           H  
ATOM   3693  HD2 PRO A 263      30.582  52.261  13.323  1.00  0.00           H  
ATOM   3694  HD3 PRO A 263      30.146  53.041  11.784  1.00  0.00           H  
ATOM   3695  N   PRO A 264      34.516  54.831  10.214  1.00  0.00           N  
ATOM   3696  CA  PRO A 264      34.837  55.994   9.394  1.00  0.00           C  
ATOM   3697  C   PRO A 264      34.073  55.933   8.088  1.00  0.00           C  
ATOM   3698  O   PRO A 264      33.387  54.956   7.822  1.00  0.00           O  
ATOM   3699  CB  PRO A 264      36.345  55.877   9.184  1.00  0.00           C  
ATOM   3700  CG  PRO A 264      36.637  54.428   9.335  1.00  0.00           C  
ATOM   3701  CD  PRO A 264      35.649  53.898  10.327  1.00  0.00           C  
ATOM   3702  HA  PRO A 264      34.563  56.946   9.850  1.00  0.00           H  
ATOM   3703  HB2 PRO A 264      36.622  56.223   8.188  1.00  0.00           H  
ATOM   3704  HB3 PRO A 264      36.883  56.457   9.933  1.00  0.00           H  
ATOM   3705  HG2 PRO A 264      37.653  54.285   9.702  1.00  0.00           H  
ATOM   3706  HG3 PRO A 264      36.521  53.919   8.378  1.00  0.00           H  
ATOM   3707  HD2 PRO A 264      36.064  53.909  11.335  1.00  0.00           H  
ATOM   3708  HD3 PRO A 264      35.345  52.883  10.070  1.00  0.00           H  
ATOM   3709  N   THR A 265      34.196  56.971   7.269  1.00  0.00           N  
ATOM   3710  CA  THR A 265      33.499  56.993   5.989  1.00  0.00           C  
ATOM   3711  C   THR A 265      34.413  56.583   4.857  1.00  0.00           C  
ATOM   3712  O   THR A 265      35.631  56.622   4.986  1.00  0.00           O  
ATOM   3713  CB  THR A 265      32.969  58.390   5.646  1.00  0.00           C  
ATOM   3714  OG1 THR A 265      34.067  59.313   5.638  1.00  0.00           O  
ATOM   3715  CG2 THR A 265      31.885  58.828   6.652  1.00  0.00           C  
ATOM   3716  H   THR A 265      34.778  57.752   7.535  1.00  0.00           H  
ATOM   3717  HA  THR A 265      32.672  56.291   6.095  1.00  0.00           H  
ATOM   3718  HB  THR A 265      32.506  58.372   4.659  1.00  0.00           H  
ATOM   3719 HG21 THR A 265      31.060  58.116   6.629  1.00  0.00           H  
ATOM   3720 HG22 THR A 265      32.311  58.859   7.655  1.00  0.00           H  
ATOM   3721 HG23 THR A 265      31.518  59.818   6.383  1.00  0.00           H  
ATOM   3722  HG1 THR A 265      33.717  60.179   5.415  1.00  0.00           H  
ATOM   3723  N   VAL A 266      33.808  56.209   3.737  1.00  0.00           N  
ATOM   3724  CA  VAL A 266      34.555  55.793   2.559  1.00  0.00           C  
ATOM   3725  C   VAL A 266      35.281  56.987   1.956  1.00  0.00           C  
ATOM   3726  O   VAL A 266      36.296  56.839   1.277  1.00  0.00           O  
ATOM   3727  CB  VAL A 266      33.614  55.211   1.484  1.00  0.00           C  
ATOM   3728  CG1 VAL A 266      34.341  55.119   0.153  1.00  0.00           C  
ATOM   3729  CG2 VAL A 266      33.100  53.841   1.922  1.00  0.00           C  
ATOM   3730  H   VAL A 266      32.799  56.213   3.701  1.00  0.00           H  
ATOM   3731  HA  VAL A 266      35.267  55.029   2.872  1.00  0.00           H  
ATOM   3732  HB  VAL A 266      32.757  55.873   1.361  1.00  0.00           H  
ATOM   3733 HG11 VAL A 266      34.675  56.112  -0.148  1.00  0.00           H  
ATOM   3734 HG12 VAL A 266      35.204  54.460   0.255  1.00  0.00           H  
ATOM   3735 HG13 VAL A 266      33.666  54.719  -0.603  1.00  0.00           H  
ATOM   3736 HG21 VAL A 266      33.942  53.161   2.051  1.00  0.00           H  
ATOM   3737 HG22 VAL A 266      32.564  53.939   2.866  1.00  0.00           H  
ATOM   3738 HG23 VAL A 266      32.427  53.445   1.161  1.00  0.00           H  
ATOM   3739  N   LYS A 267      34.751  58.178   2.207  1.00  0.00           N  
ATOM   3740  CA  LYS A 267      35.352  59.385   1.670  1.00  0.00           C  
ATOM   3741  C   LYS A 267      36.627  59.735   2.429  1.00  0.00           C  
ATOM   3742  O   LYS A 267      37.531  60.361   1.877  1.00  0.00           O  
ATOM   3743  CB  LYS A 267      34.339  60.544   1.714  1.00  0.00           C  
ATOM   3744  CG  LYS A 267      34.924  61.885   2.131  1.00  0.00           C  
ATOM   3745  CD  LYS A 267      34.335  63.067   1.349  1.00  0.00           C  
ATOM   3746  CE  LYS A 267      34.793  64.401   1.973  1.00  0.00           C  
ATOM   3747  NZ  LYS A 267      33.944  65.572   1.588  1.00  0.00           N1+
ATOM   3748  H   LYS A 267      33.921  58.245   2.778  1.00  0.00           H  
ATOM   3749  HA  LYS A 267      35.625  59.210   0.629  1.00  0.00           H  
ATOM   3750  HB2 LYS A 267      33.908  60.656   0.719  1.00  0.00           H  
ATOM   3751  HB3 LYS A 267      33.553  60.281   2.422  1.00  0.00           H  
ATOM   3752  HG2 LYS A 267      34.724  62.036   3.192  1.00  0.00           H  
ATOM   3753  HG3 LYS A 267      36.001  61.861   1.964  1.00  0.00           H  
ATOM   3754  HD2 LYS A 267      33.247  63.011   1.378  1.00  0.00           H  
ATOM   3755  HD3 LYS A 267      34.674  63.019   0.314  1.00  0.00           H  
ATOM   3756  HE2 LYS A 267      35.816  64.598   1.651  1.00  0.00           H  
ATOM   3757  HE3 LYS A 267      34.767  64.300   3.058  1.00  0.00           H  
ATOM   3758  HZ1 LYS A 267      33.957  65.681   0.584  1.00  0.00           H  
ATOM   3759  HZ2 LYS A 267      32.995  65.416   1.898  1.00  0.00           H  
ATOM   3760  HZ3 LYS A 267      34.307  66.408   2.022  1.00  0.00           H  
ATOM   3761  N   ASP A 268      36.709  59.302   3.684  1.00  0.00           N  
ATOM   3762  CA  ASP A 268      37.878  59.588   4.500  1.00  0.00           C  
ATOM   3763  C   ASP A 268      38.959  58.505   4.513  1.00  0.00           C  
ATOM   3764  O   ASP A 268      40.129  58.802   4.752  1.00  0.00           O  
ATOM   3765  CB  ASP A 268      37.456  59.869   5.942  1.00  0.00           C  
ATOM   3766  CG  ASP A 268      38.658  59.937   6.895  1.00  0.00           C  
ATOM   3767  OD1 ASP A 268      39.380  60.968   6.875  1.00  0.00           O  
ATOM   3768  OD2 ASP A 268      38.889  58.958   7.654  1.00  0.00           O1-
ATOM   3769  H   ASP A 268      35.948  58.766   4.076  1.00  0.00           H  
ATOM   3770  HA  ASP A 268      38.330  60.460   4.027  1.00  0.00           H  
ATOM   3771  HB2 ASP A 268      36.789  59.073   6.274  1.00  0.00           H  
ATOM   3772  HB3 ASP A 268      36.928  60.822   5.974  1.00  0.00           H  
ATOM   3773  N   THR A 269      38.575  57.262   4.253  1.00  0.00           N  
ATOM   3774  CA  THR A 269      39.520  56.154   4.277  1.00  0.00           C  
ATOM   3775  C   THR A 269      39.927  55.638   2.904  1.00  0.00           C  
ATOM   3776  O   THR A 269      41.010  55.078   2.740  1.00  0.00           O  
ATOM   3777  CB  THR A 269      38.938  54.994   5.060  1.00  0.00           C  
ATOM   3778  OG1 THR A 269      37.686  54.621   4.474  1.00  0.00           O  
ATOM   3779  CG2 THR A 269      38.718  55.395   6.512  1.00  0.00           C  
ATOM   3780  H   THR A 269      37.606  57.080   4.034  1.00  0.00           H  
ATOM   3781  HA  THR A 269      40.417  56.557   4.748  1.00  0.00           H  
ATOM   3782  HB  THR A 269      39.632  54.154   5.029  1.00  0.00           H  
ATOM   3783 HG21 THR A 269      39.670  55.686   6.957  1.00  0.00           H  
ATOM   3784 HG22 THR A 269      38.025  56.235   6.556  1.00  0.00           H  
ATOM   3785 HG23 THR A 269      38.302  54.551   7.063  1.00  0.00           H  
ATOM   3786  HG1 THR A 269      37.105  55.384   4.520  1.00  0.00           H  
ATOM   3787  N   GLN A 270      39.046  55.817   1.927  1.00  0.00           N  
ATOM   3788  CA  GLN A 270      39.292  55.378   0.554  1.00  0.00           C  
ATOM   3789  C   GLN A 270      39.110  53.876   0.364  1.00  0.00           C  
ATOM   3790  O   GLN A 270      39.417  53.335  -0.696  1.00  0.00           O  
ATOM   3791  CB  GLN A 270      40.696  55.777   0.102  1.00  0.00           C  
ATOM   3792  CG  GLN A 270      40.723  56.931  -0.871  1.00  0.00           C  
ATOM   3793  CD  GLN A 270      40.461  58.242  -0.179  1.00  0.00           C  
ATOM   3794  OE1 GLN A 270      40.276  58.281   1.034  1.00  0.00           O  
ATOM   3795  NE2 GLN A 270      40.448  59.329  -0.938  1.00  0.00           N  
ATOM   3796  H   GLN A 270      38.171  56.275   2.141  1.00  0.00           H  
ATOM   3797  HA  GLN A 270      38.544  55.880  -0.060  1.00  0.00           H  
ATOM   3798  HB2 GLN A 270      41.273  56.058   0.983  1.00  0.00           H  
ATOM   3799  HB3 GLN A 270      41.160  54.914  -0.376  1.00  0.00           H  
ATOM   3800  HG2 GLN A 270      39.957  56.772  -1.630  1.00  0.00           H  
ATOM   3801  HG3 GLN A 270      41.703  56.971  -1.346  1.00  0.00           H  
ATOM   3802 HE21 GLN A 270      40.605  59.252  -1.933  1.00  0.00           H  
ATOM   3803 HE22 GLN A 270      40.281  60.234  -0.521  1.00  0.00           H  
ATOM   3804  N   VAL A 271      38.613  53.198   1.389  1.00  0.00           N  
ATOM   3805  CA  VAL A 271      38.406  51.771   1.263  1.00  0.00           C  
ATOM   3806  C   VAL A 271      37.085  51.550   0.522  1.00  0.00           C  
ATOM   3807  O   VAL A 271      36.073  52.216   0.805  1.00  0.00           O  
ATOM   3808  CB  VAL A 271      38.399  51.066   2.661  1.00  0.00           C  
ATOM   3809  CG1 VAL A 271      39.132  51.921   3.679  1.00  0.00           C  
ATOM   3810  CG2 VAL A 271      36.989  50.774   3.115  1.00  0.00           C  
ATOM   3811  H   VAL A 271      38.381  53.673   2.250  1.00  0.00           H  
ATOM   3812  HA  VAL A 271      39.228  51.327   0.701  1.00  0.00           H  
ATOM   3813  HB  VAL A 271      38.918  50.112   2.570  1.00  0.00           H  
ATOM   3814 HG11 VAL A 271      40.156  52.087   3.344  1.00  0.00           H  
ATOM   3815 HG12 VAL A 271      38.624  52.880   3.781  1.00  0.00           H  
ATOM   3816 HG13 VAL A 271      39.142  51.411   4.642  1.00  0.00           H  
ATOM   3817 HG21 VAL A 271      36.439  51.710   3.217  1.00  0.00           H  
ATOM   3818 HG22 VAL A 271      36.494  50.140   2.379  1.00  0.00           H  
ATOM   3819 HG23 VAL A 271      37.016  50.262   4.077  1.00  0.00           H  
ATOM   3820  N   GLU A 272      37.105  50.629  -0.445  1.00  0.00           N  
ATOM   3821  CA  GLU A 272      35.919  50.314  -1.248  1.00  0.00           C  
ATOM   3822  C   GLU A 272      34.826  49.550  -0.500  1.00  0.00           C  
ATOM   3823  O   GLU A 272      35.078  48.533   0.146  1.00  0.00           O  
ATOM   3824  CB  GLU A 272      36.331  49.509  -2.475  1.00  0.00           C  
ATOM   3825  CG  GLU A 272      37.778  49.671  -2.853  1.00  0.00           C  
ATOM   3826  CD  GLU A 272      37.931  49.992  -4.322  1.00  0.00           C  
ATOM   3827  OE1 GLU A 272      37.989  49.044  -5.144  1.00  0.00           O  
ATOM   3828  OE2 GLU A 272      37.982  51.196  -4.651  1.00  0.00           O1-
ATOM   3829  H   GLU A 272      37.965  50.133  -0.629  1.00  0.00           H  
ATOM   3830  HA  GLU A 272      35.488  51.277  -1.522  1.00  0.00           H  
ATOM   3831  HB2 GLU A 272      36.145  48.454  -2.272  1.00  0.00           H  
ATOM   3832  HB3 GLU A 272      35.718  49.830  -3.317  1.00  0.00           H  
ATOM   3833  HG2 GLU A 272      38.307  48.743  -2.636  1.00  0.00           H  
ATOM   3834  HG3 GLU A 272      38.209  50.482  -2.266  1.00  0.00           H  
ATOM   3835  N   MET A 273      33.605  50.052  -0.614  1.00  0.00           N  
ATOM   3836  CA  MET A 273      32.442  49.451   0.020  1.00  0.00           C  
ATOM   3837  C   MET A 273      31.364  49.345  -1.043  1.00  0.00           C  
ATOM   3838  O   MET A 273      31.400  50.052  -2.044  1.00  0.00           O  
ATOM   3839  CB  MET A 273      31.919  50.337   1.165  1.00  0.00           C  
ATOM   3840  CG  MET A 273      32.804  50.401   2.407  1.00  0.00           C  
ATOM   3841  SD  MET A 273      32.912  48.823   3.244  1.00  0.00           S  
ATOM   3842  CE  MET A 273      31.258  48.520   3.677  1.00  0.00           C  
ATOM   3843  H   MET A 273      33.476  50.888  -1.165  1.00  0.00           H  
ATOM   3844  HA  MET A 273      32.707  48.479   0.435  1.00  0.00           H  
ATOM   3845  HB2 MET A 273      30.944  49.954   1.467  1.00  0.00           H  
ATOM   3846  HB3 MET A 273      31.807  51.351   0.780  1.00  0.00           H  
ATOM   3847  HG2 MET A 273      32.388  51.136   3.096  1.00  0.00           H  
ATOM   3848  HG3 MET A 273      33.806  50.709   2.108  1.00  0.00           H  
ATOM   3849  HE1 MET A 273      30.899  49.320   4.324  1.00  0.00           H  
ATOM   3850  HE2 MET A 273      30.647  48.481   2.775  1.00  0.00           H  
ATOM   3851  HE3 MET A 273      31.189  47.568   4.204  1.00  0.00           H  
ATOM   3852  N   ILE A 274      30.397  48.464  -0.841  1.00  0.00           N  
ATOM   3853  CA  ILE A 274      29.319  48.341  -1.809  1.00  0.00           C  
ATOM   3854  C   ILE A 274      28.089  49.052  -1.278  1.00  0.00           C  
ATOM   3855  O   ILE A 274      27.483  48.631  -0.295  1.00  0.00           O  
ATOM   3856  CB  ILE A 274      28.958  46.901  -2.081  1.00  0.00           C  
ATOM   3857  CG1 ILE A 274      30.089  46.225  -2.865  1.00  0.00           C  
ATOM   3858  CG2 ILE A 274      27.643  46.858  -2.828  1.00  0.00           C  
ATOM   3859  CD1 ILE A 274      30.113  44.726  -2.714  1.00  0.00           C  
ATOM   3860  H   ILE A 274      30.408  47.879  -0.017  1.00  0.00           H  
ATOM   3861  HA  ILE A 274      29.664  48.788  -2.741  1.00  0.00           H  
ATOM   3862  HB  ILE A 274      28.836  46.352  -1.147  1.00  0.00           H  
ATOM   3863 HG12 ILE A 274      29.967  46.463  -3.922  1.00  0.00           H  
ATOM   3864 HG13 ILE A 274      31.040  46.623  -2.511  1.00  0.00           H  
ATOM   3865 HG21 ILE A 274      26.865  47.320  -2.220  1.00  0.00           H  
ATOM   3866 HG22 ILE A 274      27.741  47.402  -3.768  1.00  0.00           H  
ATOM   3867 HG23 ILE A 274      27.376  45.822  -3.034  1.00  0.00           H  
ATOM   3868 HD11 ILE A 274      30.256  44.469  -1.665  1.00  0.00           H  
ATOM   3869 HD12 ILE A 274      29.168  44.310  -3.064  1.00  0.00           H  
ATOM   3870 HD13 ILE A 274      30.932  44.314  -3.304  1.00  0.00           H  
ATOM   3871  N   TYR A 275      27.742  50.147  -1.935  1.00  0.00           N  
ATOM   3872  CA  TYR A 275      26.601  50.953  -1.546  1.00  0.00           C  
ATOM   3873  C   TYR A 275      25.861  51.386  -2.794  1.00  0.00           C  
ATOM   3874  O   TYR A 275      26.479  51.658  -3.821  1.00  0.00           O  
ATOM   3875  CB  TYR A 275      27.061  52.216  -0.812  1.00  0.00           C  
ATOM   3876  CG  TYR A 275      27.377  52.020   0.647  1.00  0.00           C  
ATOM   3877  CD1 TYR A 275      28.658  52.257   1.138  1.00  0.00           C  
ATOM   3878  CD2 TYR A 275      26.405  51.572   1.537  1.00  0.00           C  
ATOM   3879  CE1 TYR A 275      28.962  52.050   2.473  1.00  0.00           C  
ATOM   3880  CE2 TYR A 275      26.701  51.363   2.870  1.00  0.00           C  
ATOM   3881  CZ  TYR A 275      27.978  51.602   3.333  1.00  0.00           C  
ATOM   3882  OH  TYR A 275      28.265  51.400   4.668  1.00  0.00           O  
ATOM   3883  H   TYR A 275      28.290  50.431  -2.734  1.00  0.00           H  
ATOM   3884  HA  TYR A 275      25.962  50.361  -0.891  1.00  0.00           H  
ATOM   3885  HB2 TYR A 275      27.959  52.587  -1.306  1.00  0.00           H  
ATOM   3886  HB3 TYR A 275      26.269  52.961  -0.890  1.00  0.00           H  
ATOM   3887  HD1 TYR A 275      29.427  52.608   0.466  1.00  0.00           H  
ATOM   3888  HD2 TYR A 275      25.403  51.385   1.180  1.00  0.00           H  
ATOM   3889  HE1 TYR A 275      29.961  52.237   2.839  1.00  0.00           H  
ATOM   3890  HE2 TYR A 275      25.935  51.014   3.547  1.00  0.00           H  
ATOM   3891  HH  TYR A 275      29.172  51.586   4.921  1.00  0.00           H  
ATOM   3892  N   PRO A 276      24.523  51.432  -2.732  1.00  0.00           N  
ATOM   3893  CA  PRO A 276      23.793  51.867  -3.929  1.00  0.00           C  
ATOM   3894  C   PRO A 276      24.163  53.331  -4.180  1.00  0.00           C  
ATOM   3895  O   PRO A 276      24.516  54.065  -3.242  1.00  0.00           O  
ATOM   3896  CB  PRO A 276      22.328  51.694  -3.551  1.00  0.00           C  
ATOM   3897  CG  PRO A 276      22.320  51.669  -2.040  1.00  0.00           C  
ATOM   3898  CD  PRO A 276      23.626  51.073  -1.620  1.00  0.00           C  
ATOM   3899  HA  PRO A 276      24.019  51.313  -4.840  1.00  0.00           H  
ATOM   3900  HB2 PRO A 276      21.734  52.528  -3.924  1.00  0.00           H  
ATOM   3901  HB3 PRO A 276      21.935  50.760  -3.953  1.00  0.00           H  
ATOM   3902  HG2 PRO A 276      21.493  51.058  -1.678  1.00  0.00           H  
ATOM   3903  HG3 PRO A 276      22.224  52.681  -1.647  1.00  0.00           H  
ATOM   3904  HD2 PRO A 276      23.547  49.991  -1.513  1.00  0.00           H  
ATOM   3905  HD3 PRO A 276      23.971  51.507  -0.682  1.00  0.00           H  
ATOM   3906  N   PRO A 277      24.064  53.782  -5.442  1.00  0.00           N  
ATOM   3907  CA  PRO A 277      24.396  55.151  -5.851  1.00  0.00           C  
ATOM   3908  C   PRO A 277      23.731  56.278  -5.071  1.00  0.00           C  
ATOM   3909  O   PRO A 277      24.271  57.380  -5.006  1.00  0.00           O  
ATOM   3910  CB  PRO A 277      24.014  55.193  -7.335  1.00  0.00           C  
ATOM   3911  CG  PRO A 277      23.071  54.067  -7.517  1.00  0.00           C  
ATOM   3912  CD  PRO A 277      23.553  52.999  -6.577  1.00  0.00           C  
ATOM   3913  HA  PRO A 277      25.449  55.343  -5.646  1.00  0.00           H  
ATOM   3914  HB2 PRO A 277      23.533  56.140  -7.581  1.00  0.00           H  
ATOM   3915  HB3 PRO A 277      24.896  55.060  -7.962  1.00  0.00           H  
ATOM   3916  HG2 PRO A 277      23.095  53.710  -8.547  1.00  0.00           H  
ATOM   3917  HG3 PRO A 277      22.056  54.372  -7.262  1.00  0.00           H  
ATOM   3918  HD2 PRO A 277      24.343  52.402  -7.031  1.00  0.00           H  
ATOM   3919  HD3 PRO A 277      22.736  52.347  -6.269  1.00  0.00           H  
ATOM   3920  N   HIS A 278      22.581  56.009  -4.469  1.00  0.00           N  
ATOM   3921  CA  HIS A 278      21.872  57.056  -3.744  1.00  0.00           C  
ATOM   3922  C   HIS A 278      22.271  57.271  -2.290  1.00  0.00           C  
ATOM   3923  O   HIS A 278      21.678  58.116  -1.608  1.00  0.00           O  
ATOM   3924  CB  HIS A 278      20.356  56.824  -3.825  1.00  0.00           C  
ATOM   3925  CG  HIS A 278      19.880  55.599  -3.103  1.00  0.00           C  
ATOM   3926  ND1 HIS A 278      19.790  54.363  -3.712  1.00  0.00           N  
ATOM   3927  CD2 HIS A 278      19.431  55.427  -1.838  1.00  0.00           C  
ATOM   3928  CE1 HIS A 278      19.305  53.484  -2.853  1.00  0.00           C  
ATOM   3929  NE2 HIS A 278      19.079  54.102  -1.708  1.00  0.00           N  
ATOM   3930  H   HIS A 278      22.195  55.077  -4.513  1.00  0.00           H  
ATOM   3931  HA  HIS A 278      22.172  57.972  -4.253  1.00  0.00           H  
ATOM   3932  HB2 HIS A 278      20.081  56.730  -4.875  1.00  0.00           H  
ATOM   3933  HB3 HIS A 278      19.854  57.691  -3.394  1.00  0.00           H  
ATOM   3934  HD2 HIS A 278      19.362  56.187  -1.073  1.00  0.00           H  
ATOM   3935  HE2 HIS A 278      18.708  53.673  -0.872  1.00  0.00           H  
ATOM   3936  HE1 HIS A 278      19.124  52.438  -3.053  1.00  0.00           H  
ATOM   3937  N   ILE A 279      23.268  56.535  -1.804  1.00  0.00           N  
ATOM   3938  CA  ILE A 279      23.687  56.715  -0.419  1.00  0.00           C  
ATOM   3939  C   ILE A 279      24.662  57.891  -0.261  1.00  0.00           C  
ATOM   3940  O   ILE A 279      25.689  57.970  -0.955  1.00  0.00           O  
ATOM   3941  CB  ILE A 279      24.342  55.443   0.143  1.00  0.00           C  
ATOM   3942  CG1 ILE A 279      23.400  54.254  -0.044  1.00  0.00           C  
ATOM   3943  CG2 ILE A 279      24.663  55.631   1.623  1.00  0.00           C  
ATOM   3944  CD1 ILE A 279      22.168  54.314   0.828  1.00  0.00           C  
ATOM   3945  H   ILE A 279      23.731  55.856  -2.391  1.00  0.00           H  
ATOM   3946  HA  ILE A 279      22.780  56.932   0.145  1.00  0.00           H  
ATOM   3947  HB  ILE A 279      25.270  55.250  -0.395  1.00  0.00           H  
ATOM   3948 HG12 ILE A 279      23.083  54.226  -1.087  1.00  0.00           H  
ATOM   3949 HG13 ILE A 279      23.946  53.341   0.194  1.00  0.00           H  
ATOM   3950 HG21 ILE A 279      25.342  56.475   1.743  1.00  0.00           H  
ATOM   3951 HG22 ILE A 279      23.742  55.825   2.173  1.00  0.00           H  
ATOM   3952 HG23 ILE A 279      25.134  54.728   2.010  1.00  0.00           H  
ATOM   3953 HD11 ILE A 279      22.465  54.320   1.877  1.00  0.00           H  
ATOM   3954 HD12 ILE A 279      21.608  55.222   0.604  1.00  0.00           H  
ATOM   3955 HD13 ILE A 279      21.542  53.443   0.633  1.00  0.00           H  
ATOM   3956  N   PRO A 280      24.336  58.831   0.652  1.00  0.00           N  
ATOM   3957  CA  PRO A 280      25.131  60.032   0.963  1.00  0.00           C  
ATOM   3958  C   PRO A 280      26.486  59.662   1.553  1.00  0.00           C  
ATOM   3959  O   PRO A 280      26.560  58.847   2.473  1.00  0.00           O  
ATOM   3960  CB  PRO A 280      24.272  60.781   1.977  1.00  0.00           C  
ATOM   3961  CG  PRO A 280      23.387  59.733   2.578  1.00  0.00           C  
ATOM   3962  CD  PRO A 280      23.105  58.766   1.462  1.00  0.00           C  
ATOM   3963  HA  PRO A 280      25.355  60.628   0.079  1.00  0.00           H  
ATOM   3964  HB2 PRO A 280      24.896  61.242   2.743  1.00  0.00           H  
ATOM   3965  HB3 PRO A 280      23.677  61.549   1.483  1.00  0.00           H  
ATOM   3966  HG2 PRO A 280      22.461  60.178   2.941  1.00  0.00           H  
ATOM   3967  HG3 PRO A 280      23.895  59.230   3.400  1.00  0.00           H  
ATOM   3968  HD2 PRO A 280      22.237  59.079   0.882  1.00  0.00           H  
ATOM   3969  HD3 PRO A 280      22.941  57.759   1.847  1.00  0.00           H  
ATOM   3970  N   GLU A 281      27.551  60.267   1.029  1.00  0.00           N  
ATOM   3971  CA  GLU A 281      28.918  59.993   1.495  1.00  0.00           C  
ATOM   3972  C   GLU A 281      29.086  59.884   3.015  1.00  0.00           C  
ATOM   3973  O   GLU A 281      29.869  59.067   3.502  1.00  0.00           O  
ATOM   3974  CB  GLU A 281      29.873  61.063   0.965  1.00  0.00           C  
ATOM   3975  CG  GLU A 281      30.144  60.948  -0.516  1.00  0.00           C  
ATOM   3976  CD  GLU A 281      30.936  62.131  -1.041  1.00  0.00           C  
ATOM   3977  OE1 GLU A 281      31.091  63.125  -0.281  1.00  0.00           O  
ATOM   3978  OE2 GLU A 281      31.397  62.055  -2.209  1.00  0.00           O1-
ATOM   3979  H   GLU A 281      27.414  60.937   0.286  1.00  0.00           H  
ATOM   3980  HA  GLU A 281      29.155  59.006   1.098  1.00  0.00           H  
ATOM   3981  HB2 GLU A 281      29.437  62.042   1.161  1.00  0.00           H  
ATOM   3982  HB3 GLU A 281      30.820  60.974   1.497  1.00  0.00           H  
ATOM   3983  HG2 GLU A 281      29.192  60.898  -1.045  1.00  0.00           H  
ATOM   3984  HG3 GLU A 281      30.710  60.035  -0.701  1.00  0.00           H  
ATOM   3985  N   ASN A 282      28.352  60.712   3.751  1.00  0.00           N  
ATOM   3986  CA  ASN A 282      28.410  60.724   5.210  1.00  0.00           C  
ATOM   3987  C   ASN A 282      27.746  59.509   5.859  1.00  0.00           C  
ATOM   3988  O   ASN A 282      27.794  59.343   7.083  1.00  0.00           O  
ATOM   3989  CB  ASN A 282      27.765  62.014   5.741  1.00  0.00           C  
ATOM   3990  CG  ASN A 282      26.231  61.943   5.791  1.00  0.00           C  
ATOM   3991  OD1 ASN A 282      25.566  61.597   4.803  1.00  0.00           O  
ATOM   3992  ND2 ASN A 282      25.667  62.281   6.950  1.00  0.00           N  
ATOM   3993  H   ASN A 282      27.731  61.357   3.284  1.00  0.00           H  
ATOM   3994  HA  ASN A 282      29.465  60.681   5.481  1.00  0.00           H  
ATOM   3995  HB2 ASN A 282      28.053  62.840   5.090  1.00  0.00           H  
ATOM   3996  HB3 ASN A 282      28.137  62.199   6.749  1.00  0.00           H  
ATOM   3997 HD21 ASN A 282      24.662  62.261   7.047  1.00  0.00           H  
ATOM   3998 HD22 ASN A 282      26.245  62.557   7.731  1.00  0.00           H  
ATOM   3999  N   LEU A 283      27.141  58.663   5.031  1.00  0.00           N  
ATOM   4000  CA  LEU A 283      26.449  57.461   5.502  1.00  0.00           C  
ATOM   4001  C   LEU A 283      27.159  56.206   5.020  1.00  0.00           C  
ATOM   4002  O   LEU A 283      26.913  55.110   5.530  1.00  0.00           O  
ATOM   4003  CB  LEU A 283      24.994  57.453   5.016  1.00  0.00           C  
ATOM   4004  CG  LEU A 283      24.013  58.193   5.937  1.00  0.00           C  
ATOM   4005  CD1 LEU A 283      22.596  57.992   5.422  1.00  0.00           C  
ATOM   4006  CD2 LEU A 283      24.151  57.679   7.377  1.00  0.00           C  
ATOM   4007  H   LEU A 283      27.159  58.856   4.040  1.00  0.00           H  
ATOM   4008  HA  LEU A 283      26.459  57.472   6.592  1.00  0.00           H  
ATOM   4009  HB2 LEU A 283      24.960  57.924   4.033  1.00  0.00           H  
ATOM   4010  HB3 LEU A 283      24.668  56.416   4.933  1.00  0.00           H  
ATOM   4011  HG  LEU A 283      24.241  59.259   5.937  1.00  0.00           H  
ATOM   4012 HD11 LEU A 283      22.519  58.386   4.408  1.00  0.00           H  
ATOM   4013 HD12 LEU A 283      22.358  56.928   5.418  1.00  0.00           H  
ATOM   4014 HD13 LEU A 283      21.896  58.518   6.071  1.00  0.00           H  
ATOM   4015 HD21 LEU A 283      23.928  56.612   7.405  1.00  0.00           H  
ATOM   4016 HD22 LEU A 283      25.170  57.846   7.726  1.00  0.00           H  
ATOM   4017 HD23 LEU A 283      23.453  58.213   8.022  1.00  0.00           H  
ATOM   4018  N   GLN A 284      28.037  56.377   4.032  1.00  0.00           N  
ATOM   4019  CA  GLN A 284      28.818  55.270   3.492  1.00  0.00           C  
ATOM   4020  C   GLN A 284      29.927  54.888   4.482  1.00  0.00           C  
ATOM   4021  O   GLN A 284      31.037  55.411   4.398  1.00  0.00           O  
ATOM   4022  CB  GLN A 284      29.464  55.675   2.170  1.00  0.00           C  
ATOM   4023  CG  GLN A 284      28.474  55.989   1.077  1.00  0.00           C  
ATOM   4024  CD  GLN A 284      29.158  56.373  -0.214  1.00  0.00           C  
ATOM   4025  OE1 GLN A 284      28.896  57.444  -0.774  1.00  0.00           O  
ATOM   4026  NE2 GLN A 284      30.046  55.498  -0.698  1.00  0.00           N  
ATOM   4027  H   GLN A 284      28.165  57.301   3.646  1.00  0.00           H  
ATOM   4028  HA  GLN A 284      28.151  54.423   3.329  1.00  0.00           H  
ATOM   4029  HB2 GLN A 284      30.075  56.560   2.344  1.00  0.00           H  
ATOM   4030  HB3 GLN A 284      30.099  54.856   1.833  1.00  0.00           H  
ATOM   4031  HG2 GLN A 284      27.843  56.817   1.401  1.00  0.00           H  
ATOM   4032  HG3 GLN A 284      27.856  55.109   0.899  1.00  0.00           H  
ATOM   4033 HE21 GLN A 284      30.226  54.636  -0.204  1.00  0.00           H  
ATOM   4034 HE22 GLN A 284      30.537  55.699  -1.558  1.00  0.00           H  
ATOM   4035  N   PHE A 285      29.625  53.987   5.414  1.00  0.00           N  
ATOM   4036  CA  PHE A 285      30.604  53.555   6.398  1.00  0.00           C  
ATOM   4037  C   PHE A 285      31.627  52.577   5.829  1.00  0.00           C  
ATOM   4038  O   PHE A 285      31.291  51.720   5.025  1.00  0.00           O  
ATOM   4039  CB  PHE A 285      29.887  52.921   7.573  1.00  0.00           C  
ATOM   4040  CG  PHE A 285      29.106  53.904   8.391  1.00  0.00           C  
ATOM   4041  CD1 PHE A 285      28.551  53.535   9.604  1.00  0.00           C  
ATOM   4042  CD2 PHE A 285      28.931  55.206   7.942  1.00  0.00           C  
ATOM   4043  CE1 PHE A 285      27.834  54.450  10.354  1.00  0.00           C  
ATOM   4044  CE2 PHE A 285      28.214  56.127   8.690  1.00  0.00           C  
ATOM   4045  CZ  PHE A 285      27.665  55.748   9.898  1.00  0.00           C  
ATOM   4046  H   PHE A 285      28.695  53.595   5.438  1.00  0.00           H  
ATOM   4047  HA  PHE A 285      31.156  54.439   6.716  1.00  0.00           H  
ATOM   4048  HB2 PHE A 285      29.200  52.165   7.192  1.00  0.00           H  
ATOM   4049  HB3 PHE A 285      30.629  52.447   8.216  1.00  0.00           H  
ATOM   4050  HD1 PHE A 285      28.679  52.526   9.967  1.00  0.00           H  
ATOM   4051  HD2 PHE A 285      29.359  55.505   6.997  1.00  0.00           H  
ATOM   4052  HE1 PHE A 285      27.404  54.152  11.299  1.00  0.00           H  
ATOM   4053  HE2 PHE A 285      28.086  57.137   8.329  1.00  0.00           H  
ATOM   4054  HZ  PHE A 285      27.106  56.460  10.486  1.00  0.00           H  
ATOM   4055  N   ALA A 286      32.878  52.709   6.259  1.00  0.00           N  
ATOM   4056  CA  ALA A 286      33.942  51.855   5.775  1.00  0.00           C  
ATOM   4057  C   ALA A 286      34.337  50.851   6.858  1.00  0.00           C  
ATOM   4058  O   ALA A 286      34.764  51.232   7.955  1.00  0.00           O  
ATOM   4059  CB  ALA A 286      35.124  52.693   5.384  1.00  0.00           C  
ATOM   4060  H   ALA A 286      33.091  53.423   6.941  1.00  0.00           H  
ATOM   4061  HA  ALA A 286      33.594  51.305   4.900  1.00  0.00           H  
ATOM   4062  HB1 ALA A 286      34.830  53.393   4.602  1.00  0.00           H  
ATOM   4063  HB2 ALA A 286      35.480  53.247   6.253  1.00  0.00           H  
ATOM   4064  HB3 ALA A 286      35.920  52.048   5.014  1.00  0.00           H  
ATOM   4065  N   VAL A 287      34.172  49.565   6.558  1.00  0.00           N  
ATOM   4066  CA  VAL A 287      34.496  48.507   7.511  1.00  0.00           C  
ATOM   4067  C   VAL A 287      35.295  47.439   6.797  1.00  0.00           C  
ATOM   4068  O   VAL A 287      35.564  47.547   5.586  1.00  0.00           O  
ATOM   4069  CB  VAL A 287      33.230  47.845   8.111  1.00  0.00           C  
ATOM   4070  CG1 VAL A 287      32.438  48.856   8.930  1.00  0.00           C  
ATOM   4071  CG2 VAL A 287      32.371  47.300   6.995  1.00  0.00           C  
ATOM   4072  H   VAL A 287      33.813  49.314   5.648  1.00  0.00           H  
ATOM   4073  HA  VAL A 287      35.061  48.959   8.326  1.00  0.00           H  
ATOM   4074  HB  VAL A 287      33.533  47.030   8.768  1.00  0.00           H  
ATOM   4075 HG11 VAL A 287      33.063  49.241   9.736  1.00  0.00           H  
ATOM   4076 HG12 VAL A 287      32.126  49.679   8.288  1.00  0.00           H  
ATOM   4077 HG13 VAL A 287      31.558  48.371   9.353  1.00  0.00           H  
ATOM   4078 HG21 VAL A 287      32.068  48.116   6.338  1.00  0.00           H  
ATOM   4079 HG22 VAL A 287      32.940  46.566   6.424  1.00  0.00           H  
ATOM   4080 HG23 VAL A 287      31.485  46.825   7.417  1.00  0.00           H  
ATOM   4081  N   GLY A 288      35.666  46.403   7.547  1.00  0.00           N  
ATOM   4082  CA  GLY A 288      36.460  45.331   6.971  1.00  0.00           C  
ATOM   4083  C   GLY A 288      35.828  44.696   5.746  1.00  0.00           C  
ATOM   4084  O   GLY A 288      36.435  44.645   4.676  1.00  0.00           O  
ATOM   4085  H   GLY A 288      35.395  46.362   8.519  1.00  0.00           H  
ATOM   4086  HA2 GLY A 288      37.431  45.736   6.687  1.00  0.00           H  
ATOM   4087  HA3 GLY A 288      36.596  44.558   7.728  1.00  0.00           H  
ATOM   4088  N   GLN A 289      34.602  44.207   5.914  1.00  0.00           N  
ATOM   4089  CA  GLN A 289      33.878  43.560   4.833  1.00  0.00           C  
ATOM   4090  C   GLN A 289      33.181  44.609   3.992  1.00  0.00           C  
ATOM   4091  O   GLN A 289      32.352  45.363   4.490  1.00  0.00           O  
ATOM   4092  CB  GLN A 289      32.860  42.587   5.407  1.00  0.00           C  
ATOM   4093  CG  GLN A 289      33.096  41.144   4.983  1.00  0.00           C  
ATOM   4094  CD  GLN A 289      32.267  40.730   3.780  1.00  0.00           C  
ATOM   4095  OE1 GLN A 289      31.840  41.565   2.983  1.00  0.00           O  
ATOM   4096  NE2 GLN A 289      32.045  39.433   3.641  1.00  0.00           N  
ATOM   4097  H   GLN A 289      34.162  44.288   6.819  1.00  0.00           H  
ATOM   4098  HA  GLN A 289      34.578  43.008   4.206  1.00  0.00           H  
ATOM   4099  HB2 GLN A 289      32.907  42.640   6.495  1.00  0.00           H  
ATOM   4100  HB3 GLN A 289      31.867  42.888   5.071  1.00  0.00           H  
ATOM   4101  HG2 GLN A 289      32.843  40.492   5.819  1.00  0.00           H  
ATOM   4102  HG3 GLN A 289      34.151  41.024   4.735  1.00  0.00           H  
ATOM   4103 HE21 GLN A 289      32.414  38.782   4.319  1.00  0.00           H  
ATOM   4104 HE22 GLN A 289      31.506  39.094   2.857  1.00  0.00           H  
ATOM   4105  N   GLU A 290      33.504  44.638   2.707  1.00  0.00           N  
ATOM   4106  CA  GLU A 290      32.936  45.622   1.779  1.00  0.00           C  
ATOM   4107  C   GLU A 290      31.410  45.563   1.626  1.00  0.00           C  
ATOM   4108  O   GLU A 290      30.790  46.497   1.118  1.00  0.00           O  
ATOM   4109  CB  GLU A 290      33.589  45.456   0.400  1.00  0.00           C  
ATOM   4110  CG  GLU A 290      33.782  43.999   0.006  1.00  0.00           C  
ATOM   4111  CD  GLU A 290      33.542  43.761  -1.473  1.00  0.00           C  
ATOM   4112  OE1 GLU A 290      33.977  44.615  -2.282  1.00  0.00           O  
ATOM   4113  OE2 GLU A 290      32.920  42.727  -1.823  1.00  0.00           O1-
ATOM   4114  H   GLU A 290      34.164  43.959   2.355  1.00  0.00           H  
ATOM   4115  HA  GLU A 290      33.153  46.597   2.215  1.00  0.00           H  
ATOM   4116  HB2 GLU A 290      32.955  45.936  -0.345  1.00  0.00           H  
ATOM   4117  HB3 GLU A 290      34.564  45.944   0.416  1.00  0.00           H  
ATOM   4118  HG2 GLU A 290      33.083  43.387   0.577  1.00  0.00           H  
ATOM   4119  HG3 GLU A 290      34.803  43.704   0.246  1.00  0.00           H  
ATOM   4120  N   VAL A 291      30.803  44.482   2.087  1.00  0.00           N  
ATOM   4121  CA  VAL A 291      29.369  44.332   1.947  1.00  0.00           C  
ATOM   4122  C   VAL A 291      28.520  44.576   3.196  1.00  0.00           C  
ATOM   4123  O   VAL A 291      27.300  44.562   3.117  1.00  0.00           O  
ATOM   4124  CB  VAL A 291      29.059  42.933   1.372  1.00  0.00           C  
ATOM   4125  CG1 VAL A 291      28.745  41.946   2.492  1.00  0.00           C  
ATOM   4126  CG2 VAL A 291      27.942  43.034   0.360  1.00  0.00           C  
ATOM   4127  H   VAL A 291      31.342  43.757   2.539  1.00  0.00           H  
ATOM   4128  HA  VAL A 291      29.076  45.136   1.271  1.00  0.00           H  
ATOM   4129  HB  VAL A 291      29.939  42.548   0.856  1.00  0.00           H  
ATOM   4130 HG11 VAL A 291      29.597  41.882   3.169  1.00  0.00           H  
ATOM   4131 HG12 VAL A 291      27.868  42.287   3.042  1.00  0.00           H  
ATOM   4132 HG13 VAL A 291      28.546  40.963   2.065  1.00  0.00           H  
ATOM   4133 HG21 VAL A 291      27.045  43.417   0.846  1.00  0.00           H  
ATOM   4134 HG22 VAL A 291      28.238  43.710  -0.442  1.00  0.00           H  
ATOM   4135 HG23 VAL A 291      27.737  42.047  -0.055  1.00  0.00           H  
ATOM   4136  N   PHE A 292      29.148  44.814   4.342  1.00  0.00           N  
ATOM   4137  CA  PHE A 292      28.416  45.048   5.597  1.00  0.00           C  
ATOM   4138  C   PHE A 292      27.666  46.398   5.689  1.00  0.00           C  
ATOM   4139  O   PHE A 292      27.068  46.725   6.723  1.00  0.00           O  
ATOM   4140  CB  PHE A 292      29.368  44.923   6.801  1.00  0.00           C  
ATOM   4141  CG  PHE A 292      29.827  43.519   7.079  1.00  0.00           C  
ATOM   4142  CD1 PHE A 292      29.491  42.472   6.220  1.00  0.00           C  
ATOM   4143  CD2 PHE A 292      30.623  43.241   8.189  1.00  0.00           C  
ATOM   4144  CE1 PHE A 292      29.938  41.173   6.470  1.00  0.00           C  
ATOM   4145  CE2 PHE A 292      31.076  41.934   8.448  1.00  0.00           C  
ATOM   4146  CZ  PHE A 292      30.735  40.911   7.586  1.00  0.00           C  
ATOM   4147  H   PHE A 292      30.158  44.835   4.352  1.00  0.00           H  
ATOM   4148  HA  PHE A 292      27.646  44.276   5.611  1.00  0.00           H  
ATOM   4149  HB2 PHE A 292      30.247  45.538   6.608  1.00  0.00           H  
ATOM   4150  HB3 PHE A 292      28.851  45.295   7.686  1.00  0.00           H  
ATOM   4151  HD1 PHE A 292      28.879  42.668   5.352  1.00  0.00           H  
ATOM   4152  HD2 PHE A 292      30.896  44.041   8.861  1.00  0.00           H  
ATOM   4153  HE1 PHE A 292      29.667  40.371   5.800  1.00  0.00           H  
ATOM   4154  HE2 PHE A 292      31.687  41.733   9.316  1.00  0.00           H  
ATOM   4155  HZ  PHE A 292      31.085  39.907   7.775  1.00  0.00           H  
ATOM   4156  N   GLY A 293      27.697  47.191   4.626  1.00  0.00           N  
ATOM   4157  CA  GLY A 293      26.978  48.449   4.685  1.00  0.00           C  
ATOM   4158  C   GLY A 293      25.571  48.295   4.122  1.00  0.00           C  
ATOM   4159  O   GLY A 293      24.774  49.232   4.122  1.00  0.00           O  
ATOM   4160  H   GLY A 293      28.208  46.925   3.797  1.00  0.00           H  
ATOM   4161  HA2 GLY A 293      26.914  48.776   5.723  1.00  0.00           H  
ATOM   4162  HA3 GLY A 293      27.516  49.196   4.102  1.00  0.00           H  
ATOM   4163  N   LEU A 294      25.261  47.084   3.669  1.00  0.00           N  
ATOM   4164  CA  LEU A 294      23.985  46.800   3.060  1.00  0.00           C  
ATOM   4165  C   LEU A 294      22.912  46.338   4.029  1.00  0.00           C  
ATOM   4166  O   LEU A 294      21.755  46.138   3.660  1.00  0.00           O  
ATOM   4167  CB  LEU A 294      24.202  45.779   1.945  1.00  0.00           C  
ATOM   4168  CG  LEU A 294      25.020  46.381   0.782  1.00  0.00           C  
ATOM   4169  CD1 LEU A 294      25.060  45.420  -0.404  1.00  0.00           C  
ATOM   4170  CD2 LEU A 294      24.415  47.739   0.374  1.00  0.00           C  
ATOM   4171  H   LEU A 294      25.940  46.341   3.754  1.00  0.00           H  
ATOM   4172  HA  LEU A 294      23.598  47.738   2.660  1.00  0.00           H  
ATOM   4173  HB2 LEU A 294      24.739  44.921   2.349  1.00  0.00           H  
ATOM   4174  HB3 LEU A 294      23.232  45.456   1.567  1.00  0.00           H  
ATOM   4175  HG  LEU A 294      26.047  46.540   1.112  1.00  0.00           H  
ATOM   4176 HD11 LEU A 294      25.509  44.477  -0.092  1.00  0.00           H  
ATOM   4177 HD12 LEU A 294      24.046  45.240  -0.760  1.00  0.00           H  
ATOM   4178 HD13 LEU A 294      25.654  45.858  -1.206  1.00  0.00           H  
ATOM   4179 HD21 LEU A 294      23.387  47.594   0.042  1.00  0.00           H  
ATOM   4180 HD22 LEU A 294      24.428  48.414   1.229  1.00  0.00           H  
ATOM   4181 HD23 LEU A 294      25.002  48.169  -0.437  1.00  0.00           H  
ATOM   4182  N   VAL A 295      23.287  46.179   5.284  1.00  0.00           N  
ATOM   4183  CA  VAL A 295      22.323  45.767   6.286  1.00  0.00           C  
ATOM   4184  C   VAL A 295      22.707  46.342   7.632  1.00  0.00           C  
ATOM   4185  O   VAL A 295      23.745  46.004   8.182  1.00  0.00           O  
ATOM   4186  CB  VAL A 295      22.269  44.236   6.422  1.00  0.00           C  
ATOM   4187  CG1 VAL A 295      21.178  43.829   7.426  1.00  0.00           C  
ATOM   4188  CG2 VAL A 295      22.043  43.600   5.054  1.00  0.00           C  
ATOM   4189  H   VAL A 295      24.248  46.345   5.547  1.00  0.00           H  
ATOM   4190  HA  VAL A 295      21.347  46.133   5.969  1.00  0.00           H  
ATOM   4191  HB  VAL A 295      23.222  43.873   6.807  1.00  0.00           H  
ATOM   4192 HG11 VAL A 295      21.392  44.277   8.396  1.00  0.00           H  
ATOM   4193 HG12 VAL A 295      20.209  44.178   7.071  1.00  0.00           H  
ATOM   4194 HG13 VAL A 295      21.160  42.743   7.523  1.00  0.00           H  
ATOM   4195 HG21 VAL A 295      21.094  43.947   4.644  1.00  0.00           H  
ATOM   4196 HG22 VAL A 295      22.854  43.884   4.383  1.00  0.00           H  
ATOM   4197 HG23 VAL A 295      22.019  42.515   5.157  1.00  0.00           H  
ATOM   4198  N   PRO A 296      21.887  47.245   8.168  1.00  0.00           N  
ATOM   4199  CA  PRO A 296      22.113  47.885   9.474  1.00  0.00           C  
ATOM   4200  C   PRO A 296      22.410  46.889  10.616  1.00  0.00           C  
ATOM   4201  O   PRO A 296      23.071  47.240  11.598  1.00  0.00           O  
ATOM   4202  CB  PRO A 296      20.827  48.660   9.731  1.00  0.00           C  
ATOM   4203  CG  PRO A 296      20.203  48.839   8.382  1.00  0.00           C  
ATOM   4204  CD  PRO A 296      20.676  47.735   7.495  1.00  0.00           C  
ATOM   4205  HA  PRO A 296      23.002  48.515   9.451  1.00  0.00           H  
ATOM   4206  HB2 PRO A 296      20.165  48.095  10.387  1.00  0.00           H  
ATOM   4207  HB3 PRO A 296      21.047  49.628  10.182  1.00  0.00           H  
ATOM   4208  HG2 PRO A 296      20.500  49.801   7.963  1.00  0.00           H  
ATOM   4209  HG3 PRO A 296      19.117  48.801   8.470  1.00  0.00           H  
ATOM   4210  HD2 PRO A 296      20.909  48.110   6.498  1.00  0.00           H  
ATOM   4211  HD3 PRO A 296      19.926  46.947   7.421  1.00  0.00           H  
ATOM   4212  N   GLY A 297      21.913  45.658  10.506  1.00  0.00           N  
ATOM   4213  CA  GLY A 297      22.180  44.660  11.536  1.00  0.00           C  
ATOM   4214  C   GLY A 297      23.636  44.217  11.470  1.00  0.00           C  
ATOM   4215  O   GLY A 297      24.266  43.908  12.492  1.00  0.00           O  
ATOM   4216  H   GLY A 297      21.348  45.414   9.705  1.00  0.00           H  
ATOM   4217  HA2 GLY A 297      21.978  45.091  12.517  1.00  0.00           H  
ATOM   4218  HA3 GLY A 297      21.533  43.797  11.378  1.00  0.00           H  
ATOM   4219  N   LEU A 298      24.160  44.169  10.248  1.00  0.00           N  
ATOM   4220  CA  LEU A 298      25.544  43.802  10.012  1.00  0.00           C  
ATOM   4221  C   LEU A 298      26.433  44.950  10.467  1.00  0.00           C  
ATOM   4222  O   LEU A 298      27.483  44.742  11.049  1.00  0.00           O  
ATOM   4223  CB  LEU A 298      25.774  43.543   8.525  1.00  0.00           C  
ATOM   4224  CG  LEU A 298      26.239  42.145   8.144  1.00  0.00           C  
ATOM   4225  CD1 LEU A 298      25.679  41.151   9.134  1.00  0.00           C  
ATOM   4226  CD2 LEU A 298      25.757  41.811   6.743  1.00  0.00           C  
ATOM   4227  H   LEU A 298      23.574  44.396   9.457  1.00  0.00           H  
ATOM   4228  HA  LEU A 298      25.781  42.894  10.567  1.00  0.00           H  
ATOM   4229  HB2 LEU A 298      24.834  43.732   8.006  1.00  0.00           H  
ATOM   4230  HB3 LEU A 298      26.529  44.249   8.179  1.00  0.00           H  
ATOM   4231  HG  LEU A 298      27.328  42.100   8.162  1.00  0.00           H  
ATOM   4232 HD11 LEU A 298      26.036  41.394  10.135  1.00  0.00           H  
ATOM   4233 HD12 LEU A 298      24.590  41.195   9.116  1.00  0.00           H  
ATOM   4234 HD13 LEU A 298      26.007  40.147   8.865  1.00  0.00           H  
ATOM   4235 HD21 LEU A 298      24.668  41.853   6.714  1.00  0.00           H  
ATOM   4236 HD22 LEU A 298      26.167  42.532   6.036  1.00  0.00           H  
ATOM   4237 HD23 LEU A 298      26.089  40.808   6.474  1.00  0.00           H  
ATOM   4238  N   MET A 299      26.007  46.172  10.192  1.00  0.00           N  
ATOM   4239  CA  MET A 299      26.774  47.362  10.563  1.00  0.00           C  
ATOM   4240  C   MET A 299      26.714  47.617  12.072  1.00  0.00           C  
ATOM   4241  O   MET A 299      27.526  48.363  12.640  1.00  0.00           O  
ATOM   4242  CB  MET A 299      26.237  48.584   9.809  1.00  0.00           C  
ATOM   4243  CG  MET A 299      27.150  49.790   9.869  1.00  0.00           C  
ATOM   4244  SD  MET A 299      28.672  49.531   8.947  1.00  0.00           S  
ATOM   4245  CE  MET A 299      28.063  49.032   7.329  1.00  0.00           C  
ATOM   4246  H   MET A 299      25.126  46.287   9.712  1.00  0.00           H  
ATOM   4247  HA  MET A 299      27.815  47.190  10.290  1.00  0.00           H  
ATOM   4248  HB2 MET A 299      25.275  48.859  10.242  1.00  0.00           H  
ATOM   4249  HB3 MET A 299      26.099  48.309   8.763  1.00  0.00           H  
ATOM   4250  HG2 MET A 299      27.400  49.991  10.911  1.00  0.00           H  
ATOM   4251  HG3 MET A 299      26.626  50.649   9.449  1.00  0.00           H  
ATOM   4252  HE1 MET A 299      27.468  48.124   7.429  1.00  0.00           H  
ATOM   4253  HE2 MET A 299      27.445  49.827   6.912  1.00  0.00           H  
ATOM   4254  HE3 MET A 299      28.907  48.842   6.666  1.00  0.00           H  
ATOM   4255  N   MET A 300      25.732  47.003  12.720  1.00  0.00           N  
ATOM   4256  CA  MET A 300      25.589  47.150  14.159  1.00  0.00           C  
ATOM   4257  C   MET A 300      26.751  46.396  14.809  1.00  0.00           C  
ATOM   4258  O   MET A 300      27.482  46.956  15.619  1.00  0.00           O  
ATOM   4259  CB  MET A 300      24.244  46.574  14.605  1.00  0.00           C  
ATOM   4260  CG  MET A 300      24.033  46.608  16.101  1.00  0.00           C  
ATOM   4261  SD  MET A 300      22.988  45.251  16.634  1.00  0.00           S  
ATOM   4262  CE  MET A 300      23.602  44.928  18.223  1.00  0.00           C  
ATOM   4263  H   MET A 300      25.078  46.428  12.208  1.00  0.00           H  
ATOM   4264  HA  MET A 300      25.612  48.199  14.455  1.00  0.00           H  
ATOM   4265  HB2 MET A 300      24.187  45.537  14.273  1.00  0.00           H  
ATOM   4266  HB3 MET A 300      23.449  47.151  14.132  1.00  0.00           H  
ATOM   4267  HG2 MET A 300      23.559  47.551  16.373  1.00  0.00           H  
ATOM   4268  HG3 MET A 300      24.999  46.531  16.599  1.00  0.00           H  
ATOM   4269  HE1 MET A 300      24.655  44.656  18.157  1.00  0.00           H  
ATOM   4270  HE2 MET A 300      23.495  45.819  18.842  1.00  0.00           H  
ATOM   4271  HE3 MET A 300      23.042  44.106  18.669  1.00  0.00           H  
ATOM   4272  N   TYR A 301      26.932  45.134  14.421  1.00  0.00           N  
ATOM   4273  CA  TYR A 301      27.998  44.304  14.965  1.00  0.00           C  
ATOM   4274  C   TYR A 301      29.361  44.810  14.568  1.00  0.00           C  
ATOM   4275  O   TYR A 301      30.307  44.704  15.333  1.00  0.00           O  
ATOM   4276  CB  TYR A 301      27.810  42.864  14.523  1.00  0.00           C  
ATOM   4277  CG  TYR A 301      26.943  42.082  15.480  1.00  0.00           C  
ATOM   4278  CD1 TYR A 301      27.403  41.769  16.760  1.00  0.00           C  
ATOM   4279  CD2 TYR A 301      25.667  41.642  15.103  1.00  0.00           C  
ATOM   4280  CE1 TYR A 301      26.622  41.029  17.639  1.00  0.00           C  
ATOM   4281  CE2 TYR A 301      24.869  40.899  15.978  1.00  0.00           C  
ATOM   4282  CZ  TYR A 301      25.356  40.589  17.248  1.00  0.00           C  
ATOM   4283  OH  TYR A 301      24.614  39.807  18.115  1.00  0.00           O  
ATOM   4284  H   TYR A 301      26.311  44.741  13.728  1.00  0.00           H  
ATOM   4285  HA  TYR A 301      27.941  44.354  16.052  1.00  0.00           H  
ATOM   4286  HB2 TYR A 301      27.341  42.857  13.539  1.00  0.00           H  
ATOM   4287  HB3 TYR A 301      28.787  42.385  14.463  1.00  0.00           H  
ATOM   4288  HD1 TYR A 301      28.380  42.107  17.072  1.00  0.00           H  
ATOM   4289  HD2 TYR A 301      25.293  41.881  14.118  1.00  0.00           H  
ATOM   4290  HE1 TYR A 301      26.994  40.794  18.625  1.00  0.00           H  
ATOM   4291  HE2 TYR A 301      23.887  40.569  15.674  1.00  0.00           H  
ATOM   4292  HH  TYR A 301      24.042  39.163  17.692  1.00  0.00           H  
ATOM   4293  N   ALA A 302      29.439  45.367  13.367  1.00  0.00           N  
ATOM   4294  CA  ALA A 302      30.666  45.969  12.828  1.00  0.00           C  
ATOM   4295  C   ALA A 302      31.201  47.080  13.761  1.00  0.00           C  
ATOM   4296  O   ALA A 302      32.400  47.154  14.049  1.00  0.00           O  
ATOM   4297  CB  ALA A 302      30.379  46.545  11.413  1.00  0.00           C  
ATOM   4298  H   ALA A 302      28.609  45.378  12.791  1.00  0.00           H  
ATOM   4299  HA  ALA A 302      31.432  45.197  12.760  1.00  0.00           H  
ATOM   4300  HB1 ALA A 302      30.030  45.746  10.759  1.00  0.00           H  
ATOM   4301  HB2 ALA A 302      29.613  47.317  11.484  1.00  0.00           H  
ATOM   4302  HB3 ALA A 302      31.293  46.976  11.004  1.00  0.00           H  
ATOM   4303  N   THR A 303      30.289  47.937  14.214  1.00  0.00           N  
ATOM   4304  CA  THR A 303      30.601  49.043  15.115  1.00  0.00           C  
ATOM   4305  C   THR A 303      30.978  48.531  16.496  1.00  0.00           C  
ATOM   4306  O   THR A 303      31.915  49.015  17.104  1.00  0.00           O  
ATOM   4307  CB  THR A 303      29.385  49.983  15.258  1.00  0.00           C  
ATOM   4308  OG1 THR A 303      28.894  50.335  13.955  1.00  0.00           O  
ATOM   4309  CG2 THR A 303      29.769  51.247  16.004  1.00  0.00           C  
ATOM   4310  H   THR A 303      29.331  47.816  13.919  1.00  0.00           H  
ATOM   4311  HA  THR A 303      31.443  49.585  14.686  1.00  0.00           H  
ATOM   4312  HB  THR A 303      28.610  49.463  15.821  1.00  0.00           H  
ATOM   4313 HG21 THR A 303      30.145  50.985  16.993  1.00  0.00           H  
ATOM   4314 HG22 THR A 303      30.544  51.775  15.449  1.00  0.00           H  
ATOM   4315 HG23 THR A 303      28.894  51.889  16.106  1.00  0.00           H  
ATOM   4316  HG1 THR A 303      28.650  49.522  13.507  1.00  0.00           H  
ATOM   4317  N   ILE A 304      30.234  47.548  16.989  1.00  0.00           N  
ATOM   4318  CA  ILE A 304      30.497  46.962  18.295  1.00  0.00           C  
ATOM   4319  C   ILE A 304      31.909  46.365  18.373  1.00  0.00           C  
ATOM   4320  O   ILE A 304      32.607  46.545  19.377  1.00  0.00           O  
ATOM   4321  CB  ILE A 304      29.442  45.871  18.610  1.00  0.00           C  
ATOM   4322  CG1 ILE A 304      28.110  46.541  18.997  1.00  0.00           C  
ATOM   4323  CG2 ILE A 304      29.938  44.965  19.726  1.00  0.00           C  
ATOM   4324  CD1 ILE A 304      26.993  45.580  19.249  1.00  0.00           C  
ATOM   4325  H   ILE A 304      29.462  47.196  16.441  1.00  0.00           H  
ATOM   4326  HA  ILE A 304      30.430  47.758  19.037  1.00  0.00           H  
ATOM   4327  HB  ILE A 304      29.281  45.256  17.725  1.00  0.00           H  
ATOM   4328 HG12 ILE A 304      28.271  47.124  19.904  1.00  0.00           H  
ATOM   4329 HG13 ILE A 304      27.813  47.206  18.186  1.00  0.00           H  
ATOM   4330 HG21 ILE A 304      30.871  44.491  19.422  1.00  0.00           H  
ATOM   4331 HG22 ILE A 304      30.107  45.556  20.626  1.00  0.00           H  
ATOM   4332 HG23 ILE A 304      29.191  44.198  19.931  1.00  0.00           H  
ATOM   4333 HD11 ILE A 304      26.799  45.003  18.345  1.00  0.00           H  
ATOM   4334 HD12 ILE A 304      27.270  44.905  20.058  1.00  0.00           H  
ATOM   4335 HD13 ILE A 304      26.095  46.132  19.527  1.00  0.00           H  
ATOM   4336  N   TRP A 305      32.324  45.671  17.302  1.00  0.00           N  
ATOM   4337  CA  TRP A 305      33.643  45.012  17.217  1.00  0.00           C  
ATOM   4338  C   TRP A 305      34.756  45.992  16.920  1.00  0.00           C  
ATOM   4339  O   TRP A 305      35.901  45.711  17.216  1.00  0.00           O  
ATOM   4340  CB  TRP A 305      33.640  43.910  16.152  1.00  0.00           C  
ATOM   4341  CG  TRP A 305      33.030  42.589  16.614  1.00  0.00           C  
ATOM   4342  CD1 TRP A 305      31.892  41.993  16.130  1.00  0.00           C  
ATOM   4343  CD2 TRP A 305      33.580  41.669  17.566  1.00  0.00           C  
ATOM   4344  NE1 TRP A 305      31.705  40.757  16.711  1.00  0.00           N  
ATOM   4345  CE2 TRP A 305      32.726  40.530  17.595  1.00  0.00           C  
ATOM   4346  CE3 TRP A 305      34.711  41.688  18.392  1.00  0.00           C  
ATOM   4347  CZ2 TRP A 305      32.974  39.427  18.422  1.00  0.00           C  
ATOM   4348  CZ3 TRP A 305      34.956  40.593  19.206  1.00  0.00           C  
ATOM   4349  CH2 TRP A 305      34.088  39.477  19.216  1.00  0.00           C  
ATOM   4350  H   TRP A 305      31.700  45.595  16.511  1.00  0.00           H  
ATOM   4351  HA  TRP A 305      33.830  44.571  18.196  1.00  0.00           H  
ATOM   4352  HB2 TRP A 305      33.071  44.267  15.294  1.00  0.00           H  
ATOM   4353  HB3 TRP A 305      34.671  43.723  15.852  1.00  0.00           H  
ATOM   4354  HD1 TRP A 305      31.234  42.432  15.395  1.00  0.00           H  
ATOM   4355  HE1 TRP A 305      30.942  40.124  16.517  1.00  0.00           H  
ATOM   4356  HE3 TRP A 305      35.378  42.538  18.395  1.00  0.00           H  
ATOM   4357  HZ2 TRP A 305      32.314  38.572  18.433  1.00  0.00           H  
ATOM   4358  HZ3 TRP A 305      35.827  40.592  19.845  1.00  0.00           H  
ATOM   4359  HH2 TRP A 305      34.309  38.643  19.866  1.00  0.00           H  
ATOM   4360  N   LEU A 306      34.422  47.132  16.324  1.00  0.00           N  
ATOM   4361  CA  LEU A 306      35.412  48.174  16.054  1.00  0.00           C  
ATOM   4362  C   LEU A 306      35.689  48.804  17.433  1.00  0.00           C  
ATOM   4363  O   LEU A 306      36.847  48.997  17.841  1.00  0.00           O  
ATOM   4364  CB  LEU A 306      34.825  49.234  15.101  1.00  0.00           C  
ATOM   4365  CG  LEU A 306      35.647  50.417  14.545  1.00  0.00           C  
ATOM   4366  CD1 LEU A 306      34.709  51.544  14.091  1.00  0.00           C  
ATOM   4367  CD2 LEU A 306      36.608  50.942  15.598  1.00  0.00           C  
ATOM   4368  H   LEU A 306      33.461  47.282  16.051  1.00  0.00           H  
ATOM   4369  HA  LEU A 306      36.312  47.781  15.581  1.00  0.00           H  
ATOM   4370  HB2 LEU A 306      34.462  48.687  14.231  1.00  0.00           H  
ATOM   4371  HB3 LEU A 306      33.981  49.678  15.630  1.00  0.00           H  
ATOM   4372  HG  LEU A 306      36.223  50.063  13.690  1.00  0.00           H  
ATOM   4373 HD11 LEU A 306      34.032  51.167  13.325  1.00  0.00           H  
ATOM   4374 HD12 LEU A 306      34.131  51.901  14.943  1.00  0.00           H  
ATOM   4375 HD13 LEU A 306      35.298  52.365  13.683  1.00  0.00           H  
ATOM   4376 HD21 LEU A 306      36.043  51.299  16.459  1.00  0.00           H  
ATOM   4377 HD22 LEU A 306      37.278  50.141  15.910  1.00  0.00           H  
ATOM   4378 HD23 LEU A 306      37.192  51.762  15.180  1.00  0.00           H  
ATOM   4379  N   ARG A 307      34.606  49.107  18.147  1.00  0.00           N  
ATOM   4380  CA  ARG A 307      34.682  49.700  19.475  1.00  0.00           C  
ATOM   4381  C   ARG A 307      35.526  48.826  20.385  1.00  0.00           C  
ATOM   4382  O   ARG A 307      36.321  49.327  21.193  1.00  0.00           O  
ATOM   4383  CB  ARG A 307      33.280  49.837  20.070  1.00  0.00           C  
ATOM   4384  CG  ARG A 307      32.844  51.271  20.288  1.00  0.00           C  
ATOM   4385  CD  ARG A 307      31.645  51.629  19.433  1.00  0.00           C  
ATOM   4386  NE  ARG A 307      30.410  51.618  20.212  1.00  0.00           N  
ATOM   4387  CZ  ARG A 307      29.415  52.478  20.040  1.00  0.00           C  
ATOM   4388  NH1 ARG A 307      29.497  53.425  19.115  1.00  0.00           N  
ATOM   4389  NH2 ARG A 307      28.336  52.393  20.796  1.00  0.00           N1+
ATOM   4390  H   ARG A 307      33.696  48.918  17.752  1.00  0.00           H  
ATOM   4391  HA  ARG A 307      35.138  50.686  19.390  1.00  0.00           H  
ATOM   4392  HB2 ARG A 307      32.571  49.362  19.392  1.00  0.00           H  
ATOM   4393  HB3 ARG A 307      33.263  49.323  21.031  1.00  0.00           H  
ATOM   4394  HG2 ARG A 307      33.671  51.934  20.033  1.00  0.00           H  
ATOM   4395  HG3 ARG A 307      32.582  51.405  21.338  1.00  0.00           H  
ATOM   4396  HD2 ARG A 307      31.559  50.905  18.623  1.00  0.00           H  
ATOM   4397  HD3 ARG A 307      31.792  52.625  19.016  1.00  0.00           H  
ATOM   4398  HE  ARG A 307      30.307  50.911  20.926  1.00  0.00           H  
ATOM   4399 HH11 ARG A 307      28.736  54.077  18.991  1.00  0.00           H  
ATOM   4400 HH12 ARG A 307      30.321  53.494  18.534  1.00  0.00           H  
ATOM   4401 HH21 ARG A 307      28.270  51.675  21.503  1.00  0.00           H  
ATOM   4402 HH22 ARG A 307      27.577  53.046  20.668  1.00  0.00           H  
ATOM   4403  N   GLU A 308      35.342  47.511  20.254  1.00  0.00           N  
ATOM   4404  CA  GLU A 308      36.079  46.556  21.067  1.00  0.00           C  
ATOM   4405  C   GLU A 308      37.564  46.532  20.710  1.00  0.00           C  
ATOM   4406  O   GLU A 308      38.411  46.492  21.599  1.00  0.00           O  
ATOM   4407  CB  GLU A 308      35.459  45.157  20.932  1.00  0.00           C  
ATOM   4408  CG  GLU A 308      36.244  44.037  21.612  1.00  0.00           C  
ATOM   4409  CD  GLU A 308      36.240  44.126  23.133  1.00  0.00           C  
ATOM   4410  OE1 GLU A 308      37.126  43.502  23.761  1.00  0.00           O  
ATOM   4411  OE2 GLU A 308      35.352  44.808  23.701  1.00  0.00           O1-
ATOM   4412  H   GLU A 308      34.676  47.171  19.575  1.00  0.00           H  
ATOM   4413  HA  GLU A 308      36.006  46.875  22.107  1.00  0.00           H  
ATOM   4414  HB2 GLU A 308      34.461  45.185  21.370  1.00  0.00           H  
ATOM   4415  HB3 GLU A 308      35.383  44.921  19.870  1.00  0.00           H  
ATOM   4416  HG2 GLU A 308      37.277  44.081  21.267  1.00  0.00           H  
ATOM   4417  HG3 GLU A 308      35.805  43.083  21.321  1.00  0.00           H  
ATOM   4418  N   HIS A 309      37.903  46.576  19.427  1.00  0.00           N  
ATOM   4419  CA  HIS A 309      39.313  46.555  19.073  1.00  0.00           C  
ATOM   4420  C   HIS A 309      40.056  47.686  19.782  1.00  0.00           C  
ATOM   4421  O   HIS A 309      41.037  47.441  20.460  1.00  0.00           O  
ATOM   4422  CB  HIS A 309      39.516  46.686  17.565  1.00  0.00           C  
ATOM   4423  CG  HIS A 309      40.939  46.924  17.185  1.00  0.00           C  
ATOM   4424  ND1 HIS A 309      41.847  45.901  17.041  1.00  0.00           N  
ATOM   4425  CD2 HIS A 309      41.633  48.071  17.012  1.00  0.00           C  
ATOM   4426  CE1 HIS A 309      43.043  46.407  16.802  1.00  0.00           C  
ATOM   4427  NE2 HIS A 309      42.941  47.722  16.777  1.00  0.00           N  
ATOM   4428  H   HIS A 309      37.194  46.623  18.709  1.00  0.00           H  
ATOM   4429  HA  HIS A 309      39.714  45.593  19.393  1.00  0.00           H  
ATOM   4430  HB2 HIS A 309      38.916  47.522  17.205  1.00  0.00           H  
ATOM   4431  HB3 HIS A 309      39.179  45.766  17.088  1.00  0.00           H  
ATOM   4432  HD2 HIS A 309      41.234  49.074  17.051  1.00  0.00           H  
ATOM   4433  HE2 HIS A 309      43.700  48.367  16.612  1.00  0.00           H  
ATOM   4434  HE1 HIS A 309      43.950  45.841  16.652  1.00  0.00           H  
ATOM   4435  N   ASN A 310      39.577  48.920  19.637  1.00  0.00           N  
ATOM   4436  CA  ASN A 310      40.226  50.066  20.271  1.00  0.00           C  
ATOM   4437  C   ASN A 310      40.139  50.024  21.803  1.00  0.00           C  
ATOM   4438  O   ASN A 310      41.019  50.535  22.509  1.00  0.00           O  
ATOM   4439  CB  ASN A 310      39.621  51.360  19.740  1.00  0.00           C  
ATOM   4440  CG  ASN A 310      39.856  51.551  18.240  1.00  0.00           C  
ATOM   4441  OD1 ASN A 310      40.504  50.730  17.577  1.00  0.00           O  
ATOM   4442  ND2 ASN A 310      39.322  52.644  17.698  1.00  0.00           N  
ATOM   4443  H   ASN A 310      38.749  49.067  19.078  1.00  0.00           H  
ATOM   4444  HA  ASN A 310      41.285  50.022  20.016  1.00  0.00           H  
ATOM   4445  HB2 ASN A 310      40.069  52.199  20.273  1.00  0.00           H  
ATOM   4446  HB3 ASN A 310      38.547  51.344  19.925  1.00  0.00           H  
ATOM   4447 HD21 ASN A 310      38.800  53.290  18.273  1.00  0.00           H  
ATOM   4448 HD22 ASN A 310      39.439  52.827  16.712  1.00  0.00           H  
ATOM   4449  N   ARG A 311      39.076  49.417  22.318  1.00  0.00           N  
ATOM   4450  CA  ARG A 311      38.906  49.279  23.755  1.00  0.00           C  
ATOM   4451  C   ARG A 311      40.095  48.497  24.303  1.00  0.00           C  
ATOM   4452  O   ARG A 311      40.762  48.925  25.244  1.00  0.00           O  
ATOM   4453  CB  ARG A 311      37.630  48.507  24.049  1.00  0.00           C  
ATOM   4454  CG  ARG A 311      37.296  48.440  25.522  1.00  0.00           C  
ATOM   4455  CD  ARG A 311      36.332  47.333  25.838  1.00  0.00           C  
ATOM   4456  NE  ARG A 311      36.772  46.639  27.033  1.00  0.00           N  
ATOM   4457  CZ  ARG A 311      37.090  45.350  27.061  1.00  0.00           C  
ATOM   4458  NH1 ARG A 311      37.010  44.618  25.958  1.00  0.00           N  
ATOM   4459  NH2 ARG A 311      37.496  44.789  28.191  1.00  0.00           N1+
ATOM   4460  H   ARG A 311      38.371  49.044  21.698  1.00  0.00           H  
ATOM   4461  HA  ARG A 311      38.845  50.264  24.219  1.00  0.00           H  
ATOM   4462  HB2 ARG A 311      36.804  48.993  23.529  1.00  0.00           H  
ATOM   4463  HB3 ARG A 311      37.747  47.490  23.674  1.00  0.00           H  
ATOM   4464  HG2 ARG A 311      36.852  49.388  25.824  1.00  0.00           H  
ATOM   4465  HG3 ARG A 311      38.216  48.274  26.083  1.00  0.00           H  
ATOM   4466  HD2 ARG A 311      36.296  46.633  25.003  1.00  0.00           H  
ATOM   4467  HD3 ARG A 311      35.339  47.751  26.005  1.00  0.00           H  
ATOM   4468  HE  ARG A 311      36.840  47.166  27.892  1.00  0.00           H  
ATOM   4469 HH11 ARG A 311      36.701  45.039  25.094  1.00  0.00           H  
ATOM   4470 HH12 ARG A 311      37.258  43.639  25.982  1.00  0.00           H  
ATOM   4471 HH21 ARG A 311      37.564  45.342  29.033  1.00  0.00           H  
ATOM   4472 HH22 ARG A 311      37.737  43.808  28.210  1.00  0.00           H  
ATOM   4473  N   VAL A 312      40.328  47.328  23.713  1.00  0.00           N  
ATOM   4474  CA  VAL A 312      41.438  46.460  24.101  1.00  0.00           C  
ATOM   4475  C   VAL A 312      42.795  47.179  23.843  1.00  0.00           C  
ATOM   4476  O   VAL A 312      43.771  46.960  24.550  1.00  0.00           O  
ATOM   4477  CB  VAL A 312      41.359  45.087  23.323  1.00  0.00           C  
ATOM   4478  CG1 VAL A 312      42.657  44.320  23.443  1.00  0.00           C  
ATOM   4479  CG2 VAL A 312      40.236  44.238  23.874  1.00  0.00           C  
ATOM   4480  H   VAL A 312      39.715  47.029  22.969  1.00  0.00           H  
ATOM   4481  HA  VAL A 312      41.366  46.245  25.167  1.00  0.00           H  
ATOM   4482  HB  VAL A 312      41.173  45.311  22.273  1.00  0.00           H  
ATOM   4483 HG11 VAL A 312      43.474  44.924  23.047  1.00  0.00           H  
ATOM   4484 HG12 VAL A 312      42.849  44.092  24.492  1.00  0.00           H  
ATOM   4485 HG13 VAL A 312      42.584  43.391  22.877  1.00  0.00           H  
ATOM   4486 HG21 VAL A 312      40.428  44.018  24.924  1.00  0.00           H  
ATOM   4487 HG22 VAL A 312      39.294  44.778  23.783  1.00  0.00           H  
ATOM   4488 HG23 VAL A 312      40.176  43.306  23.313  1.00  0.00           H  
ATOM   4489  N   CYS A 313      42.834  48.049  22.841  1.00  0.00           N  
ATOM   4490  CA  CYS A 313      44.043  48.797  22.513  1.00  0.00           C  
ATOM   4491  C   CYS A 313      44.413  49.671  23.694  1.00  0.00           C  
ATOM   4492  O   CYS A 313      45.589  49.916  23.960  1.00  0.00           O  
ATOM   4493  CB  CYS A 313      43.809  49.719  21.316  1.00  0.00           C  
ATOM   4494  SG  CYS A 313      44.350  49.060  19.791  1.00  0.00           S  
ATOM   4495  H   CYS A 313      42.001  48.198  22.289  1.00  0.00           H  
ATOM   4496  HA  CYS A 313      44.832  48.083  22.276  1.00  0.00           H  
ATOM   4497  HB2 CYS A 313      44.342  50.653  21.494  1.00  0.00           H  
ATOM   4498  HB3 CYS A 313      42.740  49.920  21.242  1.00  0.00           H  
ATOM   4499  HG  CYS A 313      45.660  48.805  19.856  1.00  0.00           H  
ATOM   4500  N   ASP A 314      43.397  50.177  24.381  1.00  0.00           N  
ATOM   4501  CA  ASP A 314      43.646  51.024  25.532  1.00  0.00           C  
ATOM   4502  C   ASP A 314      44.142  50.146  26.664  1.00  0.00           C  
ATOM   4503  O   ASP A 314      45.064  50.507  27.387  1.00  0.00           O  
ATOM   4504  CB  ASP A 314      42.368  51.734  25.950  1.00  0.00           C  
ATOM   4505  CG  ASP A 314      41.995  52.839  25.003  1.00  0.00           C  
ATOM   4506  OD1 ASP A 314      42.840  53.186  24.156  1.00  0.00           O  
ATOM   4507  OD2 ASP A 314      40.863  53.362  25.101  1.00  0.00           O1-
ATOM   4508  H   ASP A 314      42.448  49.972  24.102  1.00  0.00           H  
ATOM   4509  HA  ASP A 314      44.390  51.781  25.284  1.00  0.00           H  
ATOM   4510  HB2 ASP A 314      42.511  52.157  26.944  1.00  0.00           H  
ATOM   4511  HB3 ASP A 314      41.556  51.007  25.978  1.00  0.00           H  
ATOM   4512  N   ILE A 315      43.532  48.979  26.807  1.00  0.00           N  
ATOM   4513  CA  ILE A 315      43.936  48.087  27.855  1.00  0.00           C  
ATOM   4514  C   ILE A 315      45.392  47.714  27.657  1.00  0.00           C  
ATOM   4515  O   ILE A 315      46.173  47.759  28.607  1.00  0.00           O  
ATOM   4516  CB  ILE A 315      43.075  46.817  27.885  1.00  0.00           C  
ATOM   4517  CG1 ILE A 315      41.659  47.154  28.365  1.00  0.00           C  
ATOM   4518  CG2 ILE A 315      43.698  45.794  28.831  1.00  0.00           C  
ATOM   4519  CD1 ILE A 315      40.606  46.199  27.882  1.00  0.00           C  
ATOM   4520  H   ILE A 315      42.785  48.718  26.180  1.00  0.00           H  
ATOM   4521  HA  ILE A 315      43.803  48.599  28.808  1.00  0.00           H  
ATOM   4522  HB  ILE A 315      43.025  46.401  26.879  1.00  0.00           H  
ATOM   4523 HG12 ILE A 315      41.656  47.145  29.455  1.00  0.00           H  
ATOM   4524 HG13 ILE A 315      41.405  48.152  28.009  1.00  0.00           H  
ATOM   4525 HG21 ILE A 315      44.704  45.549  28.490  1.00  0.00           H  
ATOM   4526 HG22 ILE A 315      43.747  46.212  29.837  1.00  0.00           H  
ATOM   4527 HG23 ILE A 315      43.088  44.891  28.842  1.00  0.00           H  
ATOM   4528 HD11 ILE A 315      40.577  46.211  26.792  1.00  0.00           H  
ATOM   4529 HD12 ILE A 315      40.842  45.193  28.228  1.00  0.00           H  
ATOM   4530 HD13 ILE A 315      39.635  46.500  28.275  1.00  0.00           H  
ATOM   4531  N   LEU A 316      45.767  47.371  26.428  1.00  0.00           N  
ATOM   4532  CA  LEU A 316      47.153  46.971  26.121  1.00  0.00           C  
ATOM   4533  C   LEU A 316      48.170  48.086  26.308  1.00  0.00           C  
ATOM   4534  O   LEU A 316      49.239  47.838  26.817  1.00  0.00           O  
ATOM   4535  CB  LEU A 316      47.269  46.425  24.688  1.00  0.00           C  
ATOM   4536  CG  LEU A 316      46.778  44.991  24.451  1.00  0.00           C  
ATOM   4537  CD1 LEU A 316      47.200  44.493  23.094  1.00  0.00           C  
ATOM   4538  CD2 LEU A 316      47.325  44.104  25.521  1.00  0.00           C  
ATOM   4539  H   LEU A 316      45.084  47.385  25.684  1.00  0.00           H  
ATOM   4540  HA  LEU A 316      47.388  46.190  26.844  1.00  0.00           H  
ATOM   4541  HB2 LEU A 316      46.693  47.082  24.037  1.00  0.00           H  
ATOM   4542  HB3 LEU A 316      48.321  46.464  24.405  1.00  0.00           H  
ATOM   4543  HG  LEU A 316      45.689  44.980  24.485  1.00  0.00           H  
ATOM   4544 HD11 LEU A 316      46.790  45.146  22.324  1.00  0.00           H  
ATOM   4545 HD12 LEU A 316      48.288  44.493  23.029  1.00  0.00           H  
ATOM   4546 HD13 LEU A 316      46.827  43.479  22.947  1.00  0.00           H  
ATOM   4547 HD21 LEU A 316      48.414  44.118  25.483  1.00  0.00           H  
ATOM   4548 HD22 LEU A 316      46.990  44.461  26.495  1.00  0.00           H  
ATOM   4549 HD23 LEU A 316      46.969  43.085  25.366  1.00  0.00           H  
ATOM   4550  N   LYS A 317      47.850  49.304  25.889  1.00  0.00           N  
ATOM   4551  CA  LYS A 317      48.771  50.435  26.049  1.00  0.00           C  
ATOM   4552  C   LYS A 317      49.005  50.719  27.532  1.00  0.00           C  
ATOM   4553  O   LYS A 317      50.077  51.172  27.934  1.00  0.00           O  
ATOM   4554  CB  LYS A 317      48.195  51.688  25.381  1.00  0.00           C  
ATOM   4555  CG  LYS A 317      48.956  52.956  25.700  1.00  0.00           C  
ATOM   4556  CD  LYS A 317      48.843  53.977  24.577  1.00  0.00           C  
ATOM   4557  CE  LYS A 317      50.207  54.600  24.257  1.00  0.00           C  
ATOM   4558  NZ  LYS A 317      51.059  53.765  23.348  1.00  0.00           N1+
ATOM   4559  H   LYS A 317      46.953  49.456  25.450  1.00  0.00           H  
ATOM   4560  HA  LYS A 317      49.718  50.176  25.575  1.00  0.00           H  
ATOM   4561  HB2 LYS A 317      48.212  51.540  24.301  1.00  0.00           H  
ATOM   4562  HB3 LYS A 317      47.165  51.812  25.715  1.00  0.00           H  
ATOM   4563  HG2 LYS A 317      48.552  53.390  26.614  1.00  0.00           H  
ATOM   4564  HG3 LYS A 317      50.007  52.709  25.849  1.00  0.00           H  
ATOM   4565  HD2 LYS A 317      48.154  54.765  24.881  1.00  0.00           H  
ATOM   4566  HD3 LYS A 317      48.459  53.483  23.684  1.00  0.00           H  
ATOM   4567  HE2 LYS A 317      50.745  54.746  25.193  1.00  0.00           H  
ATOM   4568  HE3 LYS A 317      50.040  55.565  23.779  1.00  0.00           H  
ATOM   4569  HZ1 LYS A 317      51.225  52.865  23.775  1.00  0.00           H  
ATOM   4570  HZ2 LYS A 317      50.585  53.637  22.466  1.00  0.00           H  
ATOM   4571  HZ3 LYS A 317      51.941  54.231  23.191  1.00  0.00           H  
ATOM   4572  N   GLN A 318      47.978  50.450  28.332  1.00  0.00           N  
ATOM   4573  CA  GLN A 318      48.013  50.653  29.773  1.00  0.00           C  
ATOM   4574  C   GLN A 318      49.050  49.745  30.404  1.00  0.00           C  
ATOM   4575  O   GLN A 318      49.819  50.155  31.262  1.00  0.00           O  
ATOM   4576  CB  GLN A 318      46.653  50.330  30.362  1.00  0.00           C  
ATOM   4577  CG  GLN A 318      46.642  50.316  31.864  1.00  0.00           C  
ATOM   4578  CD  GLN A 318      46.000  51.571  32.428  1.00  0.00           C  
ATOM   4579  NE2 GLN A 318      45.005  51.498  33.160  1.00  0.00           N  
ATOM   4580  OE1 GLN A 318      46.559  52.735  32.081  1.00  0.00           O  
ATOM   4581  H   GLN A 318      47.131  50.087  27.919  1.00  0.00           H  
ATOM   4582  HA  GLN A 318      48.271  51.692  29.976  1.00  0.00           H  
ATOM   4583  HB2 GLN A 318      45.941  51.080  30.018  1.00  0.00           H  
ATOM   4584  HB3 GLN A 318      46.346  49.347  30.005  1.00  0.00           H  
ATOM   4585  HG2 GLN A 318      47.668  50.250  32.225  1.00  0.00           H  
ATOM   4586  HG3 GLN A 318      46.080  49.447  32.206  1.00  0.00           H  
ATOM   4587 HE21 GLN A 318      44.581  52.340  33.522  1.00  0.00           H  
ATOM   4588 HE22 GLN A 318      44.617  50.596  33.396  1.00  0.00           H  
ATOM   4589  N   GLU A 319      49.059  48.498  29.965  1.00  0.00           N  
ATOM   4590  CA  GLU A 319      50.000  47.512  30.462  1.00  0.00           C  
ATOM   4591  C   GLU A 319      51.380  47.626  29.796  1.00  0.00           C  
ATOM   4592  O   GLU A 319      52.399  47.329  30.412  1.00  0.00           O  
ATOM   4593  CB  GLU A 319      49.439  46.115  30.204  1.00  0.00           C  
ATOM   4594  CG  GLU A 319      48.108  45.875  30.844  1.00  0.00           C
[truncated: 2,703,804 more chars]
