# Supplementary material for: Exploiting the 2‑(1,3,4,9-tetrahydropyrano[3,4‑b]indol-1-yl)acetic Acid Scaffold to Generate COXTRANs: A New Class of Dual Cyclooxygenase Inhibitors-Thromboxane Receptor Antagonists
Source: J Med Chem. 2025 Oct 22;68(21):23185–219. doi: 10.1021/acs.jmedchem.5c02068 (PMC12621201; doi:10.1021/acs.jmedchem.5c02068)
Supplement: Supplementary file 4 [file jm5c02068_si_004.pdb]

HEADER    SIGNALING PROTEIN                                   6IIU Bro
REMARK  99                                                                      
REMARK  99 MOE v2024.06 (Chemical Computing Group ULC) Fri Sep 19 13:06:52 2025 
REMARK  99                                                                      
SEQRES   1 A  466  ALA ASP LEU GLU ASP ASN TRP GLU THR LEU ASN ASP ASN
SEQRES   2 A  466  LEU LYS VAL ILE GLU LYS ALA ASP ASN ALA ALA GLN VAL
SEQRES   3 A  466  LYS ASP ALA LEU THR LYS MET ARG ALA ALA ALA LEU ASP
SEQRES   4 A  466  ALA GLN LYS ALA THR PRO PRO LYS LEU GLU ASP LYS SER
SEQRES   5 A  466  PRO ASP SER PRO GLU MET LYS ASP PHE ARG HIS GLY PHE
SEQRES   6 A  466  ASP ILE LEU VAL GLY GLN ILE ASP ASP ALA LEU LYS LEU
SEQRES   7 A  466  ALA ASN GLU GLY LYS VAL LYS GLU ALA GLN ALA ALA ALA
SEQRES   8 A  466  GLU GLN LEU LYS THR THR ARG ASN ALA TYR ILE GLN LYS
SEQRES   9 A  466  TYR LEU PRO CYS PHE ARG PRO THR ASN ILE THR LEU GLU
SEQRES  10 A  466  GLU ARG ARG LEU ILE ALA SER PRO TRP PHE ALA ALA SER
SEQRES  11 A  466  PHE CYS VAL VAL GLY LEU ALA SER ASN LEU LEU ALA LEU
SEQRES  12 A  466  SER VAL LEU ALA GLY ALA ARG GLN GLY GLY SER HIS THR
SEQRES  13 A  466  ARG SER SER PHE LEU THR PHE LEU CYS GLY LEU VAL LEU
SEQRES  14 A  466  THR ASP PHE LEU GLY LEU LEU VAL THR GLY THR ILE VAL
SEQRES  15 A  466  VAL SER GLN HIS ALA ALA LEU PHE GLU TRP HIS ALA VAL
SEQRES  16 A  466  ASP PRO GLY CYS ARG LEU CYS ARG PHE MET GLY VAL VAL
SEQRES  17 A  466  MET ILE PHE PHE GLY LEU SER PRO LEU LEU LEU GLY ALA
SEQRES  18 A  466  ALA MET ALA SER GLU ARG TYR LEU GLY ILE THR ARG PRO
SEQRES  19 A  466  PHE SER ARG PRO ALA VAL ALA SER GLN ARG ARG ALA TRP
SEQRES  20 A  466  ALA THR VAL GLY LEU VAL TRP ALA ALA ALA LEU ALA LEU
SEQRES  21 A  466  GLY LEU LEU PRO LEU LEU GLY VAL GLY ARG TYR THR VAL
SEQRES  22 A  466  GLN TYR PRO GLY SER TRP CYS PHE LEU THR LEU GLY ALA
SEQRES  23 A  466  GLU SER GLY ASP VAL ALA PHE GLY LEU LEU PHE SER MET
SEQRES  24 A  466  LEU GLY GLY LEU SER VAL GLY LEU SER PHE LEU LEU ASN
SEQRES  25 A  466  THR VAL SER VAL ALA THR LEU CYS HIS VAL TYR HIS GLY
SEQRES  26 A  466  MET LYS LYS TYR THR CYS THR VAL CYS GLY TYR ILE TYR
SEQRES  27 A  466  ASN PRO GLU ASP GLY ASP PRO ASP ASN GLY VAL ASN PRO
SEQRES  28 A  466  GLY THR ASP PHE LYS ASP ILE PRO ASP ASP TRP VAL CYS
SEQRES  29 A  466  PRO LEU CYS GLY VAL GLY LYS ASP GLN PHE GLU GLU VAL
SEQRES  30 A  466  GLU GLU ARG ASP SER GLU VAL GLU MET MET ALA GLN ALA
SEQRES  31 A  466  LEU GLY ILE MET VAL VAL ALA SER VAL CYS TRP LEU PRO
SEQRES  32 A  466  LEU LEU VAL PHE ILE ALA GLN THR VAL LEU ARG ASN PRO
SEQRES  33 A  466  PRO ALA MET SER PRO ALA GLY GLN LEU SER ARG THR THR
SEQRES  34 A  466  GLU LYS GLU LEU LEU ILE TYR LEU ARG VAL ALA THR TRP
SEQRES  35 A  466  ASN GLN ILE LEU ASP PRO TRP VAL TYR ILE LEU PHE ARG
SEQRES  36 A  466  ARG ALA VAL LEU ARG ARG LEU GLN PRO ARG LEU
HELIX    1   1 LEU A 1003  LYS A 1019  1               Generated by MOE   17
HELIX    2   2 ALA A 1023  GLN A 1041  1               Generated by MOE   19
HELIX    3   3 PRO A 1046  LEU A 1048  5               Generated by MOE    3
HELIX    4   4 PRO A 1056  ASN A 1080  1               Generated by MOE   25
HELIX    5   5 VAL A 1084  GLU A 1092  1               Generated by MOE    9
HELIX    6   6 LEU A 1094  TYR A 1101  1               Generated by MOE    8
HELIX    7   7 GLN A 1103  TYR A 1105  5               Generated by MOE    3
HELIX    8   8 LEU A   19  ILE A   25  1               Generated by MOE    7
HELIX    9   9 PRO A   28  ALA A   50  1               Generated by MOE   23
HELIX   10  10 HIS A   58  ARG A   60  5               Generated by MOE    3
HELIX   11  11 SER A   62  ALA A   90  1               Generated by MOE   29
HELIX   12  12 TRP A   95  VAL A   98  1               Generated by MOE    4
HELIX   13  13 ARG A  103  THR A  135  1               Generated by MOE   33
HELIX   14  14 VAL A  143  GLY A  164  1               Generated by MOE   22
HELIX   15  15 LEU A  166  LEU A  169  1               Generated by MOE    4
HELIX   16  16 SER A  191  VAL A  225  1               Generated by MOE   35
HELIX   17  17 PRO A 2020  ASN A 2022  5               Generated by MOE    3
HELIX   18  18 PHE A 2030  ASP A 2032  5               Generated by MOE    3
HELIX   19  19 LYS A 2046  GLN A 2048  5               Generated by MOE    3
HELIX   20  20 ASP A  238  LEU A  270  1               Generated by MOE   33
HELIX   21  21 ARG A  284  THR A  298  1               Generated by MOE   15
HELIX   22  22 ASN A  300  LEU A  310  1               Generated by MOE   11
HELIX   23  23 ARG A  313  ARG A  317  1               Generated by MOE    5
SHEET    1       TYR A 174  GLN A 177                  Generated by MOE
SHEET    2       TRP A 182  LEU A 185                  Generated by MOE
SHEET    3       TYR A2004  CYS A2006                  Generated by MOE
SHEET    4       ILE A2012  TYR A2013                  Generated by MOE
SHEET    5       PHE A2049  GLU A2051                  Generated by MOE
SSBOND   1 CYS A   11    CYS A  102                          1555   1555  2.04
SSBOND   2 CYS A  105    CYS A  183                          1555   1555  2.07
ATOM      1  N   ALA A1001      17.621 188.959 123.319  1.00  0.00           N1+
ATOM      2  CA  ALA A1001      17.915 187.540 123.578  1.00  0.00           C  
ATOM      3  C   ALA A1001      18.100 187.226 125.077  1.00  0.00           C  
ATOM      4  O   ALA A1001      18.131 188.148 125.911  1.00  0.00           O  
ATOM      5  CB  ALA A1001      19.154 187.107 122.796  1.00  0.00           C  
ATOM      6  H1  ALA A1001      17.511 189.104 122.326  1.00  0.00           H  
ATOM      7  H2  ALA A1001      18.383 189.528 123.660  1.00  0.00           H  
ATOM      8  H3  ALA A1001      16.768 189.218 123.794  1.00  0.00           H  
ATOM      9  HA  ALA A1001      17.047 186.974 123.241  1.00  0.00           H  
ATOM     10  HB1 ALA A1001      18.996 187.291 121.733  1.00  0.00           H  
ATOM     11  HB2 ALA A1001      20.017 187.677 123.138  1.00  0.00           H  
ATOM     12  HB3 ALA A1001      19.333 186.044 122.958  1.00  0.00           H  
ATOM     13  N   ASP A1002      18.220 185.915 125.407  1.00  0.00           N  
ATOM     14  CA  ASP A1002      18.441 185.409 126.766  1.00  0.00           C  
ATOM     15  C   ASP A1002      19.848 185.781 127.250  1.00  0.00           C  
ATOM     16  O   ASP A1002      20.759 185.929 126.418  1.00  0.00           O  
ATOM     17  CB  ASP A1002      18.255 183.874 126.806  1.00  0.00           C  
ATOM     18  CG  ASP A1002      16.837 183.381 127.099  1.00  0.00           C  
ATOM     19  OD1 ASP A1002      15.890 184.205 127.039  1.00  0.00           O  
ATOM     20  OD2 ASP A1002      16.673 182.163 127.376  1.00  0.00           O1-
ATOM     21  H   ASP A1002      18.152 185.237 124.661  1.00  0.00           H  
ATOM     22  HA  ASP A1002      17.708 185.868 127.429  1.00  0.00           H  
ATOM     23  HB2 ASP A1002      18.913 183.478 127.579  1.00  0.00           H  
ATOM     24  HB3 ASP A1002      18.553 183.476 125.836  1.00  0.00           H  
ATOM     25  N   LEU A1003      20.030 185.924 128.588  1.00  0.00           N  
ATOM     26  CA  LEU A1003      21.326 186.266 129.185  1.00  0.00           C  
ATOM     27  C   LEU A1003      22.401 185.263 128.825  1.00  0.00           C  
ATOM     28  O   LEU A1003      23.506 185.654 128.467  1.00  0.00           O  
ATOM     29  CB  LEU A1003      21.244 186.367 130.712  1.00  0.00           C  
ATOM     30  CG  LEU A1003      21.217 187.748 131.321  1.00  0.00           C  
ATOM     31  CD1 LEU A1003      21.428 187.659 132.804  1.00  0.00           C  
ATOM     32  CD2 LEU A1003      22.274 188.653 130.718  1.00  0.00           C  
ATOM     33  H   LEU A1003      19.238 185.789 129.200  1.00  0.00           H  
ATOM     34  HA  LEU A1003      21.592 187.239 128.772  1.00  0.00           H  
ATOM     35  HB2 LEU A1003      20.334 185.855 131.024  1.00  0.00           H  
ATOM     36  HB3 LEU A1003      22.111 185.848 131.120  1.00  0.00           H  
ATOM     37  HG  LEU A1003      20.239 188.179 131.107  1.00  0.00           H  
ATOM     38 HD11 LEU A1003      20.655 187.029 133.244  1.00  0.00           H  
ATOM     39 HD12 LEU A1003      22.408 187.227 133.006  1.00  0.00           H  
ATOM     40 HD13 LEU A1003      21.374 188.657 133.239  1.00  0.00           H  
ATOM     41 HD21 LEU A1003      23.263 188.241 130.920  1.00  0.00           H  
ATOM     42 HD22 LEU A1003      22.122 188.722 129.641  1.00  0.00           H  
ATOM     43 HD23 LEU A1003      22.197 189.646 131.160  1.00  0.00           H  
ATOM     44  N   GLU A1004      22.068 183.968 128.916  1.00  0.00           N  
ATOM     45  CA  GLU A1004      22.954 182.843 128.621  1.00  0.00           C  
ATOM     46  C   GLU A1004      23.484 182.899 127.194  1.00  0.00           C  
ATOM     47  O   GLU A1004      24.665 182.659 126.966  1.00  0.00           O  
ATOM     48  CB  GLU A1004      22.210 181.556 128.871  1.00  0.00           C  
ATOM     49  CG  GLU A1004      23.089 180.456 129.415  1.00  0.00           C  
ATOM     50  CD  GLU A1004      22.292 179.287 129.951  1.00  0.00           C  
ATOM     51  OE1 GLU A1004      21.130 179.100 129.520  1.00  0.00           O  
ATOM     52  OE2 GLU A1004      22.820 178.582 130.837  1.00  0.00           O1-
ATOM     53  H   GLU A1004      21.127 183.751 129.213  1.00  0.00           H  
ATOM     54  HA  GLU A1004      23.822 182.898 129.278  1.00  0.00           H  
ATOM     55  HB2 GLU A1004      21.414 181.750 129.590  1.00  0.00           H  
ATOM     56  HB3 GLU A1004      21.776 181.219 127.930  1.00  0.00           H  
ATOM     57  HG2 GLU A1004      23.698 180.863 130.222  1.00  0.00           H  
ATOM     58  HG3 GLU A1004      23.737 180.099 128.615  1.00  0.00           H  
ATOM     59  N   ASP A1005      22.638 183.297 126.250  1.00  0.00           N  
ATOM     60  CA  ASP A1005      23.074 183.452 124.869  1.00  0.00           C  
ATOM     61  C   ASP A1005      24.082 184.585 124.701  1.00  0.00           C  
ATOM     62  O   ASP A1005      25.093 184.387 124.022  1.00  0.00           O  
ATOM     63  CB  ASP A1005      21.876 183.595 123.936  1.00  0.00           C  
ATOM     64  CG  ASP A1005      21.158 182.274 123.777  1.00  0.00           C  
ATOM     65  OD1 ASP A1005      21.700 181.391 123.078  1.00  0.00           O  
ATOM     66  OD2 ASP A1005      20.092 182.094 124.414  1.00  0.00           O1-
ATOM     67  H   ASP A1005      21.678 183.495 126.494  1.00  0.00           H  
ATOM     68  HA  ASP A1005      23.603 182.542 124.587  1.00  0.00           H  
ATOM     69  HB2 ASP A1005      22.222 183.933 122.959  1.00  0.00           H  
ATOM     70  HB3 ASP A1005      21.186 184.329 124.351  1.00  0.00           H  
ATOM     71  N   ASN A1006      23.843 185.738 125.374  1.00  0.00           N  
ATOM     72  CA  ASN A1006      24.744 186.904 125.325  1.00  0.00           C  
ATOM     73  C   ASN A1006      26.063 186.573 126.022  1.00  0.00           C  
ATOM     74  O   ASN A1006      27.132 186.946 125.536  1.00  0.00           O  
ATOM     75  CB  ASN A1006      24.080 188.163 125.924  1.00  0.00           C  
ATOM     76  CG  ASN A1006      22.841 188.658 125.191  1.00  0.00           C  
ATOM     77  ND2 ASN A1006      21.776 188.855 125.792  1.00  0.00           N  
ATOM     78  OD1 ASN A1006      22.945 188.899 123.888  1.00  0.00           O  
ATOM     79  H   ASN A1006      23.007 185.801 125.937  1.00  0.00           H  
ATOM     80  HA  ASN A1006      24.956 187.133 124.281  1.00  0.00           H  
ATOM     81  HB2 ASN A1006      24.817 188.966 125.920  1.00  0.00           H  
ATOM     82  HB3 ASN A1006      23.795 187.937 126.951  1.00  0.00           H  
ATOM     83 HD21 ASN A1006      20.971 189.204 125.292  1.00  0.00           H  
ATOM     84 HD22 ASN A1006      21.713 188.667 126.782  1.00  0.00           H  
ATOM     85  N   TRP A1007      25.973 185.827 127.130  1.00  0.00           N  
ATOM     86  CA  TRP A1007      27.100 185.319 127.897  1.00  0.00           C  
ATOM     87  C   TRP A1007      27.991 184.457 126.988  1.00  0.00           C  
ATOM     88  O   TRP A1007      29.191 184.698 126.919  1.00  0.00           O  
ATOM     89  CB  TRP A1007      26.606 184.513 129.105  1.00  0.00           C  
ATOM     90  CG  TRP A1007      27.715 184.183 130.063  1.00  0.00           C  
ATOM     91  CD1 TRP A1007      28.303 185.025 130.974  1.00  0.00           C  
ATOM     92  CD2 TRP A1007      28.436 182.954 130.131  1.00  0.00           C  
ATOM     93  NE1 TRP A1007      29.309 184.371 131.643  1.00  0.00           N  
ATOM     94  CE2 TRP A1007      29.412 183.094 131.147  1.00  0.00           C  
ATOM     95  CE3 TRP A1007      28.348 181.741 129.435  1.00  0.00           C  
ATOM     96  CZ2 TRP A1007      30.288 182.064 131.487  1.00  0.00           C  
ATOM     97  CZ3 TRP A1007      29.197 180.701 129.795  1.00  0.00           C  
ATOM     98  CH2 TRP A1007      30.170 180.874 130.793  1.00  0.00           C  
ATOM     99  H   TRP A1007      25.047 185.598 127.461  1.00  0.00           H  
ATOM    100  HA  TRP A1007      27.688 186.156 128.273  1.00  0.00           H  
ATOM    101  HB2 TRP A1007      25.851 185.097 129.631  1.00  0.00           H  
ATOM    102  HB3 TRP A1007      26.163 183.583 128.748  1.00  0.00           H  
ATOM    103  HD1 TRP A1007      28.016 186.053 131.141  1.00  0.00           H  
ATOM    104  HE1 TRP A1007      29.879 184.764 132.378  1.00  0.00           H  
ATOM    105  HE3 TRP A1007      27.634 181.617 128.634  1.00  0.00           H  
ATOM    106  HZ2 TRP A1007      31.030 182.191 132.262  1.00  0.00           H  
ATOM    107  HZ3 TRP A1007      29.107 179.745 129.300  1.00  0.00           H  
ATOM    108  HH2 TRP A1007      30.841 180.060 131.023  1.00  0.00           H  
ATOM    109  N   GLU A1008      27.389 183.501 126.245  1.00  0.00           N  
ATOM    110  CA  GLU A1008      28.097 182.636 125.300  1.00  0.00           C  
ATOM    111  C   GLU A1008      28.752 183.467 124.197  1.00  0.00           C  
ATOM    112  O   GLU A1008      29.955 183.309 123.977  1.00  0.00           O  
ATOM    113  CB  GLU A1008      27.174 181.553 124.709  1.00  0.00           C  
ATOM    114  CG  GLU A1008      26.788 180.443 125.676  1.00  0.00           C  
ATOM    115  CD  GLU A1008      27.902 179.663 126.353  1.00  0.00           C  
ATOM    116  OE1 GLU A1008      28.990 179.500 125.752  1.00  0.00           O  
ATOM    117  OE2 GLU A1008      27.661 179.176 127.481  1.00  0.00           O1-
ATOM    118  H   GLU A1008      26.392 183.376 126.348  1.00  0.00           H  
ATOM    119  HA  GLU A1008      28.882 182.118 125.851  1.00  0.00           H  
ATOM    120  HB2 GLU A1008      26.259 182.037 124.367  1.00  0.00           H  
ATOM    121  HB3 GLU A1008      27.685 181.100 123.859  1.00  0.00           H  
ATOM    122  HG2 GLU A1008      26.183 179.726 125.121  1.00  0.00           H  
ATOM    123  HG3 GLU A1008      26.185 180.895 126.463  1.00  0.00           H  
ATOM    124  N   THR A1009      27.983 184.400 123.566  1.00  0.00           N  
ATOM    125  CA  THR A1009      28.481 185.336 122.547  1.00  0.00           C  
ATOM    126  C   THR A1009      29.718 186.067 123.091  1.00  0.00           C  
ATOM    127  O   THR A1009      30.732 186.117 122.399  1.00  0.00           O  
ATOM    128  CB  THR A1009      27.414 186.392 122.159  1.00  0.00           C  
ATOM    129  OG1 THR A1009      26.146 185.789 121.918  1.00  0.00           O  
ATOM    130  CG2 THR A1009      27.833 187.228 120.957  1.00  0.00           C  
ATOM    131  H   THR A1009      27.006 184.452 123.815  1.00  0.00           H  
ATOM    132  HA  THR A1009      28.728 184.756 121.658  1.00  0.00           H  
ATOM    133  HB  THR A1009      27.326 187.062 123.014  1.00  0.00           H  
ATOM    134 HG21 THR A1009      28.790 187.707 121.164  1.00  0.00           H  
ATOM    135 HG22 THR A1009      27.930 186.584 120.083  1.00  0.00           H  
ATOM    136 HG23 THR A1009      27.079 187.991 120.764  1.00  0.00           H  
ATOM    137  HG1 THR A1009      25.901 185.302 122.708  1.00  0.00           H  
ATOM    138  N   LEU A1010      29.639 186.609 124.332  1.00  0.00           N  
ATOM    139  CA  LEU A1010      30.758 187.313 124.941  1.00  0.00           C  
ATOM    140  C   LEU A1010      32.010 186.444 125.057  1.00  0.00           C  
ATOM    141  O   LEU A1010      33.071 186.864 124.577  1.00  0.00           O  
ATOM    142  CB  LEU A1010      30.391 187.963 126.287  1.00  0.00           C  
ATOM    143  CG  LEU A1010      29.640 189.294 126.189  1.00  0.00           C  
ATOM    144  CD1 LEU A1010      28.786 189.533 127.410  1.00  0.00           C  
ATOM    145  CD2 LEU A1010      30.586 190.456 125.992  1.00  0.00           C  
ATOM    146  H   LEU A1010      28.776 186.521 124.850  1.00  0.00           H  
ATOM    147  HA  LEU A1010      31.000 188.125 124.255  1.00  0.00           H  
ATOM    148  HB2 LEU A1010      29.764 187.263 126.839  1.00  0.00           H  
ATOM    149  HB3 LEU A1010      31.314 188.137 126.839  1.00  0.00           H  
ATOM    150  HG  LEU A1010      28.992 189.226 125.315  1.00  0.00           H  
ATOM    151 HD11 LEU A1010      28.087 188.706 127.532  1.00  0.00           H  
ATOM    152 HD12 LEU A1010      29.424 189.603 128.291  1.00  0.00           H  
ATOM    153 HD13 LEU A1010      28.230 190.463 127.288  1.00  0.00           H  
ATOM    154 HD21 LEU A1010      31.243 190.540 126.858  1.00  0.00           H  
ATOM    155 HD22 LEU A1010      31.185 190.289 125.096  1.00  0.00           H  
ATOM    156 HD23 LEU A1010      30.013 191.376 125.880  1.00  0.00           H  
ATOM    157  N   ASN A1011      31.880 185.228 125.626  1.00  0.00           N  
ATOM    158  CA  ASN A1011      33.008 184.307 125.783  1.00  0.00           C  
ATOM    159  C   ASN A1011      33.595 183.840 124.462  1.00  0.00           C  
ATOM    160  O   ASN A1011      34.823 183.814 124.325  1.00  0.00           O  
ATOM    161  CB  ASN A1011      32.633 183.119 126.637  1.00  0.00           C  
ATOM    162  CG  ASN A1011      32.149 183.486 128.008  1.00  0.00           C  
ATOM    163  OD1 ASN A1011      32.557 184.481 128.625  1.00  0.00           O  
ATOM    164  ND2 ASN A1011      31.251 182.684 128.503  1.00  0.00           N  
ATOM    165  H   ASN A1011      30.970 184.941 125.957  1.00  0.00           H  
ATOM    166  HA  ASN A1011      33.786 184.879 126.289  1.00  0.00           H  
ATOM    167  HB2 ASN A1011      33.510 182.481 126.742  1.00  0.00           H  
ATOM    168  HB3 ASN A1011      31.841 182.568 126.130  1.00  0.00           H  
ATOM    169 HD21 ASN A1011      30.942 181.882 127.972  1.00  0.00           H  
ATOM    170 HD22 ASN A1011      30.863 182.863 129.418  1.00  0.00           H  
ATOM    171  N   ASP A1012      32.724 183.489 123.489  1.00  0.00           N  
ATOM    172  CA  ASP A1012      33.143 183.033 122.164  1.00  0.00           C  
ATOM    173  C   ASP A1012      34.109 184.058 121.554  1.00  0.00           C  
ATOM    174  O   ASP A1012      35.207 183.695 121.132  1.00  0.00           O  
ATOM    175  CB  ASP A1012      31.921 182.780 121.244  1.00  0.00           C  
ATOM    176  CG  ASP A1012      31.029 181.590 121.611  1.00  0.00           C  
ATOM    177  OD1 ASP A1012      31.461 180.741 122.452  1.00  0.00           O  
ATOM    178  OD2 ASP A1012      29.892 181.508 121.072  1.00  0.00           O1-
ATOM    179  H   ASP A1012      31.735 183.544 123.687  1.00  0.00           H  
ATOM    180  HA  ASP A1012      33.663 182.080 122.263  1.00  0.00           H  
ATOM    181  HB2 ASP A1012      32.295 182.615 120.233  1.00  0.00           H  
ATOM    182  HB3 ASP A1012      31.302 183.677 121.261  1.00  0.00           H  
ATOM    183  N   ASN A1013      33.729 185.343 121.610  1.00  0.00           N  
ATOM    184  CA  ASN A1013      34.511 186.466 121.113  1.00  0.00           C  
ATOM    185  C   ASN A1013      35.737 186.799 121.980  1.00  0.00           C  
ATOM    186  O   ASN A1013      36.672 187.435 121.484  1.00  0.00           O  
ATOM    187  CB  ASN A1013      33.615 187.673 120.929  1.00  0.00           C  
ATOM    188  CG  ASN A1013      32.722 187.533 119.737  1.00  0.00           C  
ATOM    189  OD1 ASN A1013      33.133 187.792 118.609  1.00  0.00           O  
ATOM    190  ND2 ASN A1013      31.493 187.096 119.952  1.00  0.00           N  
ATOM    191  H   ASN A1013      32.833 185.547 122.029  1.00  0.00           H  
ATOM    192  HA  ASN A1013      34.920 186.168 120.148  1.00  0.00           H  
ATOM    193  HB2 ASN A1013      34.239 188.557 120.799  1.00  0.00           H  
ATOM    194  HB3 ASN A1013      32.997 187.791 121.819  1.00  0.00           H  
ATOM    195 HD21 ASN A1013      31.187 186.892 120.893  1.00  0.00           H  
ATOM    196 HD22 ASN A1013      30.860 186.966 119.176  1.00  0.00           H  
ATOM    197  N   LEU A1014      35.743 186.378 123.259  1.00  0.00           N  
ATOM    198  CA  LEU A1014      36.895 186.616 124.128  1.00  0.00           C  
ATOM    199  C   LEU A1014      38.078 185.733 123.707  1.00  0.00           C  
ATOM    200  O   LEU A1014      39.208 186.228 123.621  1.00  0.00           O  
ATOM    201  CB  LEU A1014      36.542 186.463 125.613  1.00  0.00           C  
ATOM    202  CG  LEU A1014      36.402 187.784 126.361  1.00  0.00           C  
ATOM    203  CD1 LEU A1014      35.221 187.760 127.303  1.00  0.00           C  
ATOM    204  CD2 LEU A1014      37.667 188.119 127.109  1.00  0.00           C  
ATOM    205  H   LEU A1014      34.938 185.889 123.624  1.00  0.00           H  
ATOM    206  HA  LEU A1014      37.201 187.655 124.005  1.00  0.00           H  
ATOM    207  HB2 LEU A1014      35.596 185.927 125.686  1.00  0.00           H  
ATOM    208  HB3 LEU A1014      37.328 185.880 126.093  1.00  0.00           H  
ATOM    209  HG  LEU A1014      36.226 188.563 125.619  1.00  0.00           H  
ATOM    210 HD11 LEU A1014      34.312 187.545 126.741  1.00  0.00           H  
ATOM    211 HD12 LEU A1014      35.373 186.987 128.057  1.00  0.00           H  
ATOM    212 HD13 LEU A1014      35.126 188.730 127.791  1.00  0.00           H  
ATOM    213 HD21 LEU A1014      37.861 187.351 127.857  1.00  0.00           H  
ATOM    214 HD22 LEU A1014      38.502 188.164 126.409  1.00  0.00           H  
ATOM    215 HD23 LEU A1014      37.553 189.085 127.601  1.00  0.00           H  
ATOM    216  N   LYS A1015      37.793 184.456 123.360  1.00  0.00           N  
ATOM    217  CA  LYS A1015      38.756 183.475 122.831  1.00  0.00           C  
ATOM    218  C   LYS A1015      39.291 183.951 121.462  1.00  0.00           C  
ATOM    219  O   LYS A1015      40.460 183.730 121.158  1.00  0.00           O  
ATOM    220  CB  LYS A1015      38.102 182.090 122.679  1.00  0.00           C  
ATOM    221  CG  LYS A1015      38.021 181.290 123.975  1.00  0.00           C  
ATOM    222  CD  LYS A1015      37.053 180.109 123.879  1.00  0.00           C  
ATOM    223  CE  LYS A1015      35.628 180.483 124.239  1.00  0.00           C  
ATOM    224  NZ  LYS A1015      34.792 179.289 124.531  1.00  0.00           N1+
ATOM    225  H   LYS A1015      36.837 184.149 123.474  1.00  0.00           H  
ATOM    226  HA  LYS A1015      39.582 183.391 123.537  1.00  0.00           H  
ATOM    227  HB2 LYS A1015      37.090 182.230 122.300  1.00  0.00           H  
ATOM    228  HB3 LYS A1015      38.683 181.515 121.958  1.00  0.00           H  
ATOM    229  HG2 LYS A1015      39.014 180.909 124.212  1.00  0.00           H  
ATOM    230  HG3 LYS A1015      37.686 181.952 124.773  1.00  0.00           H  
ATOM    231  HD2 LYS A1015      37.390 179.327 124.560  1.00  0.00           H  
ATOM    232  HD3 LYS A1015      37.066 179.731 122.857  1.00  0.00           H  
ATOM    233  HE2 LYS A1015      35.186 181.026 123.404  1.00  0.00           H  
ATOM    234  HE3 LYS A1015      35.645 181.124 125.120  1.00  0.00           H  
ATOM    235  HZ1 LYS A1015      34.769 178.687 123.720  1.00  0.00           H  
ATOM    236  HZ2 LYS A1015      35.186 178.785 125.313  1.00  0.00           H  
ATOM    237  HZ3 LYS A1015      33.853 179.583 124.759  1.00  0.00           H  
ATOM    238  N   VAL A1016      38.430 184.624 120.659  1.00  0.00           N  
ATOM    239  CA  VAL A1016      38.746 185.196 119.343  1.00  0.00           C  
ATOM    240  C   VAL A1016      39.828 186.289 119.493  1.00  0.00           C  
ATOM    241  O   VAL A1016      40.833 186.231 118.780  1.00  0.00           O  
ATOM    242  CB  VAL A1016      37.465 185.703 118.611  1.00  0.00           C  
ATOM    243  CG1 VAL A1016      37.798 186.523 117.368  1.00  0.00           C  
ATOM    244  CG2 VAL A1016      36.540 184.545 118.256  1.00  0.00           C  
ATOM    245  H   VAL A1016      37.485 184.743 120.996  1.00  0.00           H  
ATOM    246  HA  VAL A1016      39.155 184.413 118.705  1.00  0.00           H  
ATOM    247  HB  VAL A1016      36.945 186.361 119.307  1.00  0.00           H  
ATOM    248 HG11 VAL A1016      38.434 187.363 117.647  1.00  0.00           H  
ATOM    249 HG12 VAL A1016      38.321 185.894 116.647  1.00  0.00           H  
ATOM    250 HG13 VAL A1016      36.877 186.898 116.922  1.00  0.00           H  
ATOM    251 HG21 VAL A1016      37.046 183.876 117.560  1.00  0.00           H  
ATOM    252 HG22 VAL A1016      36.279 183.997 119.162  1.00  0.00           H  
ATOM    253 HG23 VAL A1016      35.633 184.933 117.793  1.00  0.00           H  
ATOM    254  N   ILE A1017      39.642 187.250 120.438  1.00  0.00           N  
ATOM    255  CA  ILE A1017      40.608 188.331 120.708  1.00  0.00           C  
ATOM    256  C   ILE A1017      41.916 187.724 121.236  1.00  0.00           C  
ATOM    257  O   ILE A1017      42.998 188.204 120.892  1.00  0.00           O  
ATOM    258  CB  ILE A1017      40.046 189.450 121.653  1.00  0.00           C  
ATOM    259  CG1 ILE A1017      38.716 190.019 121.127  1.00  0.00           C  
ATOM    260  CG2 ILE A1017      41.073 190.589 121.877  1.00  0.00           C  
ATOM    261  CD1 ILE A1017      37.839 190.680 122.162  1.00  0.00           C  
ATOM    262  H   ILE A1017      38.794 187.221 120.986  1.00  0.00           H  
ATOM    263  HA  ILE A1017      40.807 188.843 119.767  1.00  0.00           H  
ATOM    264  HB  ILE A1017      39.857 188.978 122.617  1.00  0.00           H  
ATOM    265 HG12 ILE A1017      38.947 190.759 120.360  1.00  0.00           H  
ATOM    266 HG13 ILE A1017      38.152 189.199 120.683  1.00  0.00           H  
ATOM    267 HG21 ILE A1017      41.995 190.172 122.282  1.00  0.00           H  
ATOM    268 HG22 ILE A1017      41.283 191.081 120.927  1.00  0.00           H  
ATOM    269 HG23 ILE A1017      40.663 191.315 122.580  1.00  0.00           H  
ATOM    270 HD11 ILE A1017      37.567 189.952 122.926  1.00  0.00           H  
ATOM    271 HD12 ILE A1017      38.381 191.506 122.623  1.00  0.00           H  
ATOM    272 HD13 ILE A1017      36.936 191.059 121.684  1.00  0.00           H  
ATOM    273  N   GLU A1018      41.803 186.657 122.047  1.00  0.00           N  
ATOM    274  CA  GLU A1018      42.924 185.918 122.618  1.00  0.00           C  
ATOM    275  C   GLU A1018      43.797 185.310 121.500  1.00  0.00           C  
ATOM    276  O   GLU A1018      44.995 185.590 121.471  1.00  0.00           O  
ATOM    277  CB  GLU A1018      42.394 184.833 123.561  1.00  0.00           C  
ATOM    278  CG  GLU A1018      43.286 184.509 124.742  1.00  0.00           C  
ATOM    279  CD  GLU A1018      42.743 183.390 125.611  1.00  0.00           C  
ATOM    280  OE1 GLU A1018      41.551 183.449 125.997  1.00  0.00           O  
ATOM    281  OE2 GLU A1018      43.512 182.446 125.902  1.00  0.00           O1-
ATOM    282  H   GLU A1018      40.871 186.343 122.278  1.00  0.00           H  
ATOM    283  HA  GLU A1018      43.552 186.600 123.191  1.00  0.00           H  
ATOM    284  HB2 GLU A1018      41.430 185.164 123.948  1.00  0.00           H  
ATOM    285  HB3 GLU A1018      42.258 183.920 122.981  1.00  0.00           H  
ATOM    286  HG2 GLU A1018      43.389 185.405 125.355  1.00  0.00           H  
ATOM    287  HG3 GLU A1018      44.265 184.212 124.366  1.00  0.00           H  
ATOM    288  N   LYS A1019      43.193 184.547 120.553  1.00  0.00           N  
ATOM    289  CA  LYS A1019      43.897 183.918 119.422  1.00  0.00           C  
ATOM    290  C   LYS A1019      44.381 184.935 118.373  1.00  0.00           C  
ATOM    291  O   LYS A1019      45.437 184.730 117.770  1.00  0.00           O  
ATOM    292  CB  LYS A1019      43.012 182.858 118.727  1.00  0.00           C  
ATOM    293  CG  LYS A1019      42.496 181.710 119.615  1.00  0.00           C  
ATOM    294  CD  LYS A1019      43.534 180.636 119.930  1.00  0.00           C  
ATOM    295  CE  LYS A1019      43.028 179.681 120.981  1.00  0.00           C  
ATOM    296  NZ  LYS A1019      44.042 178.652 121.330  1.00  0.00           N1+
ATOM    297  H   LYS A1019      42.196 184.401 120.629  1.00  0.00           H  
ATOM    298  HA  LYS A1019      44.775 183.439 119.855  1.00  0.00           H  
ATOM    299  HB2 LYS A1019      42.145 183.371 118.310  1.00  0.00           H  
ATOM    300  HB3 LYS A1019      43.596 182.416 117.919  1.00  0.00           H  
ATOM    301  HG2 LYS A1019      42.152 182.137 120.557  1.00  0.00           H  
ATOM    302  HG3 LYS A1019      41.659 181.235 119.104  1.00  0.00           H  
ATOM    303  HD2 LYS A1019      44.443 181.116 120.293  1.00  0.00           H  
ATOM    304  HD3 LYS A1019      43.756 180.078 119.020  1.00  0.00           H  
ATOM    305  HE2 LYS A1019      42.135 179.182 120.603  1.00  0.00           H  
ATOM    306  HE3 LYS A1019      42.776 180.246 121.878  1.00  0.00           H  
ATOM    307  HZ1 LYS A1019      44.282 178.122 120.504  1.00  0.00           H  
ATOM    308  HZ2 LYS A1019      44.869 179.104 121.693  1.00  0.00           H  
ATOM    309  HZ3 LYS A1019      43.664 178.030 122.030  1.00  0.00           H  
ATOM    310  N   ALA A1020      43.600 186.014 118.157  1.00  0.00           N  
ATOM    311  CA  ALA A1020      43.797 187.089 117.167  1.00  0.00           C  
ATOM    312  C   ALA A1020      45.242 187.572 116.921  1.00  0.00           C  
ATOM    313  O   ALA A1020      46.050 187.654 117.849  1.00  0.00           O  
ATOM    314  CB  ALA A1020      42.931 188.281 117.517  1.00  0.00           C  
ATOM    315  H   ALA A1020      42.782 186.095 118.744  1.00  0.00           H  
ATOM    316  HA  ALA A1020      43.505 186.620 116.227  1.00  0.00           H  
ATOM    317  HB1 ALA A1020      41.893 187.961 117.611  1.00  0.00           H  
ATOM    318  HB2 ALA A1020      43.266 188.709 118.462  1.00  0.00           H  
ATOM    319  HB3 ALA A1020      43.010 189.031 116.730  1.00  0.00           H  
ATOM    320  N   ASP A1021      45.524 187.935 115.651  1.00  0.00           N  
ATOM    321  CA  ASP A1021      46.821 188.410 115.180  1.00  0.00           C  
ATOM    322  C   ASP A1021      46.805 189.855 114.655  1.00  0.00           C  
ATOM    323  O   ASP A1021      47.871 190.454 114.539  1.00  0.00           O  
ATOM    324  CB  ASP A1021      47.403 187.446 114.131  1.00  0.00           C  
ATOM    325  CG  ASP A1021      48.090 186.237 114.738  1.00  0.00           C  
ATOM    326  OD1 ASP A1021      49.319 186.310 114.972  1.00  0.00           O  
ATOM    327  OD2 ASP A1021      47.400 185.210 114.972  1.00  0.00           O1-
ATOM    328  H   ASP A1021      44.778 187.873 114.973  1.00  0.00           H  
ATOM    329  HA  ASP A1021      47.472 188.425 116.054  1.00  0.00           H  
ATOM    330  HB2 ASP A1021      48.130 187.990 113.528  1.00  0.00           H  
ATOM    331  HB3 ASP A1021      46.590 187.098 113.494  1.00  0.00           H  
ATOM    332  N   ASN A1022      45.623 190.422 114.346  1.00  0.00           N  
ATOM    333  CA  ASN A1022      45.551 191.804 113.852  1.00  0.00           C  
ATOM    334  C   ASN A1022      44.458 192.639 114.515  1.00  0.00           C  
ATOM    335  O   ASN A1022      43.531 192.089 115.098  1.00  0.00           O  
ATOM    336  CB  ASN A1022      45.436 191.859 112.321  1.00  0.00           C  
ATOM    337  CG  ASN A1022      44.211 191.185 111.767  1.00  0.00           C  
ATOM    338  OD1 ASN A1022      43.109 191.740 111.778  1.00  0.00           O  
ATOM    339  ND2 ASN A1022      44.384 189.979 111.252  1.00  0.00           N  
ATOM    340  H   ASN A1022      44.772 189.889 114.456  1.00  0.00           H  
ATOM    341  HA  ASN A1022      46.498 192.261 114.141  1.00  0.00           H  
ATOM    342  HB2 ASN A1022      46.314 191.374 111.895  1.00  0.00           H  
ATOM    343  HB3 ASN A1022      45.416 192.906 112.018  1.00  0.00           H  
ATOM    344 HD21 ASN A1022      45.300 189.553 111.259  1.00  0.00           H  
ATOM    345 HD22 ASN A1022      43.600 189.484 110.852  1.00  0.00           H  
ATOM    346  N   ALA A1023      44.579 193.978 114.408  1.00  0.00           N  
ATOM    347  CA  ALA A1023      43.646 194.966 114.958  1.00  0.00           C  
ATOM    348  C   ALA A1023      42.221 194.840 114.385  1.00  0.00           C  
ATOM    349  O   ALA A1023      41.256 194.982 115.141  1.00  0.00           O  
ATOM    350  CB  ALA A1023      44.183 196.369 114.731  1.00  0.00           C  
ATOM    351  H   ALA A1023      45.381 194.330 113.906  1.00  0.00           H  
ATOM    352  HA  ALA A1023      43.568 194.766 116.027  1.00  0.00           H  
ATOM    353  HB1 ALA A1023      45.170 196.458 115.186  1.00  0.00           H  
ATOM    354  HB2 ALA A1023      44.258 196.561 113.661  1.00  0.00           H  
ATOM    355  HB3 ALA A1023      43.507 197.094 115.184  1.00  0.00           H  
ATOM    356  N   ALA A1024      42.097 194.557 113.061  1.00  0.00           N  
ATOM    357  CA  ALA A1024      40.824 194.415 112.345  1.00  0.00           C  
ATOM    358  C   ALA A1024      39.984 193.237 112.827  1.00  0.00           C  
ATOM    359  O   ALA A1024      38.761 193.369 112.912  1.00  0.00           O  
ATOM    360  CB  ALA A1024      41.073 194.303 110.853  1.00  0.00           C  
ATOM    361  H   ALA A1024      42.947 194.435 112.529  1.00  0.00           H  
ATOM    362  HA  ALA A1024      40.247 195.314 112.561  1.00  0.00           H  
ATOM    363  HB1 ALA A1024      41.629 195.176 110.511  1.00  0.00           H  
ATOM    364  HB2 ALA A1024      41.650 193.401 110.648  1.00  0.00           H  
ATOM    365  HB3 ALA A1024      40.119 194.251 110.328  1.00  0.00           H  
ATOM    366  N   GLN A1025      40.632 192.092 113.134  1.00  0.00           N  
ATOM    367  CA  GLN A1025      39.955 190.886 113.611  1.00  0.00           C  
ATOM    368  C   GLN A1025      39.600 190.965 115.115  1.00  0.00           C  
ATOM    369  O   GLN A1025      38.721 190.224 115.580  1.00  0.00           O  
ATOM    370  CB  GLN A1025      40.745 189.611 113.251  1.00  0.00           C  
ATOM    371  CG  GLN A1025      42.041 189.384 114.026  1.00  0.00           C  
ATOM    372  CD  GLN A1025      42.662 188.047 113.706  1.00  0.00           C  
ATOM    373  OE1 GLN A1025      43.692 187.965 113.033  1.00  0.00           O  
ATOM    374  NE2 GLN A1025      42.055 186.965 114.190  1.00  0.00           N  
ATOM    375  H   GLN A1025      41.636 192.067 113.029  1.00  0.00           H  
ATOM    376  HA  GLN A1025      39.003 190.824 113.084  1.00  0.00           H  
ATOM    377  HB2 GLN A1025      40.095 188.755 113.430  1.00  0.00           H  
ATOM    378  HB3 GLN A1025      40.995 189.662 112.191  1.00  0.00           H  
ATOM    379  HG2 GLN A1025      41.825 189.426 115.094  1.00  0.00           H  
ATOM    380  HG3 GLN A1025      42.749 190.172 113.768  1.00  0.00           H  
ATOM    381 HE21 GLN A1025      41.212 187.061 114.738  1.00  0.00           H  
ATOM    382 HE22 GLN A1025      42.437 186.048 114.009  1.00  0.00           H  
ATOM    383  N   VAL A1026      40.294 191.863 115.860  1.00  0.00           N  
ATOM    384  CA  VAL A1026      40.072 192.158 117.278  1.00  0.00           C  
ATOM    385  C   VAL A1026      38.889 193.135 117.337  1.00  0.00           C  
ATOM    386  O   VAL A1026      38.036 193.014 118.211  1.00  0.00           O  
ATOM    387  CB  VAL A1026      41.367 192.687 117.971  1.00  0.00           C  
ATOM    388  CG1 VAL A1026      41.074 193.440 119.271  1.00  0.00           C  
ATOM    389  CG2 VAL A1026      42.344 191.552 118.240  1.00  0.00           C  
ATOM    390  H   VAL A1026      41.030 192.374 115.395  1.00  0.00           H  
ATOM    391  HA  VAL A1026      39.827 191.258 117.842  1.00  0.00           H  
ATOM    392  HB  VAL A1026      41.819 193.395 117.276  1.00  0.00           H  
ATOM    393 HG11 VAL A1026      40.390 194.264 119.068  1.00  0.00           H  
ATOM    394 HG12 VAL A1026      40.620 192.759 119.991  1.00  0.00           H  
ATOM    395 HG13 VAL A1026      42.004 193.834 119.681  1.00  0.00           H  
ATOM    396 HG21 VAL A1026      41.894 190.843 118.935  1.00  0.00           H  
ATOM    397 HG22 VAL A1026      42.579 191.045 117.304  1.00  0.00           H  
ATOM    398 HG23 VAL A1026      43.259 191.955 118.674  1.00  0.00           H  
ATOM    399  N   LYS A1027      38.818 194.061 116.360  1.00  0.00           N  
ATOM    400  CA  LYS A1027      37.752 195.056 116.201  1.00  0.00           C  
ATOM    401  C   LYS A1027      36.390 194.360 115.978  1.00  0.00           C  
ATOM    402  O   LYS A1027      35.433 194.698 116.676  1.00  0.00           O  
ATOM    403  CB  LYS A1027      38.094 196.025 115.049  1.00  0.00           C  
ATOM    404  CG  LYS A1027      37.036 197.079 114.728  1.00  0.00           C  
ATOM    405  CD  LYS A1027      37.265 197.649 113.331  1.00  0.00           C  
ATOM    406  CE  LYS A1027      36.389 198.836 113.009  1.00  0.00           C  
ATOM    407  NZ  LYS A1027      36.862 199.557 111.795  1.00  0.00           N1+
ATOM    408  H   LYS A1027      39.563 194.071 115.678  1.00  0.00           H  
ATOM    409  HA  LYS A1027      37.673 195.642 117.117  1.00  0.00           H  
ATOM    410  HB2 LYS A1027      39.015 196.545 115.312  1.00  0.00           H  
ATOM    411  HB3 LYS A1027      38.257 195.431 114.150  1.00  0.00           H  
ATOM    412  HG2 LYS A1027      36.048 196.622 114.772  1.00  0.00           H  
ATOM    413  HG3 LYS A1027      37.097 197.885 115.460  1.00  0.00           H  
ATOM    414  HD2 LYS A1027      37.063 196.864 112.602  1.00  0.00           H  
ATOM    415  HD3 LYS A1027      38.307 197.959 113.252  1.00  0.00           H  
ATOM    416  HE2 LYS A1027      36.401 199.523 113.855  1.00  0.00           H  
ATOM    417  HE3 LYS A1027      35.371 198.487 112.838  1.00  0.00           H  
ATOM    418  HZ1 LYS A1027      37.806 199.884 111.944  1.00  0.00           H  
ATOM    419  HZ2 LYS A1027      36.844 198.931 111.003  1.00  0.00           H  
ATOM    420  HZ3 LYS A1027      36.257 200.345 111.615  1.00  0.00           H  
ATOM    421  N   ASP A1028      36.312 193.382 115.038  1.00  0.00           N  
ATOM    422  CA  ASP A1028      35.068 192.653 114.748  1.00  0.00           C  
ATOM    423  C   ASP A1028      34.567 191.883 115.968  1.00  0.00           C  
ATOM    424  O   ASP A1028      33.371 191.930 116.258  1.00  0.00           O  
ATOM    425  CB  ASP A1028      35.205 191.729 113.522  1.00  0.00           C  
ATOM    426  CG  ASP A1028      33.903 191.455 112.761  1.00  0.00           C  
ATOM    427  OD1 ASP A1028      32.810 191.529 113.387  1.00  0.00           O  
ATOM    428  OD2 ASP A1028      33.976 191.136 111.546  1.00  0.00           O1-
ATOM    429  H   ASP A1028      37.144 193.146 114.516  1.00  0.00           H  
ATOM    430  HA  ASP A1028      34.318 193.404 114.500  1.00  0.00           H  
ATOM    431  HB2 ASP A1028      35.603 190.773 113.863  1.00  0.00           H  
ATOM    432  HB3 ASP A1028      35.909 192.190 112.830  1.00  0.00           H  
ATOM    433  N   ALA A1029      35.487 191.225 116.707  1.00  0.00           N  
ATOM    434  CA  ALA A1029      35.179 190.497 117.945  1.00  0.00           C  
ATOM    435  C   ALA A1029      34.664 191.479 119.016  1.00  0.00           C  
ATOM    436  O   ALA A1029      33.695 191.170 119.711  1.00  0.00           O  
ATOM    437  CB  ALA A1029      36.417 189.781 118.447  1.00  0.00           C  
ATOM    438  H   ALA A1029      36.445 191.234 116.389  1.00  0.00           H  
ATOM    439  HA  ALA A1029      34.404 189.758 117.740  1.00  0.00           H  
ATOM    440  HB1 ALA A1029      36.766 189.082 117.687  1.00  0.00           H  
ATOM    441  HB2 ALA A1029      37.199 190.511 118.655  1.00  0.00           H  
ATOM    442  HB3 ALA A1029      36.176 189.236 119.360  1.00  0.00           H  
ATOM    443  N   LEU A1030      35.277 192.678 119.100  1.00  0.00           N  
ATOM    444  CA  LEU A1030      34.878 193.711 120.050  1.00  0.00           C  
ATOM    445  C   LEU A1030      33.549 194.358 119.697  1.00  0.00           C  
ATOM    446  O   LEU A1030      32.816 194.745 120.608  1.00  0.00           O  
ATOM    447  CB  LEU A1030      35.964 194.773 120.221  1.00  0.00           C  
ATOM    448  CG  LEU A1030      37.155 194.397 121.101  1.00  0.00           C  
ATOM    449  CD1 LEU A1030      38.280 195.378 120.895  1.00  0.00           C  
ATOM    450  CD2 LEU A1030      36.775 194.332 122.580  1.00  0.00           C  
ATOM    451  H   LEU A1030      36.048 192.869 118.476  1.00  0.00           H  
ATOM    452  HA  LEU A1030      34.743 193.201 121.004  1.00  0.00           H  
ATOM    453  HB2 LEU A1030      36.348 195.016 119.230  1.00  0.00           H  
ATOM    454  HB3 LEU A1030      35.497 195.657 120.656  1.00  0.00           H  
ATOM    455  HG  LEU A1030      37.483 193.401 120.804  1.00  0.00           H  
ATOM    456 HD11 LEU A1030      38.565 195.388 119.843  1.00  0.00           H  
ATOM    457 HD12 LEU A1030      37.952 196.374 121.192  1.00  0.00           H  
ATOM    458 HD13 LEU A1030      39.136 195.081 121.501  1.00  0.00           H  
ATOM    459 HD21 LEU A1030      36.441 195.315 122.913  1.00  0.00           H  
ATOM    460 HD22 LEU A1030      35.971 193.609 122.717  1.00  0.00           H  
ATOM    461 HD23 LEU A1030      37.642 194.026 123.165  1.00  0.00           H  
ATOM    462  N   THR A1031      33.226 194.464 118.391  1.00  0.00           N  
ATOM    463  CA  THR A1031      31.954 195.031 117.924  1.00  0.00           C  
ATOM    464  C   THR A1031      30.808 194.089 118.333  1.00  0.00           C  
ATOM    465  O   THR A1031      29.790 194.565 118.842  1.00  0.00           O  
ATOM    466  CB  THR A1031      31.981 195.295 116.401  1.00  0.00           C  
ATOM    467  OG1 THR A1031      33.140 196.062 116.062  1.00  0.00           O  
ATOM    468  CG2 THR A1031      30.727 196.016 115.905  1.00  0.00           C  
ATOM    469  H   THR A1031      33.890 194.138 117.703  1.00  0.00           H  
ATOM    470  HA  THR A1031      31.791 196.001 118.394  1.00  0.00           H  
ATOM    471  HB  THR A1031      32.013 194.323 115.909  1.00  0.00           H  
ATOM    472 HG21 THR A1031      29.845 195.429 116.161  1.00  0.00           H  
ATOM    473 HG22 THR A1031      30.661 196.996 116.377  1.00  0.00           H  
ATOM    474 HG23 THR A1031      30.781 196.137 114.823  1.00  0.00           H  
ATOM    475  HG1 THR A1031      33.910 195.570 116.356  1.00  0.00           H  
ATOM    476  N   LYS A1032      30.996 192.763 118.136  1.00  0.00           N  
ATOM    477  CA  LYS A1032      30.023 191.718 118.476  1.00  0.00           C  
ATOM    478  C   LYS A1032      29.744 191.717 119.975  1.00  0.00           C  
ATOM    479  O   LYS A1032      28.594 191.570 120.389  1.00  0.00           O  
ATOM    480  CB  LYS A1032      30.511 190.330 118.019  1.00  0.00           C  
ATOM    481  CG  LYS A1032      30.615 190.171 116.501  1.00  0.00           C  
ATOM    482  CD  LYS A1032      30.973 188.736 116.103  1.00  0.00           C  
ATOM    483  CE  LYS A1032      31.682 188.643 114.772  1.00  0.00           C  
ATOM    484  NZ  LYS A1032      33.111 189.040 114.875  1.00  0.00           N1+
ATOM    485  H   LYS A1032      31.871 192.471 117.724  1.00  0.00           H  
ATOM    486  HA  LYS A1032      29.096 191.939 117.947  1.00  0.00           H  
ATOM    487  HB2 LYS A1032      31.497 190.155 118.449  1.00  0.00           H  
ATOM    488  HB3 LYS A1032      29.813 189.582 118.394  1.00  0.00           H  
ATOM    489  HG2 LYS A1032      29.657 190.433 116.052  1.00  0.00           H  
ATOM    490  HG3 LYS A1032      31.387 190.844 116.128  1.00  0.00           H  
ATOM    491  HD2 LYS A1032      30.054 188.153 116.046  1.00  0.00           H  
ATOM    492  HD3 LYS A1032      31.623 188.316 116.871  1.00  0.00           H  
ATOM    493  HE2 LYS A1032      31.184 189.302 114.061  1.00  0.00           H  
ATOM    494  HE3 LYS A1032      31.627 187.615 114.415  1.00  0.00           H  
ATOM    495  HZ1 LYS A1032      33.173 189.992 115.206  1.00  0.00           H  
ATOM    496  HZ2 LYS A1032      33.585 188.427 115.523  1.00  0.00           H  
ATOM    497  HZ3 LYS A1032      33.546 188.970 113.966  1.00  0.00           H  
ATOM    498  N   MET A1033      30.794 191.940 120.775  1.00  0.00           N  
ATOM    499  CA  MET A1033      30.722 192.014 122.232  1.00  0.00           C  
ATOM    500  C   MET A1033      29.910 193.198 122.702  1.00  0.00           C  
ATOM    501  O   MET A1033      29.150 193.046 123.652  1.00  0.00           O  
ATOM    502  CB  MET A1033      32.116 192.032 122.848  1.00  0.00           C  
ATOM    503  CG  MET A1033      32.747 190.675 122.860  1.00  0.00           C  
ATOM    504  SD  MET A1033      34.449 190.679 123.429  1.00  0.00           S  
ATOM    505  CE  MET A1033      34.205 190.968 125.176  1.00  0.00           C  
ATOM    506  H   MET A1033      31.698 192.066 120.342  1.00  0.00           H  
ATOM    507  HA  MET A1033      30.208 191.115 122.572  1.00  0.00           H  
ATOM    508  HB2 MET A1033      32.042 192.394 123.874  1.00  0.00           H  
ATOM    509  HB3 MET A1033      32.747 192.707 122.269  1.00  0.00           H  
ATOM    510  HG2 MET A1033      32.724 190.275 121.846  1.00  0.00           H  
ATOM    511  HG3 MET A1033      32.165 190.030 123.519  1.00  0.00           H  
ATOM    512  HE1 MET A1033      33.691 191.919 125.319  1.00  0.00           H  
ATOM    513  HE2 MET A1033      33.603 190.163 125.597  1.00  0.00           H  
ATOM    514  HE3 MET A1033      35.172 190.999 125.678  1.00  0.00           H  
ATOM    515  N   ARG A1034      30.045 194.370 122.032  1.00  0.00           N  
ATOM    516  CA  ARG A1034      29.288 195.586 122.359  1.00  0.00           C  
ATOM    517  C   ARG A1034      27.795 195.376 122.095  1.00  0.00           C  
ATOM    518  O   ARG A1034      26.982 195.749 122.933  1.00  0.00           O  
ATOM    519  CB  ARG A1034      29.807 196.792 121.579  1.00  0.00           C  
ATOM    520  CG  ARG A1034      29.342 198.120 122.155  1.00  0.00           C  
ATOM    521  CD  ARG A1034      29.580 199.259 121.187  1.00  0.00           C  
ATOM    522  NE  ARG A1034      29.711 200.529 121.896  1.00  0.00           N  
ATOM    523  CZ  ARG A1034      28.695 201.322 122.219  1.00  0.00           C  
ATOM    524  NH1 ARG A1034      27.453 200.991 121.887  1.00  0.00           N  
ATOM    525  NH2 ARG A1034      28.912 202.452 122.883  1.00  0.00           N1+
ATOM    526  H   ARG A1034      30.702 194.409 121.266  1.00  0.00           H  
ATOM    527  HA  ARG A1034      29.429 195.791 123.420  1.00  0.00           H  
ATOM    528  HB2 ARG A1034      30.897 196.771 121.592  1.00  0.00           H  
ATOM    529  HB3 ARG A1034      29.454 196.718 120.550  1.00  0.00           H  
ATOM    530  HG2 ARG A1034      29.890 198.318 123.076  1.00  0.00           H  
ATOM    531  HG3 ARG A1034      28.276 198.058 122.373  1.00  0.00           H  
ATOM    532  HD2 ARG A1034      28.739 199.321 120.496  1.00  0.00           H  
ATOM    533  HD3 ARG A1034      30.496 199.067 120.628  1.00  0.00           H  
ATOM    534  HE  ARG A1034      30.640 200.826 122.160  1.00  0.00           H  
ATOM    535 HH11 ARG A1034      27.277 200.134 121.382  1.00  0.00           H  
ATOM    536 HH12 ARG A1034      26.685 201.596 122.139  1.00  0.00           H  
ATOM    537 HH21 ARG A1034      29.852 202.711 123.144  1.00  0.00           H  
ATOM    538 HH22 ARG A1034      28.137 203.052 123.126  1.00  0.00           H  
ATOM    539  N   ALA A1035      27.439 194.753 120.959  1.00  0.00           N  
ATOM    540  CA  ALA A1035      26.047 194.462 120.635  1.00  0.00           C  
ATOM    541  C   ALA A1035      25.471 193.475 121.662  1.00  0.00           C  
ATOM    542  O   ALA A1035      24.386 193.732 122.184  1.00  0.00           O  
ATOM    543  CB  ALA A1035      25.932 193.909 119.220  1.00  0.00           C  
ATOM    544  H   ALA A1035      28.160 194.477 120.307  1.00  0.00           H  
ATOM    545  HA  ALA A1035      25.469 195.385 120.679  1.00  0.00           H  
ATOM    546  HB1 ALA A1035      26.328 194.637 118.512  1.00  0.00           H  
ATOM    547  HB2 ALA A1035      26.501 192.982 119.145  1.00  0.00           H  
ATOM    548  HB3 ALA A1035      24.885 193.712 118.991  1.00  0.00           H  
ATOM    549  N   ALA A1036      26.238 192.410 122.015  1.00  0.00           N  
ATOM    550  CA  ALA A1036      25.845 191.395 123.013  1.00  0.00           C  
ATOM    551  C   ALA A1036      25.661 192.012 124.413  1.00  0.00           C  
ATOM    552  O   ALA A1036      24.718 191.645 125.117  1.00  0.00           O  
ATOM    553  CB  ALA A1036      26.868 190.267 123.061  1.00  0.00           C  
ATOM    554  H   ALA A1036      27.136 192.306 121.565  1.00  0.00           H  
ATOM    555  HA  ALA A1036      24.883 190.987 122.702  1.00  0.00           H  
ATOM    556  HB1 ALA A1036      26.960 189.818 122.072  1.00  0.00           H  
ATOM    557  HB2 ALA A1036      27.834 190.666 123.371  1.00  0.00           H  
ATOM    558  HB3 ALA A1036      26.541 189.510 123.774  1.00  0.00           H  
ATOM    559  N   ALA A1037      26.526 192.979 124.791  1.00  0.00           N  
ATOM    560  CA  ALA A1037      26.436 193.684 126.070  1.00  0.00           C  
ATOM    561  C   ALA A1037      25.224 194.608 126.122  1.00  0.00           C  
ATOM    562  O   ALA A1037      24.534 194.632 127.142  1.00  0.00           O  
ATOM    563  CB  ALA A1037      27.703 194.470 126.342  1.00  0.00           C  
ATOM    564  H   ALA A1037      27.273 193.228 124.158  1.00  0.00           H  
ATOM    565  HA  ALA A1037      26.315 192.929 126.846  1.00  0.00           H  
ATOM    566  HB1 ALA A1037      28.558 193.794 126.335  1.00  0.00           H  
ATOM    567  HB2 ALA A1037      27.833 195.229 125.570  1.00  0.00           H  
ATOM    568  HB3 ALA A1037      27.629 194.952 127.317  1.00  0.00           H  
ATOM    569  N   LEU A1038      24.936 195.333 125.014  1.00  0.00           N  
ATOM    570  CA  LEU A1038      23.778 196.232 124.934  1.00  0.00           C  
ATOM    571  C   LEU A1038      22.505 195.417 124.913  1.00  0.00           C  
ATOM    572  O   LEU A1038      21.516 195.820 125.527  1.00  0.00           O  
ATOM    573  CB  LEU A1038      23.831 197.159 123.711  1.00  0.00           C  
ATOM    574  CG  LEU A1038      24.920 198.230 123.656  1.00  0.00           C  
ATOM    575  CD1 LEU A1038      24.940 198.863 122.295  1.00  0.00           C  
ATOM    576  CD2 LEU A1038      24.731 199.296 124.738  1.00  0.00           C  
ATOM    577  H   LEU A1038      25.543 195.252 124.211  1.00  0.00           H  
ATOM    578  HA  LEU A1038      23.800 196.871 125.816  1.00  0.00           H  
ATOM    579  HB2 LEU A1038      23.957 196.526 122.832  1.00  0.00           H  
ATOM    580  HB3 LEU A1038      22.871 197.672 123.654  1.00  0.00           H  
ATOM    581  HG  LEU A1038      25.877 197.744 123.847  1.00  0.00           H  
ATOM    582 HD11 LEU A1038      25.114 198.096 121.540  1.00  0.00           H  
ATOM    583 HD12 LEU A1038      23.982 199.348 122.106  1.00  0.00           H  
ATOM    584 HD13 LEU A1038      25.738 199.604 122.251  1.00  0.00           H  
ATOM    585 HD21 LEU A1038      23.781 199.807 124.582  1.00  0.00           H  
ATOM    586 HD22 LEU A1038      24.732 198.822 125.719  1.00  0.00           H  
ATOM    587 HD23 LEU A1038      25.545 200.018 124.683  1.00  0.00           H  
ATOM    588  N   ASP A1039      22.544 194.250 124.242  1.00  0.00           N  
ATOM    589  CA  ASP A1039      21.438 193.297 124.183  1.00  0.00           C  
ATOM    590  C   ASP A1039      21.148 192.778 125.625  1.00  0.00           C  
ATOM    591  O   ASP A1039      20.019 192.917 126.104  1.00  0.00           O  
ATOM    592  CB  ASP A1039      21.808 192.141 123.228  1.00  0.00           C  
ATOM    593  CG  ASP A1039      20.659 191.267 122.750  1.00  0.00           C  
ATOM    594  OD1 ASP A1039      20.103 190.502 123.580  1.00  0.00           O  
ATOM    595  OD2 ASP A1039      20.392 191.257 121.524  1.00  0.00           O1-
ATOM    596  H   ASP A1039      23.393 194.018 123.747  1.00  0.00           H  
ATOM    597  HA  ASP A1039      20.537 193.774 123.798  1.00  0.00           H  
ATOM    598  HB2 ASP A1039      22.521 191.499 123.745  1.00  0.00           H  
ATOM    599  HB3 ASP A1039      22.282 192.576 122.348  1.00  0.00           H  
ATOM    600  N   ALA A1040      22.186 192.262 126.328  1.00  0.00           N  
ATOM    601  CA  ALA A1040      22.083 191.733 127.701  1.00  0.00           C  
ATOM    602  C   ALA A1040      21.582 192.768 128.722  1.00  0.00           C  
ATOM    603  O   ALA A1040      20.958 192.384 129.705  1.00  0.00           O  
ATOM    604  CB  ALA A1040      23.417 191.153 128.147  1.00  0.00           C  
ATOM    605  H   ALA A1040      23.091 192.238 125.881  1.00  0.00           H  
ATOM    606  HA  ALA A1040      21.331 190.945 127.669  1.00  0.00           H  
ATOM    607  HB1 ALA A1040      23.732 190.382 127.443  1.00  0.00           H  
ATOM    608  HB2 ALA A1040      24.166 191.945 128.177  1.00  0.00           H  
ATOM    609  HB3 ALA A1040      23.310 190.716 129.140  1.00  0.00           H  
ATOM    610  N   GLN A1041      21.831 194.076 128.474  1.00  0.00           N  
ATOM    611  CA  GLN A1041      21.411 195.185 129.340  1.00  0.00           C  
ATOM    612  C   GLN A1041      19.882 195.315 129.436  1.00  0.00           C  
ATOM    613  O   GLN A1041      19.357 195.669 130.499  1.00  0.00           O  
ATOM    614  CB  GLN A1041      22.026 196.486 128.833  1.00  0.00           C  
ATOM    615  CG  GLN A1041      21.939 197.661 129.801  1.00  0.00           C  
ATOM    616  CD  GLN A1041      22.636 198.853 129.231  1.00  0.00           C  
ATOM    617  OE1 GLN A1041      22.552 199.149 128.026  1.00  0.00           O  
ATOM    618  NE2 GLN A1041      23.349 199.560 130.083  1.00  0.00           N  
ATOM    619  H   GLN A1041      22.342 194.305 127.633  1.00  0.00           H  
ATOM    620  HA  GLN A1041      21.769 194.972 130.347  1.00  0.00           H  
ATOM    621  HB2 GLN A1041      23.079 196.301 128.619  1.00  0.00           H  
ATOM    622  HB3 GLN A1041      21.512 196.767 127.914  1.00  0.00           H  
ATOM    623  HG2 GLN A1041      22.410 197.386 130.745  1.00  0.00           H  
ATOM    624  HG3 GLN A1041      20.891 197.906 129.976  1.00  0.00           H  
ATOM    625 HE21 GLN A1041      23.853 200.376 129.765  1.00  0.00           H  
ATOM    626 HE22 GLN A1041      23.392 199.287 131.054  1.00  0.00           H  
ATOM    627  N   LYS A1042      19.182 195.004 128.328  1.00  0.00           N  
ATOM    628  CA  LYS A1042      17.723 195.041 128.200  1.00  0.00           C  
ATOM    629  C   LYS A1042      17.045 193.842 128.868  1.00  0.00           C  
ATOM    630  O   LYS A1042      15.838 193.884 129.109  1.00  0.00           O  
ATOM    631  CB  LYS A1042      17.316 195.067 126.690  1.00  0.00           C  
ATOM    632  CG  LYS A1042      17.962 196.213 125.886  1.00  0.00           C  
ATOM    633  CD  LYS A1042      17.626 197.614 126.425  1.00  0.00           C  
ATOM    634  CE  LYS A1042      18.212 198.728 125.549  1.00  0.00           C  
ATOM    635  NZ  LYS A1042      19.686 198.739 125.574  1.00  0.00           N1+
ATOM    636  H   LYS A1042      19.553 194.169 127.897  1.00  0.00           H  
ATOM    637  HA  LYS A1042      17.388 195.947 128.705  1.00  0.00           H  
ATOM    638  HB2 LYS A1042      16.233 195.171 126.628  1.00  0.00           H  
ATOM    639  HB3 LYS A1042      17.615 194.120 126.239  1.00  0.00           H  
ATOM    640  HG2 LYS A1042      17.614 196.148 124.856  1.00  0.00           H  
ATOM    641  HG3 LYS A1042      19.044 196.085 125.914  1.00  0.00           H  
ATOM    642  HD2 LYS A1042      18.032 197.710 127.433  1.00  0.00           H  
ATOM    643  HD3 LYS A1042      16.542 197.727 126.458  1.00  0.00           H  
ATOM    644  HE2 LYS A1042      17.848 199.689 125.912  1.00  0.00           H  
ATOM    645  HE3 LYS A1042      17.880 198.579 124.522  1.00  0.00           H  
ATOM    646  HZ1 LYS A1042      20.005 198.877 126.522  1.00  0.00           H  
ATOM    647  HZ2 LYS A1042      20.035 197.857 125.226  1.00  0.00           H  
ATOM    648  HZ3 LYS A1042      20.027 199.490 124.991  1.00  0.00           H  
ATOM    649  N   ALA A1043      17.813 192.777 129.163  1.00  0.00           N  
ATOM    650  CA  ALA A1043      17.309 191.548 129.787  1.00  0.00           C  
ATOM    651  C   ALA A1043      16.785 191.745 131.211  1.00  0.00           C  
ATOM    652  O   ALA A1043      17.159 192.701 131.900  1.00  0.00           O  
ATOM    653  CB  ALA A1043      18.388 190.468 129.774  1.00  0.00           C  
ATOM    654  H   ALA A1043      18.797 192.827 128.941  1.00  0.00           H  
ATOM    655  HA  ALA A1043      16.454 191.236 129.187  1.00  0.00           H  
ATOM    656  HB1 ALA A1043      18.717 190.295 128.749  1.00  0.00           H  
ATOM    657  HB2 ALA A1043      19.235 190.794 130.377  1.00  0.00           H  
ATOM    658  HB3 ALA A1043      17.982 189.544 130.186  1.00  0.00           H  
ATOM    659  N   THR A1044      15.896 190.828 131.632  1.00  0.00           N  
ATOM    660  CA  THR A1044      15.358 190.777 132.989  1.00  0.00           C  
ATOM    661  C   THR A1044      15.854 189.453 133.607  1.00  0.00           C  
ATOM    662  O   THR A1044      15.407 188.371 133.198  1.00  0.00           O  
ATOM    663  CB  THR A1044      13.831 190.983 133.034  1.00  0.00           C  
ATOM    664  OG1 THR A1044      13.511 192.252 132.454  1.00  0.00           O  
ATOM    665  CG2 THR A1044      13.275 190.915 134.466  1.00  0.00           C  
ATOM    666  H   THR A1044      15.581 190.133 130.970  1.00  0.00           H  
ATOM    667  HA  THR A1044      15.721 191.609 133.592  1.00  0.00           H  
ATOM    668  HB  THR A1044      13.369 190.175 132.467  1.00  0.00           H  
ATOM    669 HG21 THR A1044      13.522 189.949 134.906  1.00  0.00           H  
ATOM    670 HG22 THR A1044      13.716 191.711 135.065  1.00  0.00           H  
ATOM    671 HG23 THR A1044      12.192 191.036 134.441  1.00  0.00           H  
ATOM    672  HG1 THR A1044      13.845 192.252 131.554  1.00  0.00           H  
ATOM    673  N   PRO A1045      16.841 189.518 134.527  1.00  0.00           N  
ATOM    674  CA  PRO A1045      17.336 188.277 135.134  1.00  0.00           C  
ATOM    675  C   PRO A1045      16.298 187.679 136.082  1.00  0.00           C  
ATOM    676  O   PRO A1045      15.643 188.438 136.803  1.00  0.00           O  
ATOM    677  CB  PRO A1045      18.619 188.704 135.847  1.00  0.00           C  
ATOM    678  CG  PRO A1045      18.487 190.153 136.063  1.00  0.00           C  
ATOM    679  CD  PRO A1045      17.487 190.714 135.110  1.00  0.00           C  
ATOM    680  HA  PRO A1045      17.527 187.486 134.408  1.00  0.00           H  
ATOM    681  HB2 PRO A1045      18.716 188.184 136.800  1.00  0.00           H  
ATOM    682  HB3 PRO A1045      19.489 188.489 135.226  1.00  0.00           H  
ATOM    683  HG2 PRO A1045      19.452 190.633 135.900  1.00  0.00           H  
ATOM    684  HG3 PRO A1045      18.157 190.338 137.085  1.00  0.00           H  
ATOM    685  HD2 PRO A1045      17.977 191.306 134.337  1.00  0.00           H  
ATOM    686  HD3 PRO A1045      16.758 191.333 135.633  1.00  0.00           H  
ATOM    687  N   PRO A1046      16.100 186.333 136.069  1.00  0.00           N  
ATOM    688  CA  PRO A1046      15.097 185.723 136.959  1.00  0.00           C  
ATOM    689  C   PRO A1046      15.237 186.070 138.442  1.00  0.00           C  
ATOM    690  O   PRO A1046      14.217 186.231 139.108  1.00  0.00           O  
ATOM    691  CB  PRO A1046      15.252 184.224 136.702  1.00  0.00           C  
ATOM    692  CG  PRO A1046      16.585 184.066 136.073  1.00  0.00           C  
ATOM    693  CD  PRO A1046      16.784 185.301 135.264  1.00  0.00           C  
ATOM    694  HA  PRO A1046      14.103 186.109 136.734  1.00  0.00           H  
ATOM    695  HB2 PRO A1046      15.205 183.670 137.639  1.00  0.00           H  
ATOM    696  HB3 PRO A1046      14.470 183.870 136.031  1.00  0.00           H  
ATOM    697  HG2 PRO A1046      16.604 183.183 135.434  1.00  0.00           H  
ATOM    698  HG3 PRO A1046      17.359 183.979 136.835  1.00  0.00           H  
ATOM    699  HD2 PRO A1046      16.326 185.204 134.280  1.00  0.00           H  
ATOM    700  HD3 PRO A1046      17.844 185.530 135.151  1.00  0.00           H  
ATOM    701  N   LYS A1047      16.475 186.258 138.947  1.00  0.00           N  
ATOM    702  CA  LYS A1047      16.685 186.602 140.356  1.00  0.00           C  
ATOM    703  C   LYS A1047      16.313 188.069 140.681  1.00  0.00           C  
ATOM    704  O   LYS A1047      16.470 188.485 141.835  1.00  0.00           O  
ATOM    705  CB  LYS A1047      18.102 186.229 140.835  1.00  0.00           C  
ATOM    706  CG  LYS A1047      19.219 187.180 140.432  1.00  0.00           C  
ATOM    707  CD  LYS A1047      20.563 186.487 140.511  1.00  0.00           C  
ATOM    708  CE  LYS A1047      21.214 186.533 141.871  1.00  0.00           C  
ATOM    709  NZ  LYS A1047      22.339 185.566 141.974  1.00  0.00           N1+
ATOM    710  H   LYS A1047      17.276 186.159 138.339  1.00  0.00           H  
ATOM    711  HA  LYS A1047      15.989 185.990 140.929  1.00  0.00           H  
ATOM    712  HB2 LYS A1047      18.083 186.181 141.924  1.00  0.00           H  
ATOM    713  HB3 LYS A1047      18.341 185.245 140.432  1.00  0.00           H  
ATOM    714  HG2 LYS A1047      19.050 187.518 139.410  1.00  0.00           H  
ATOM    715  HG3 LYS A1047      19.218 188.038 141.104  1.00  0.00           H  
ATOM    716  HD2 LYS A1047      21.234 186.964 139.797  1.00  0.00           H  
ATOM    717  HD3 LYS A1047      20.423 185.442 140.236  1.00  0.00           H  
ATOM    718  HE2 LYS A1047      20.469 186.290 142.628  1.00  0.00           H  
ATOM    719  HE3 LYS A1047      21.595 187.539 142.046  1.00  0.00           H  
ATOM    720  HZ1 LYS A1047      21.995 184.630 141.813  1.00  0.00           H  
ATOM    721  HZ2 LYS A1047      23.040 185.790 141.283  1.00  0.00           H  
ATOM    722  HZ3 LYS A1047      22.746 185.620 142.897  1.00  0.00           H  
ATOM    723  N   LEU A1048      15.782 188.827 139.679  1.00  0.00           N  
ATOM    724  CA  LEU A1048      15.316 190.218 139.821  1.00  0.00           C  
ATOM    725  C   LEU A1048      13.888 190.403 139.231  1.00  0.00           C  
ATOM    726  O   LEU A1048      13.520 191.516 138.856  1.00  0.00           O  
ATOM    727  CB  LEU A1048      16.310 191.233 139.183  1.00  0.00           C  
ATOM    728  CG  LEU A1048      17.775 191.280 139.661  1.00  0.00           C  
ATOM    729  CD1 LEU A1048      18.543 192.335 138.918  1.00  0.00           C  
ATOM    730  CD2 LEU A1048      17.883 191.536 141.144  1.00  0.00           C  
ATOM    731  H   LEU A1048      15.702 188.401 138.767  1.00  0.00           H  
ATOM    732  HA  LEU A1048      15.272 190.427 140.890  1.00  0.00           H  
ATOM    733  HB2 LEU A1048      16.334 191.021 138.114  1.00  0.00           H  
ATOM    734  HB3 LEU A1048      15.893 192.227 139.347  1.00  0.00           H  
ATOM    735  HG  LEU A1048      18.203 190.299 139.454  1.00  0.00           H  
ATOM    736 HD11 LEU A1048      18.490 192.137 137.847  1.00  0.00           H  
ATOM    737 HD12 LEU A1048      18.112 193.314 139.128  1.00  0.00           H  
ATOM    738 HD13 LEU A1048      19.585 192.320 139.239  1.00  0.00           H  
ATOM    739 HD21 LEU A1048      17.460 192.514 141.376  1.00  0.00           H  
ATOM    740 HD22 LEU A1048      17.335 190.766 141.687  1.00  0.00           H  
ATOM    741 HD23 LEU A1048      18.931 191.514 141.441  1.00  0.00           H  
ATOM    742  N   GLU A1049      13.090 189.308 139.163  1.00  0.00           N  
ATOM    743  CA  GLU A1049      11.725 189.291 138.617  1.00  0.00           C  
ATOM    744  C   GLU A1049      10.726 190.163 139.389  1.00  0.00           C  
ATOM    745  O   GLU A1049       9.967 190.921 138.771  1.00  0.00           O  
ATOM    746  CB  GLU A1049      11.206 187.850 138.494  1.00  0.00           C  
ATOM    747  CG  GLU A1049      11.603 187.185 137.183  1.00  0.00           C  
ATOM    748  CD  GLU A1049      11.146 185.752 136.974  1.00  0.00           C  
ATOM    749  OE1 GLU A1049      11.220 184.942 137.928  1.00  0.00           O  
ATOM    750  OE2 GLU A1049      10.761 185.426 135.827  1.00  0.00           O1-
ATOM    751  H   GLU A1049      13.462 188.437 139.515  1.00  0.00           H  
ATOM    752  HA  GLU A1049      11.800 189.738 137.626  1.00  0.00           H  
ATOM    753  HB2 GLU A1049      11.612 187.263 139.318  1.00  0.00           H  
ATOM    754  HB3 GLU A1049      10.118 187.866 138.560  1.00  0.00           H  
ATOM    755  HG2 GLU A1049      12.691 187.195 137.125  1.00  0.00           H  
ATOM    756  HG3 GLU A1049      11.190 187.784 136.371  1.00  0.00           H  
ATOM    757  N   ASP A1050      10.715 190.046 140.732  1.00  0.00           N  
ATOM    758  CA  ASP A1050       9.825 190.815 141.604  1.00  0.00           C  
ATOM    759  C   ASP A1050      10.185 192.313 141.675  1.00  0.00           C  
ATOM    760  O   ASP A1050       9.322 193.132 141.988  1.00  0.00           O  
ATOM    761  CB  ASP A1050       9.728 190.191 143.011  1.00  0.00           C  
ATOM    762  CG  ASP A1050      10.986 189.537 143.565  1.00  0.00           C  
ATOM    763  OD1 ASP A1050      12.102 189.916 143.127  1.00  0.00           O  
ATOM    764  OD2 ASP A1050      10.856 188.663 144.455  1.00  0.00           O1-
ATOM    765  H   ASP A1050      11.355 189.393 141.160  1.00  0.00           H  
ATOM    766  HA  ASP A1050       8.838 190.762 141.144  1.00  0.00           H  
ATOM    767  HB2 ASP A1050       8.948 189.430 142.980  1.00  0.00           H  
ATOM    768  HB3 ASP A1050       9.437 190.982 143.702  1.00  0.00           H  
ATOM    769  N   LYS A1051      11.447 192.662 141.372  1.00  0.00           N  
ATOM    770  CA  LYS A1051      11.958 194.029 141.377  1.00  0.00           C  
ATOM    771  C   LYS A1051      11.403 194.824 140.187  1.00  0.00           C  
ATOM    772  O   LYS A1051      11.414 194.320 139.060  1.00  0.00           O  
ATOM    773  CB  LYS A1051      13.528 194.031 141.311  1.00  0.00           C  
ATOM    774  CG  LYS A1051      14.218 193.160 142.380  1.00  0.00           C  
ATOM    775  CD  LYS A1051      13.666 193.244 143.813  1.00  0.00           C  
ATOM    776  CE  LYS A1051      13.638 194.658 144.396  1.00  0.00           C  
ATOM    777  NZ  LYS A1051      13.097 194.647 145.766  1.00  0.00           N1+
ATOM    778  H   LYS A1051      11.433 192.346 140.407  1.00  0.00           H  
ATOM    779  HA  LYS A1051      11.633 194.501 142.304  1.00  0.00           H  
ATOM    780  HB2 LYS A1051      13.872 195.058 141.435  1.00  0.00           H  
ATOM    781  HB3 LYS A1051      13.827 193.665 140.329  1.00  0.00           H  
ATOM    782  HG2 LYS A1051      15.268 193.452 142.416  1.00  0.00           H  
ATOM    783  HG3 LYS A1051      14.139 192.121 142.058  1.00  0.00           H  
ATOM    784  HD2 LYS A1051      14.289 192.621 144.456  1.00  0.00           H  
ATOM    785  HD3 LYS A1051      12.647 192.856 143.810  1.00  0.00           H  
ATOM    786  HE2 LYS A1051      13.011 195.292 143.769  1.00  0.00           H  
ATOM    787  HE3 LYS A1051      14.652 195.057 144.417  1.00  0.00           H  
ATOM    788  HZ1 LYS A1051      12.156 194.279 145.753  1.00  0.00           H  
ATOM    789  HZ2 LYS A1051      13.678 194.067 146.354  1.00  0.00           H  
ATOM    790  HZ3 LYS A1051      13.084 195.590 146.130  1.00  0.00           H  
ATOM    791  N   SER A1052      10.913 196.062 140.447  1.00  0.00           N  
ATOM    792  CA  SER A1052      10.362 196.981 139.437  1.00  0.00           C  
ATOM    793  C   SER A1052      11.439 197.368 138.408  1.00  0.00           C  
ATOM    794  O   SER A1052      12.615 197.388 138.779  1.00  0.00           O  
ATOM    795  CB  SER A1052       9.816 198.246 140.100  1.00  0.00           C  
ATOM    796  OG  SER A1052      10.802 199.244 140.319  1.00  0.00           O  
ATOM    797  H   SER A1052      10.927 196.377 141.406  1.00  0.00           H  
ATOM    798  HA  SER A1052       9.549 196.465 138.926  1.00  0.00           H  
ATOM    799  HB2 SER A1052       9.384 197.972 141.062  1.00  0.00           H  
ATOM    800  HB3 SER A1052       9.040 198.663 139.459  1.00  0.00           H  
ATOM    801  HG  SER A1052      10.371 199.989 140.744  1.00  0.00           H  
ATOM    802  N   PRO A1053      11.085 197.745 137.149  1.00  0.00           N  
ATOM    803  CA  PRO A1053      12.131 198.116 136.171  1.00  0.00           C  
ATOM    804  C   PRO A1053      13.093 199.229 136.597  1.00  0.00           C  
ATOM    805  O   PRO A1053      14.227 199.257 136.116  1.00  0.00           O  
ATOM    806  CB  PRO A1053      11.330 198.524 134.927  1.00  0.00           C  
ATOM    807  CG  PRO A1053       9.935 198.768 135.415  1.00  0.00           C  
ATOM    808  CD  PRO A1053       9.745 197.797 136.530  1.00  0.00           C  
ATOM    809  HA  PRO A1053      12.811 197.277 136.025  1.00  0.00           H  
ATOM    810  HB2 PRO A1053      11.744 199.431 134.487  1.00  0.00           H  
ATOM    811  HB3 PRO A1053      11.341 197.724 134.187  1.00  0.00           H  
ATOM    812  HG2 PRO A1053       9.213 198.585 134.619  1.00  0.00           H  
ATOM    813  HG3 PRO A1053       9.828 199.791 135.775  1.00  0.00           H  
ATOM    814  HD2 PRO A1053       9.448 196.818 136.152  1.00  0.00           H  
ATOM    815  HD3 PRO A1053       8.998 198.154 137.239  1.00  0.00           H  
ATOM    816  N   ASP A1054      12.649 200.123 137.511  1.00  0.00           N  
ATOM    817  CA  ASP A1054      13.406 201.280 138.002  1.00  0.00           C  
ATOM    818  C   ASP A1054      13.915 201.136 139.463  1.00  0.00           C  
ATOM    819  O   ASP A1054      14.304 202.132 140.080  1.00  0.00           O  
ATOM    820  CB  ASP A1054      12.565 202.560 137.818  1.00  0.00           C  
ATOM    821  CG  ASP A1054      12.022 202.761 136.409  1.00  0.00           C  
ATOM    822  OD1 ASP A1054      11.185 201.934 135.967  1.00  0.00           O  
ATOM    823  OD2 ASP A1054      12.396 203.773 135.765  1.00  0.00           O1-
ATOM    824  H   ASP A1054      11.722 199.982 137.885  1.00  0.00           H  
ATOM    825  HA  ASP A1054      14.313 201.344 137.401  1.00  0.00           H  
ATOM    826  HB2 ASP A1054      13.190 203.417 138.068  1.00  0.00           H  
ATOM    827  HB3 ASP A1054      11.720 202.514 138.505  1.00  0.00           H  
ATOM    828  N   SER A1055      13.950 199.893 139.990  1.00  0.00           N  
ATOM    829  CA  SER A1055      14.424 199.573 141.346  1.00  0.00           C  
ATOM    830  C   SER A1055      15.976 199.688 141.490  1.00  0.00           C  
ATOM    831  O   SER A1055      16.657 199.701 140.458  1.00  0.00           O  
ATOM    832  CB  SER A1055      13.954 198.175 141.743  1.00  0.00           C  
ATOM    833  OG  SER A1055      14.457 197.197 140.851  1.00  0.00           O  
ATOM    834  H   SER A1055      13.628 199.129 139.413  1.00  0.00           H  
ATOM    835  HA  SER A1055      13.994 200.313 142.021  1.00  0.00           H  
ATOM    836  HB2 SER A1055      12.865 198.147 141.725  1.00  0.00           H  
ATOM    837  HB3 SER A1055      14.306 197.953 142.750  1.00  0.00           H  
ATOM    838  HG  SER A1055      14.135 197.412 139.973  1.00  0.00           H  
ATOM    839  N   PRO A1056      16.561 199.760 142.730  1.00  0.00           N  
ATOM    840  CA  PRO A1056      18.035 199.849 142.852  1.00  0.00           C  
ATOM    841  C   PRO A1056      18.776 198.663 142.234  1.00  0.00           C  
ATOM    842  O   PRO A1056      19.776 198.859 141.541  1.00  0.00           O  
ATOM    843  CB  PRO A1056      18.269 199.907 144.370  1.00  0.00           C  
ATOM    844  CG  PRO A1056      16.984 200.340 144.944  1.00  0.00           C  
ATOM    845  CD  PRO A1056      15.927 199.766 144.065  1.00  0.00           C  
ATOM    846  HA  PRO A1056      18.422 200.712 142.310  1.00  0.00           H  
ATOM    847  HB2 PRO A1056      18.546 198.924 144.752  1.00  0.00           H  
ATOM    848  HB3 PRO A1056      19.055 200.624 144.608  1.00  0.00           H  
ATOM    849  HG2 PRO A1056      16.920 201.428 144.952  1.00  0.00           H  
ATOM    850  HG3 PRO A1056      16.877 199.962 145.961  1.00  0.00           H  
ATOM    851  HD2 PRO A1056      15.033 200.390 144.070  1.00  0.00           H  
ATOM    852  HD3 PRO A1056      15.666 198.755 144.378  1.00  0.00           H  
ATOM    853  N   GLU A1057      18.266 197.441 142.473  1.00  0.00           N  
ATOM    854  CA  GLU A1057      18.806 196.187 141.955  1.00  0.00           C  
ATOM    855  C   GLU A1057      18.854 196.157 140.406  1.00  0.00           C  
ATOM    856  O   GLU A1057      19.826 195.643 139.844  1.00  0.00           O  
ATOM    857  CB  GLU A1057      17.942 194.984 142.445  1.00  0.00           C  
ATOM    858  CG  GLU A1057      17.558 195.021 143.937  1.00  0.00           C  
ATOM    859  CD  GLU A1057      18.754 195.135 144.886  1.00  0.00           C  
ATOM    860  OE1 GLU A1057      19.259 196.204 145.220  1.00  0.00           O  
ATOM    861  OE2 GLU A1057      19.201 193.933 145.352  1.00  0.00           O1-
ATOM    862  H   GLU A1057      18.156 197.333 143.472  1.00  0.00           H  
ATOM    863  HA  GLU A1057      19.826 196.109 142.333  1.00  0.00           H  
ATOM    864  HB2 GLU A1057      18.504 194.068 142.263  1.00  0.00           H  
ATOM    865  HB3 GLU A1057      17.022 194.968 141.859  1.00  0.00           H  
ATOM    866  HG2 GLU A1057      17.018 194.105 144.175  1.00  0.00           H  
ATOM    867  HG3 GLU A1057      16.907 195.880 144.101  1.00  0.00           H  
ATOM    868  N   MET A1058      17.830 196.742 139.733  1.00  0.00           N  
ATOM    869  CA  MET A1058      17.742 196.851 138.268  1.00  0.00           C  
ATOM    870  C   MET A1058      18.677 197.927 137.729  1.00  0.00           C  
ATOM    871  O   MET A1058      19.213 197.771 136.630  1.00  0.00           O  
ATOM    872  CB  MET A1058      16.305 197.132 137.800  1.00  0.00           C  
ATOM    873  CG  MET A1058      15.386 195.923 137.846  1.00  0.00           C  
ATOM    874  SD  MET A1058      15.960 194.418 137.017  1.00  0.00           S  
ATOM    875  CE  MET A1058      16.077 194.975 135.317  1.00  0.00           C  
ATOM    876  H   MET A1058      17.073 197.131 140.278  1.00  0.00           H  
ATOM    877  HA  MET A1058      18.052 195.885 137.868  1.00  0.00           H  
ATOM    878  HB2 MET A1058      16.345 197.492 136.772  1.00  0.00           H  
ATOM    879  HB3 MET A1058      15.883 197.907 138.440  1.00  0.00           H  
ATOM    880  HG2 MET A1058      14.441 196.211 137.386  1.00  0.00           H  
ATOM    881  HG3 MET A1058      15.219 195.677 138.895  1.00  0.00           H  
ATOM    882  HE1 MET A1058      15.097 195.310 134.976  1.00  0.00           H  
ATOM    883  HE2 MET A1058      16.785 195.801 135.253  1.00  0.00           H  
ATOM    884  HE3 MET A1058      16.419 194.153 134.688  1.00  0.00           H  
ATOM    885  N   LYS A1059      18.859 199.027 138.493  1.00  0.00           N  
ATOM    886  CA  LYS A1059      19.762 200.122 138.128  1.00  0.00           C  
ATOM    887  C   LYS A1059      21.204 199.598 138.151  1.00  0.00           C  
ATOM    888  O   LYS A1059      21.922 199.798 137.174  1.00  0.00           O  
ATOM    889  CB  LYS A1059      19.608 201.340 139.132  1.00  0.00           C  
ATOM    890  CG  LYS A1059      18.349 202.110 138.697  1.00  0.00           C  
ATOM    891  CD  LYS A1059      17.989 203.333 139.550  1.00  0.00           C  
ATOM    892  CE  LYS A1059      16.810 204.053 138.875  1.00  0.00           C  
ATOM    893  NZ  LYS A1059      16.292 205.169 139.681  1.00  0.00           N1+
ATOM    894  H   LYS A1059      17.902 199.318 138.345  1.00  0.00           H  
ATOM    895  HA  LYS A1059      19.510 200.479 137.129  1.00  0.00           H  
ATOM    896  HB2 LYS A1059      20.482 201.987 139.076  1.00  0.00           H  
ATOM    897  HB3 LYS A1059      19.491 200.974 140.151  1.00  0.00           H  
ATOM    898  HG2 LYS A1059      17.506 201.419 138.728  1.00  0.00           H  
ATOM    899  HG3 LYS A1059      18.502 202.450 137.672  1.00  0.00           H  
ATOM    900  HD2 LYS A1059      18.845 204.004 139.614  1.00  0.00           H  
ATOM    901  HD3 LYS A1059      17.702 203.013 140.552  1.00  0.00           H  
ATOM    902  HE2 LYS A1059      16.006 203.335 138.717  1.00  0.00           H  
ATOM    903  HE3 LYS A1059      17.143 204.442 137.913  1.00  0.00           H  
ATOM    904  HZ1 LYS A1059      15.979 204.821 140.577  1.00  0.00           H  
ATOM    905  HZ2 LYS A1059      17.024 205.851 139.822  1.00  0.00           H  
ATOM    906  HZ3 LYS A1059      15.517 205.602 139.200  1.00  0.00           H  
ATOM    907  N   ASP A1060      21.595 198.867 139.226  1.00  0.00           N  
ATOM    908  CA  ASP A1060      22.921 198.237 139.354  1.00  0.00           C  
ATOM    909  C   ASP A1060      23.145 197.170 138.248  1.00  0.00           C  
ATOM    910  O   ASP A1060      24.270 197.027 137.743  1.00  0.00           O  
ATOM    911  CB  ASP A1060      23.127 197.623 140.761  1.00  0.00           C  
ATOM    912  CG  ASP A1060      23.523 198.595 141.874  1.00  0.00           C  
ATOM    913  OD1 ASP A1060      23.871 199.776 141.557  1.00  0.00           O  
ATOM    914  OD2 ASP A1060      23.531 198.172 143.054  1.00  0.00           O1-
ATOM    915  H   ASP A1060      20.938 198.748 139.983  1.00  0.00           H  
ATOM    916  HA  ASP A1060      23.666 199.022 139.223  1.00  0.00           H  
ATOM    917  HB2 ASP A1060      23.911 196.870 140.683  1.00  0.00           H  
ATOM    918  HB3 ASP A1060      22.192 197.145 141.055  1.00  0.00           H  
ATOM    919  N   PHE A1061      22.058 196.457 137.850  1.00  0.00           N  
ATOM    920  CA  PHE A1061      22.104 195.467 136.787  1.00  0.00           C  
ATOM    921  C   PHE A1061      22.468 196.140 135.465  1.00  0.00           C  
ATOM    922  O   PHE A1061      23.485 195.781 134.873  1.00  0.00           O  
ATOM    923  CB  PHE A1061      20.780 194.682 136.671  1.00  0.00           C  
ATOM    924  CG  PHE A1061      20.798 193.652 135.559  1.00  0.00           C  
ATOM    925  CD1 PHE A1061      21.556 192.490 135.676  1.00  0.00           C  
ATOM    926  CD2 PHE A1061      20.106 193.872 134.374  1.00  0.00           C  
ATOM    927  CE1 PHE A1061      21.611 191.561 134.629  1.00  0.00           C  
ATOM    928  CE2 PHE A1061      20.164 192.944 133.325  1.00  0.00           C  
ATOM    929  CZ  PHE A1061      20.903 191.787 133.463  1.00  0.00           C  
ATOM    930  H   PHE A1061      21.177 196.623 138.315  1.00  0.00           H  
ATOM    931  HA  PHE A1061      22.877 194.739 137.035  1.00  0.00           H  
ATOM    932  HB2 PHE A1061      20.596 194.170 137.616  1.00  0.00           H  
ATOM    933  HB3 PHE A1061      19.973 195.389 136.477  1.00  0.00           H  
ATOM    934  HD1 PHE A1061      22.108 192.303 136.585  1.00  0.00           H  
ATOM    935  HD2 PHE A1061      19.516 194.769 134.260  1.00  0.00           H  
ATOM    936  HE1 PHE A1061      22.207 190.667 134.733  1.00  0.00           H  
ATOM    937  HE2 PHE A1061      19.629 193.135 132.407  1.00  0.00           H  
ATOM    938  HZ  PHE A1061      20.928 191.061 132.664  1.00  0.00           H  
ATOM    939  N   ARG A1062      21.666 197.136 135.030  1.00  0.00           N  
ATOM    940  CA  ARG A1062      21.890 197.885 133.788  1.00  0.00           C  
ATOM    941  C   ARG A1062      23.206 198.658 133.818  1.00  0.00           C  
ATOM    942  O   ARG A1062      23.843 198.817 132.774  1.00  0.00           O  
ATOM    943  CB  ARG A1062      20.711 198.822 133.469  1.00  0.00           C  
ATOM    944  CG  ARG A1062      19.401 198.102 133.153  1.00  0.00           C  
ATOM    945  CD  ARG A1062      18.402 199.010 132.450  1.00  0.00           C  
ATOM    946  NE  ARG A1062      17.793 200.005 133.340  1.00  0.00           N  
ATOM    947  CZ  ARG A1062      16.666 199.820 134.023  1.00  0.00           C  
ATOM    948  NH1 ARG A1062      16.015 198.662 133.947  1.00  0.00           N  
ATOM    949  NH2 ARG A1062      16.188 200.785 134.798  1.00  0.00           N1+
ATOM    950  H   ARG A1062      20.864 197.380 135.593  1.00  0.00           H  
ATOM    951  HA  ARG A1062      21.959 197.149 132.987  1.00  0.00           H  
ATOM    952  HB2 ARG A1062      20.546 199.468 134.331  1.00  0.00           H  
ATOM    953  HB3 ARG A1062      20.983 199.430 132.606  1.00  0.00           H  
ATOM    954  HG2 ARG A1062      18.960 197.750 134.086  1.00  0.00           H  
ATOM    955  HG3 ARG A1062      19.615 197.250 132.508  1.00  0.00           H  
ATOM    956  HD2 ARG A1062      17.609 198.391 132.029  1.00  0.00           H  
ATOM    957  HD3 ARG A1062      18.918 199.535 131.646  1.00  0.00           H  
ATOM    958  HE  ARG A1062      18.263 200.893 133.441  1.00  0.00           H  
ATOM    959 HH11 ARG A1062      16.370 197.921 133.360  1.00  0.00           H  
ATOM    960 HH12 ARG A1062      15.166 198.524 134.476  1.00  0.00           H  
ATOM    961 HH21 ARG A1062      16.680 201.664 134.871  1.00  0.00           H  
ATOM    962 HH22 ARG A1062      15.332 200.640 135.315  1.00  0.00           H  
ATOM    963  N   HIS A1063      23.632 199.102 135.010  1.00  0.00           N  
ATOM    964  CA  HIS A1063      24.887 199.830 135.153  1.00  0.00           C  
ATOM    965  C   HIS A1063      26.100 198.962 134.846  1.00  0.00           C  
ATOM    966  O   HIS A1063      27.064 199.459 134.251  1.00  0.00           O  
ATOM    967  CB  HIS A1063      25.030 200.498 136.523  1.00  0.00           C  
ATOM    968  CG  HIS A1063      26.185 201.449 136.566  1.00  0.00           C  
ATOM    969  ND1 HIS A1063      26.287 202.515 135.665  1.00  0.00           N  
ATOM    970  CD2 HIS A1063      27.280 201.441 137.359  1.00  0.00           C  
ATOM    971  CE1 HIS A1063      27.422 203.126 135.961  1.00  0.00           C  
ATOM    972  NE2 HIS A1063      28.054 202.523 136.976  1.00  0.00           N  
ATOM    973  H   HIS A1063      23.069 198.927 135.830  1.00  0.00           H  
ATOM    974  HA  HIS A1063      24.850 200.624 134.407  1.00  0.00           H  
ATOM    975  HB2 HIS A1063      25.182 199.726 137.277  1.00  0.00           H  
ATOM    976  HB3 HIS A1063      24.114 201.046 136.744  1.00  0.00           H  
ATOM    977  HD1 HIS A1063      25.585 202.783 134.889  1.00  0.00           H  
ATOM    978  HD2 HIS A1063      27.507 200.729 138.139  1.00  0.00           H  
ATOM    979  HE1 HIS A1063      27.793 204.001 135.448  1.00  0.00           H  
ATOM    980  N   GLY A1064      26.031 197.684 135.236  1.00  0.00           N  
ATOM    981  CA  GLY A1064      27.073 196.701 134.967  1.00  0.00           C  
ATOM    982  C   GLY A1064      27.435 196.619 133.497  1.00  0.00           C  
ATOM    983  O   GLY A1064      28.613 196.514 133.144  1.00  0.00           O  
ATOM    984  H   GLY A1064      25.212 197.384 135.745  1.00  0.00           H  
ATOM    985  HA2 GLY A1064      27.965 196.975 135.531  1.00  0.00           H  
ATOM    986  HA3 GLY A1064      26.722 195.722 135.295  1.00  0.00           H  
ATOM    987  N   PHE A1065      26.430 196.728 132.632  1.00  0.00           N  
ATOM    988  CA  PHE A1065      26.634 196.702 131.191  1.00  0.00           C  
ATOM    989  C   PHE A1065      27.180 198.023 130.668  1.00  0.00           C  
ATOM    990  O   PHE A1065      27.868 198.002 129.651  1.00  0.00           O  
ATOM    991  CB  PHE A1065      25.377 196.235 130.446  1.00  0.00           C  
ATOM    992  CG  PHE A1065      24.995 194.843 130.893  1.00  0.00           C  
ATOM    993  CD1 PHE A1065      25.662 193.727 130.394  1.00  0.00           C  
ATOM    994  CD2 PHE A1065      24.039 194.653 131.881  1.00  0.00           C  
ATOM    995  CE1 PHE A1065      25.362 192.451 130.862  1.00  0.00           C  
ATOM    996  CE2 PHE A1065      23.743 193.373 132.355  1.00  0.00           C  
ATOM    997  CZ  PHE A1065      24.387 192.277 131.825  1.00  0.00           C  
ATOM    998  H   PHE A1065      25.491 196.833 132.988  1.00  0.00           H  
ATOM    999  HA  PHE A1065      27.403 195.958 130.985  1.00  0.00           H  
ATOM   1000  HB2 PHE A1065      24.556 196.920 130.659  1.00  0.00           H  
ATOM   1001  HB3 PHE A1065      25.575 196.228 129.374  1.00  0.00           H  
ATOM   1002  HD1 PHE A1065      26.420 193.853 129.635  1.00  0.00           H  
ATOM   1003  HD2 PHE A1065      23.517 195.506 132.289  1.00  0.00           H  
ATOM   1004  HE1 PHE A1065      25.893 191.595 130.471  1.00  0.00           H  
ATOM   1005  HE2 PHE A1065      23.009 193.243 133.137  1.00  0.00           H  
ATOM   1006  HZ  PHE A1065      24.130 191.283 132.162  1.00  0.00           H  
ATOM   1007  N   ASP A1066      26.966 199.158 131.389  1.00  0.00           N  
ATOM   1008  CA  ASP A1066      27.560 200.443 130.990  1.00  0.00           C  
ATOM   1009  C   ASP A1066      29.058 200.332 131.247  1.00  0.00           C  
ATOM   1010  O   ASP A1066      29.853 200.757 130.413  1.00  0.00           O  
ATOM   1011  CB  ASP A1066      26.953 201.632 131.760  1.00  0.00           C  
ATOM   1012  CG  ASP A1066      25.478 201.898 131.485  1.00  0.00           C  
ATOM   1013  OD1 ASP A1066      25.083 201.920 130.286  1.00  0.00           O  
ATOM   1014  OD2 ASP A1066      24.731 202.160 132.458  1.00  0.00           O1-
ATOM   1015  H   ASP A1066      26.387 199.117 132.215  1.00  0.00           H  
ATOM   1016  HA  ASP A1066      27.353 200.639 129.938  1.00  0.00           H  
ATOM   1017  HB2 ASP A1066      27.513 202.528 131.492  1.00  0.00           H  
ATOM   1018  HB3 ASP A1066      27.067 201.437 132.826  1.00  0.00           H  
ATOM   1019  N   ILE A1067      29.436 199.656 132.361  1.00  0.00           N  
ATOM   1020  CA  ILE A1067      30.834 199.392 132.730  1.00  0.00           C  
ATOM   1021  C   ILE A1067      31.488 198.454 131.690  1.00  0.00           C  
ATOM   1022  O   ILE A1067      32.596 198.729 131.231  1.00  0.00           O  
ATOM   1023  CB  ILE A1067      30.962 198.915 134.209  1.00  0.00           C  
ATOM   1024  CG1 ILE A1067      30.582 200.083 135.163  1.00  0.00           C  
ATOM   1025  CG2 ILE A1067      32.376 198.391 134.524  1.00  0.00           C  
ATOM   1026  CD1 ILE A1067      30.096 199.637 136.548  1.00  0.00           C  
ATOM   1027  H   ILE A1067      28.711 199.313 132.975  1.00  0.00           H  
ATOM   1028  HA  ILE A1067      31.400 200.323 132.699  1.00  0.00           H  
ATOM   1029  HB  ILE A1067      30.275 198.082 134.361  1.00  0.00           H  
ATOM   1030 HG12 ILE A1067      31.461 200.714 135.297  1.00  0.00           H  
ATOM   1031 HG13 ILE A1067      29.787 200.662 134.693  1.00  0.00           H  
ATOM   1032 HG21 ILE A1067      32.615 197.566 133.854  1.00  0.00           H  
ATOM   1033 HG22 ILE A1067      33.100 199.194 134.385  1.00  0.00           H  
ATOM   1034 HG23 ILE A1067      32.413 198.043 135.556  1.00  0.00           H  
ATOM   1035 HD11 ILE A1067      29.201 199.025 136.439  1.00  0.00           H  
ATOM   1036 HD12 ILE A1067      30.877 199.055 137.037  1.00  0.00           H  
ATOM   1037 HD13 ILE A1067      29.865 200.514 137.152  1.00  0.00           H  
ATOM   1038  N   LEU A1068      30.767 197.397 131.276  1.00  0.00           N  
ATOM   1039  CA  LEU A1068      31.217 196.446 130.258  1.00  0.00           C  
ATOM   1040  C   LEU A1068      31.379 197.132 128.892  1.00  0.00           C  
ATOM   1041  O   LEU A1068      32.428 197.002 128.274  1.00  0.00           O  
ATOM   1042  CB  LEU A1068      30.208 195.305 130.170  1.00  0.00           C  
ATOM   1043  CG  LEU A1068      30.724 193.900 130.425  1.00  0.00           C  
ATOM   1044  CD1 LEU A1068      31.165 193.716 131.867  1.00  0.00           C  
ATOM   1045  CD2 LEU A1068      29.647 192.887 130.113  1.00  0.00           C  
ATOM   1046  H   LEU A1068      29.859 197.250 131.693  1.00  0.00           H  
ATOM   1047  HA  LEU A1068      32.193 196.053 130.542  1.00  0.00           H  
ATOM   1048  HB2 LEU A1068      29.424 195.504 130.901  1.00  0.00           H  
ATOM   1049  HB3 LEU A1068      29.782 195.321 129.167  1.00  0.00           H  
ATOM   1050  HG  LEU A1068      31.586 193.749 129.775  1.00  0.00           H  
ATOM   1051 HD11 LEU A1068      31.941 194.443 132.105  1.00  0.00           H  
ATOM   1052 HD12 LEU A1068      30.312 193.865 132.529  1.00  0.00           H  
ATOM   1053 HD13 LEU A1068      31.558 192.708 132.001  1.00  0.00           H  
ATOM   1054 HD21 LEU A1068      28.793 193.051 130.770  1.00  0.00           H  
ATOM   1055 HD22 LEU A1068      29.334 192.998 129.075  1.00  0.00           H  
ATOM   1056 HD23 LEU A1068      30.038 191.881 130.269  1.00  0.00           H  
ATOM   1057  N   VAL A1069      30.366 197.899 128.449  1.00  0.00           N  
ATOM   1058  CA  VAL A1069      30.394 198.644 127.180  1.00  0.00           C  
ATOM   1059  C   VAL A1069      31.515 199.690 127.222  1.00  0.00           C  
ATOM   1060  O   VAL A1069      32.209 199.854 126.227  1.00  0.00           O  
ATOM   1061  CB  VAL A1069      29.011 199.235 126.781  1.00  0.00           C  
ATOM   1062  CG1 VAL A1069      29.121 200.253 125.643  1.00  0.00           C  
ATOM   1063  CG2 VAL A1069      28.023 198.128 126.418  1.00  0.00           C  
ATOM   1064  H   VAL A1069      29.537 197.968 129.022  1.00  0.00           H  
ATOM   1065  HA  VAL A1069      30.618 197.940 126.378  1.00  0.00           H  
ATOM   1066  HB  VAL A1069      28.632 199.765 127.655  1.00  0.00           H  
ATOM   1067 HG11 VAL A1069      29.806 201.050 125.933  1.00  0.00           H  
ATOM   1068 HG12 VAL A1069      29.498 199.758 124.748  1.00  0.00           H  
ATOM   1069 HG13 VAL A1069      28.138 200.676 125.437  1.00  0.00           H  
ATOM   1070 HG21 VAL A1069      28.388 197.588 125.544  1.00  0.00           H  
ATOM   1071 HG22 VAL A1069      27.925 197.439 127.257  1.00  0.00           H  
ATOM   1072 HG23 VAL A1069      27.051 198.568 126.194  1.00  0.00           H  
ATOM   1073  N   GLY A1070      31.731 200.315 128.381  1.00  0.00           N  
ATOM   1074  CA  GLY A1070      32.808 201.280 128.572  1.00  0.00           C  
ATOM   1075  C   GLY A1070      34.170 200.618 128.450  1.00  0.00           C  
ATOM   1076  O   GLY A1070      35.111 201.230 127.945  1.00  0.00           O  
ATOM   1077  H   GLY A1070      31.122 200.111 129.160  1.00  0.00           H  
ATOM   1078  HA2 GLY A1070      32.724 202.061 127.816  1.00  0.00           H  
ATOM   1079  HA3 GLY A1070      32.716 201.723 129.564  1.00  0.00           H  
ATOM   1080  N   GLN A1071      34.276 199.348 128.894  1.00  0.00           N  
ATOM   1081  CA  GLN A1071      35.506 198.565 128.817  1.00  0.00           C  
ATOM   1082  C   GLN A1071      35.715 198.063 127.386  1.00  0.00           C  
ATOM   1083  O   GLN A1071      36.863 197.957 126.944  1.00  0.00           O  
ATOM   1084  CB  GLN A1071      35.486 197.403 129.823  1.00  0.00           C  
ATOM   1085  CG  GLN A1071      35.891 197.817 131.239  1.00  0.00           C  
ATOM   1086  CD  GLN A1071      35.577 196.797 132.314  1.00  0.00           C  
ATOM   1087  OE1 GLN A1071      35.426 195.609 132.070  1.00  0.00           O  
ATOM   1088  NE2 GLN A1071      35.501 197.242 133.548  1.00  0.00           N  
ATOM   1089  H   GLN A1071      33.460 198.915 129.302  1.00  0.00           H  
ATOM   1090  HA  GLN A1071      36.347 199.206 129.083  1.00  0.00           H  
ATOM   1091  HB2 GLN A1071      34.476 196.994 129.858  1.00  0.00           H  
ATOM   1092  HB3 GLN A1071      36.177 196.635 129.477  1.00  0.00           H  
ATOM   1093  HG2 GLN A1071      35.367 198.741 131.485  1.00  0.00           H  
ATOM   1094  HG3 GLN A1071      36.966 197.996 131.245  1.00  0.00           H  
ATOM   1095 HE21 GLN A1071      35.627 198.226 133.739  1.00  0.00           H  
ATOM   1096 HE22 GLN A1071      35.316 196.600 134.306  1.00  0.00           H  
ATOM   1097  N   ILE A1072      34.602 197.771 126.663  1.00  0.00           N  
ATOM   1098  CA  ILE A1072      34.601 197.326 125.263  1.00  0.00           C  
ATOM   1099  C   ILE A1072      35.054 198.491 124.398  1.00  0.00           C  
ATOM   1100  O   ILE A1072      35.962 198.315 123.596  1.00  0.00           O  
ATOM   1101  CB  ILE A1072      33.235 196.709 124.811  1.00  0.00           C  
ATOM   1102  CG1 ILE A1072      33.041 195.302 125.407  1.00  0.00           C  
ATOM   1103  CG2 ILE A1072      33.107 196.653 123.287  1.00  0.00           C  
ATOM   1104  CD1 ILE A1072      31.586 194.938 125.650  1.00  0.00           C  
ATOM   1105  H   ILE A1072      33.708 197.867 127.123  1.00  0.00           H  
ATOM   1106  HA  ILE A1072      35.303 196.500 125.147  1.00  0.00           H  
ATOM   1107  HB  ILE A1072      32.452 197.366 125.189  1.00  0.00           H  
ATOM   1108 HG12 ILE A1072      33.467 194.574 124.717  1.00  0.00           H  
ATOM   1109 HG13 ILE A1072      33.571 195.255 126.358  1.00  0.00           H  
ATOM   1110 HG21 ILE A1072      33.224 197.656 122.875  1.00  0.00           H  
ATOM   1111 HG22 ILE A1072      33.881 196.001 122.881  1.00  0.00           H  
ATOM   1112 HG23 ILE A1072      32.125 196.263 123.019  1.00  0.00           H  
ATOM   1113 HD11 ILE A1072      31.148 195.643 126.356  1.00  0.00           H  
ATOM   1114 HD12 ILE A1072      31.039 194.980 124.708  1.00  0.00           H  
ATOM   1115 HD13 ILE A1072      31.527 193.930 126.060  1.00  0.00           H  
ATOM   1116  N   ASP A1073      34.466 199.684 124.610  1.00  0.00           N  
ATOM   1117  CA  ASP A1073      34.807 200.937 123.926  1.00  0.00           C  
ATOM   1118  C   ASP A1073      36.254 201.354 124.195  1.00  0.00           C  
ATOM   1119  O   ASP A1073      36.887 201.917 123.308  1.00  0.00           O  
ATOM   1120  CB  ASP A1073      33.832 202.062 124.316  1.00  0.00           C  
ATOM   1121  CG  ASP A1073      32.405 201.859 123.822  1.00  0.00           C  
ATOM   1122  OD1 ASP A1073      32.185 200.946 122.997  1.00  0.00           O  
ATOM   1123  OD2 ASP A1073      31.504 202.597 124.284  1.00  0.00           O1-
ATOM   1124  H   ASP A1073      33.728 199.719 125.298  1.00  0.00           H  
ATOM   1125  HA  ASP A1073      34.711 200.758 122.855  1.00  0.00           H  
ATOM   1126  HB2 ASP A1073      34.207 202.997 123.900  1.00  0.00           H  
ATOM   1127  HB3 ASP A1073      33.809 202.131 125.404  1.00  0.00           H  
ATOM   1128  N   ASP A1074      36.786 201.057 125.391  1.00  0.00           N  
ATOM   1129  CA  ASP A1074      38.177 201.341 125.731  1.00  0.00           C  
ATOM   1130  C   ASP A1074      39.123 200.428 124.953  1.00  0.00           C  
ATOM   1131  O   ASP A1074      40.163 200.881 124.506  1.00  0.00           O  
ATOM   1132  CB  ASP A1074      38.410 201.268 127.246  1.00  0.00           C  
ATOM   1133  CG  ASP A1074      38.210 202.600 127.958  1.00  0.00           C  
ATOM   1134  OD1 ASP A1074      37.213 203.301 127.650  1.00  0.00           O  
ATOM   1135  OD2 ASP A1074      39.058 202.951 128.811  1.00  0.00           O1-
ATOM   1136  H   ASP A1074      36.199 200.618 126.086  1.00  0.00           H  
ATOM   1137  HA  ASP A1074      38.399 202.365 125.432  1.00  0.00           H  
ATOM   1138  HB2 ASP A1074      39.432 200.933 127.422  1.00  0.00           H  
ATOM   1139  HB3 ASP A1074      37.713 200.544 127.667  1.00  0.00           H  
ATOM   1140  N   ALA A1075      38.732 199.176 124.725  1.00  0.00           N  
ATOM   1141  CA  ALA A1075      39.507 198.216 123.937  1.00  0.00           C  
ATOM   1142  C   ALA A1075      39.310 198.454 122.416  1.00  0.00           C  
ATOM   1143  O   ALA A1075      40.200 198.121 121.630  1.00  0.00           O  
ATOM   1144  CB  ALA A1075      39.107 196.797 124.311  1.00  0.00           C  
ATOM   1145  H   ALA A1075      37.852 198.872 125.117  1.00  0.00           H  
ATOM   1146  HA  ALA A1075      40.564 198.358 124.162  1.00  0.00           H  
ATOM   1147  HB1 ALA A1075      39.280 196.639 125.376  1.00  0.00           H  
ATOM   1148  HB2 ALA A1075      38.051 196.647 124.089  1.00  0.00           H  
ATOM   1149  HB3 ALA A1075      39.704 196.088 123.737  1.00  0.00           H  
ATOM   1150  N   LEU A1076      38.138 199.016 122.015  1.00  0.00           N  
ATOM   1151  CA  LEU A1076      37.781 199.338 120.626  1.00  0.00           C  
ATOM   1152  C   LEU A1076      38.593 200.524 120.150  1.00  0.00           C  
ATOM   1153  O   LEU A1076      39.029 200.532 119.001  1.00  0.00           O  
ATOM   1154  CB  LEU A1076      36.281 199.645 120.463  1.00  0.00           C  
ATOM   1155  CG  LEU A1076      35.396 198.544 119.877  1.00  0.00           C  
ATOM   1156  CD1 LEU A1076      33.953 199.004 119.811  1.00  0.00           C  
ATOM   1157  CD2 LEU A1076      35.850 198.125 118.478  1.00  0.00           C  
ATOM   1158  H   LEU A1076      37.457 199.229 122.730  1.00  0.00           H  
ATOM   1159  HA  LEU A1076      38.005 198.459 120.022  1.00  0.00           H  
ATOM   1160  HB2 LEU A1076      35.888 199.889 121.450  1.00  0.00           H  
ATOM   1161  HB3 LEU A1076      36.194 200.515 119.812  1.00  0.00           H  
ATOM   1162  HG  LEU A1076      35.484 197.682 120.538  1.00  0.00           H  
ATOM   1163 HD11 LEU A1076      33.614 199.283 120.809  1.00  0.00           H  
ATOM   1164 HD12 LEU A1076      33.876 199.865 119.148  1.00  0.00           H  
ATOM   1165 HD13 LEU A1076      33.331 198.195 119.429  1.00  0.00           H  
ATOM   1166 HD21 LEU A1076      35.770 198.975 117.800  1.00  0.00           H  
ATOM   1167 HD22 LEU A1076      36.886 197.789 118.518  1.00  0.00           H  
ATOM   1168 HD23 LEU A1076      35.218 197.313 118.119  1.00  0.00           H  
ATOM   1169  N   LYS A1077      38.789 201.524 121.038  1.00  0.00           N  
ATOM   1170  CA  LYS A1077      39.614 202.713 120.809  1.00  0.00           C  
ATOM   1171  C   LYS A1077      41.060 202.237 120.575  1.00  0.00           C  
ATOM   1172  O   LYS A1077      41.681 202.671 119.607  1.00  0.00           O  
ATOM   1173  CB  LYS A1077      39.516 203.684 122.003  1.00  0.00           C  
ATOM   1174  CG  LYS A1077      40.385 204.929 121.894  1.00  0.00           C  
ATOM   1175  CD  LYS A1077      41.639 204.822 122.770  1.00  0.00           C  
ATOM   1176  CE  LYS A1077      42.865 205.352 122.068  1.00  0.00           C  
ATOM   1177  NZ  LYS A1077      44.111 204.953 122.767  1.00  0.00           N1+
ATOM   1178  H   LYS A1077      38.329 201.445 121.934  1.00  0.00           H  
ATOM   1179  HA  LYS A1077      39.264 203.263 119.936  1.00  0.00           H  
ATOM   1180  HB2 LYS A1077      38.478 204.003 122.094  1.00  0.00           H  
ATOM   1181  HB3 LYS A1077      39.811 203.144 122.903  1.00  0.00           H  
ATOM   1182  HG2 LYS A1077      40.689 205.058 120.855  1.00  0.00           H  
ATOM   1183  HG3 LYS A1077      39.804 205.795 122.212  1.00  0.00           H  
ATOM   1184  HD2 LYS A1077      41.803 203.775 123.023  1.00  0.00           H  
ATOM   1185  HD3 LYS A1077      41.481 205.396 123.683  1.00  0.00           H  
ATOM   1186  HE2 LYS A1077      42.811 206.440 122.035  1.00  0.00           H  
ATOM   1187  HE3 LYS A1077      42.888 204.959 121.052  1.00  0.00           H  
ATOM   1188  HZ1 LYS A1077      44.098 205.314 123.710  1.00  0.00           H  
ATOM   1189  HZ2 LYS A1077      44.175 203.945 122.793  1.00  0.00           H  
ATOM   1190  HZ3 LYS A1077      44.909 205.328 122.274  1.00  0.00           H  
ATOM   1191  N   LEU A1078      41.551 201.293 121.416  1.00  0.00           N  
ATOM   1192  CA  LEU A1078      42.879 200.675 121.325  1.00  0.00           C  
ATOM   1193  C   LEU A1078      43.077 199.905 120.023  1.00  0.00           C  
ATOM   1194  O   LEU A1078      44.183 199.912 119.488  1.00  0.00           O  
ATOM   1195  CB  LEU A1078      43.140 199.736 122.520  1.00  0.00           C  
ATOM   1196  CG  LEU A1078      43.358 200.393 123.887  1.00  0.00           C  
ATOM   1197  CD1 LEU A1078      43.220 199.394 124.983  1.00  0.00           C  
ATOM   1198  CD2 LEU A1078      44.715 201.095 123.980  1.00  0.00           C  
ATOM   1199  H   LEU A1078      40.951 200.989 122.170  1.00  0.00           H  
ATOM   1200  HA  LEU A1078      43.597 201.495 121.345  1.00  0.00           H  
ATOM   1201  HB2 LEU A1078      42.282 199.070 122.608  1.00  0.00           H  
ATOM   1202  HB3 LEU A1078      44.031 199.152 122.290  1.00  0.00           H  
ATOM   1203  HG  LEU A1078      42.585 201.153 124.000  1.00  0.00           H  
ATOM   1204 HD11 LEU A1078      42.236 198.929 124.929  1.00  0.00           H  
ATOM   1205 HD12 LEU A1078      43.990 198.630 124.877  1.00  0.00           H  
ATOM   1206 HD13 LEU A1078      43.333 199.893 125.946  1.00  0.00           H  
ATOM   1207 HD21 LEU A1078      45.512 200.360 123.870  1.00  0.00           H  
ATOM   1208 HD22 LEU A1078      44.794 201.839 123.187  1.00  0.00           H  
ATOM   1209 HD23 LEU A1078      44.804 201.586 124.949  1.00  0.00           H  
ATOM   1210  N   ALA A1079      42.022 199.231 119.520  1.00  0.00           N  
ATOM   1211  CA  ALA A1079      42.096 198.466 118.270  1.00  0.00           C  
ATOM   1212  C   ALA A1079      42.043 199.395 117.049  1.00  0.00           C  
ATOM   1213  O   ALA A1079      42.766 199.161 116.084  1.00  0.00           O  
ATOM   1214  CB  ALA A1079      40.989 197.425 118.209  1.00  0.00           C  
ATOM   1215  H   ALA A1079      41.147 199.254 120.024  1.00  0.00           H  
ATOM   1216  HA  ALA A1079      43.053 197.945 118.251  1.00  0.00           H  
ATOM   1217  HB1 ALA A1079      41.070 196.758 119.067  1.00  0.00           H  
ATOM   1218  HB2 ALA A1079      40.020 197.924 118.227  1.00  0.00           H  
ATOM   1219  HB3 ALA A1079      41.083 196.848 117.289  1.00  0.00           H  
ATOM   1220  N   ASN A1080      41.216 200.464 117.109  1.00  0.00           N  
ATOM   1221  CA  ASN A1080      41.089 201.470 116.045  1.00  0.00           C  
ATOM   1222  C   ASN A1080      42.311 202.406 115.963  1.00  0.00           C  
ATOM   1223  O   ASN A1080      42.517 203.062 114.935  1.00  0.00           O  
ATOM   1224  CB  ASN A1080      39.776 202.252 116.162  1.00  0.00           C  
ATOM   1225  CG  ASN A1080      38.565 201.486 115.676  1.00  0.00           C  
ATOM   1226  ND2 ASN A1080      37.627 201.213 116.436  1.00  0.00           N  
ATOM   1227  OD1 ASN A1080      38.545 201.134 114.392  1.00  0.00           O  
ATOM   1228  H   ASN A1080      40.650 200.578 117.938  1.00  0.00           H  
ATOM   1229  HA  ASN A1080      41.061 200.924 115.102  1.00  0.00           H  
ATOM   1230  HB2 ASN A1080      39.865 203.164 115.572  1.00  0.00           H  
ATOM   1231  HB3 ASN A1080      39.622 202.510 117.210  1.00  0.00           H  
ATOM   1232 HD21 ASN A1080      36.823 200.712 116.086  1.00  0.00           H  
ATOM   1233 HD22 ASN A1080      37.666 201.491 117.406  1.00  0.00           H  
ATOM   1234  N   GLU A1081      43.126 202.443 117.044  1.00  0.00           N  
ATOM   1235  CA  GLU A1081      44.385 203.184 117.132  1.00  0.00           C  
ATOM   1236  C   GLU A1081      45.551 202.229 116.768  1.00  0.00           C  
ATOM   1237  O   GLU A1081      46.717 202.554 116.998  1.00  0.00           O  
ATOM   1238  CB  GLU A1081      44.595 203.763 118.584  1.00  0.00           C  
ATOM   1239  CG  GLU A1081      45.653 204.876 118.699  1.00  0.00           C  
ATOM   1240  CD  GLU A1081      45.274 206.137 117.920  1.00  0.00           C  
ATOM   1241  OE1 GLU A1081      45.791 206.461 116.854  1.00  0.00           O  
ATOM   1242  OE2 GLU A1081      44.304 206.885 118.523  1.00  0.00           O1-
ATOM   1243  H   GLU A1081      43.024 201.906 117.895  1.00  0.00           H  
ATOM   1244  HA  GLU A1081      44.357 204.023 116.437  1.00  0.00           H  
ATOM   1245  HB2 GLU A1081      44.898 202.942 119.234  1.00  0.00           H  
ATOM   1246  HB3 GLU A1081      43.643 204.166 118.928  1.00  0.00           H  
ATOM   1247  HG2 GLU A1081      46.599 204.498 118.311  1.00  0.00           H  
ATOM   1248  HG3 GLU A1081      45.770 205.137 119.751  1.00  0.00           H  
ATOM   1249  N   GLY A1082      45.202 201.062 116.211  1.00  0.00           N  
ATOM   1250  CA  GLY A1082      46.122 200.041 115.718  1.00  0.00           C  
ATOM   1251  C   GLY A1082      46.885 199.196 116.715  1.00  0.00           C  
ATOM   1252  O   GLY A1082      47.497 198.206 116.307  1.00  0.00           O  
ATOM   1253  H   GLY A1082      44.214 200.871 116.124  1.00  0.00           H  
ATOM   1254  HA2 GLY A1082      45.539 199.358 115.100  1.00  0.00           H  
ATOM   1255  HA3 GLY A1082      46.861 200.550 115.099  1.00  0.00           H  
ATOM   1256  N   LYS A1083      46.875 199.562 118.016  1.00  0.00           N  
ATOM   1257  CA  LYS A1083      47.581 198.806 119.065  1.00  0.00           C  
ATOM   1258  C   LYS A1083      46.917 197.432 119.350  1.00  0.00           C  
ATOM   1259  O   LYS A1083      45.837 197.382 119.944  1.00  0.00           O  
ATOM   1260  CB  LYS A1083      47.614 199.629 120.394  1.00  0.00           C  
ATOM   1261  CG  LYS A1083      48.036 201.094 120.157  1.00  0.00           C  
ATOM   1262  CD  LYS A1083      48.280 201.868 121.463  1.00  0.00           C  
ATOM   1263  CE  LYS A1083      48.298 203.389 121.242  1.00  0.00           C  
ATOM   1264  NZ  LYS A1083      49.252 203.806 120.198  1.00  0.00           N1+
ATOM   1265  H   LYS A1083      45.889 199.584 118.249  1.00  0.00           H  
ATOM   1266  HA  LYS A1083      48.592 198.630 118.698  1.00  0.00           H  
ATOM   1267  HB2 LYS A1083      48.324 199.166 121.078  1.00  0.00           H  
ATOM   1268  HB3 LYS A1083      46.619 199.618 120.838  1.00  0.00           H  
ATOM   1269  HG2 LYS A1083      47.248 201.597 119.597  1.00  0.00           H  
ATOM   1270  HG3 LYS A1083      48.956 201.100 119.573  1.00  0.00           H  
ATOM   1271  HD2 LYS A1083      49.240 201.562 121.877  1.00  0.00           H  
ATOM   1272  HD3 LYS A1083      47.485 201.625 122.168  1.00  0.00           H  
ATOM   1273  HE2 LYS A1083      48.574 203.873 122.178  1.00  0.00           H  
ATOM   1274  HE3 LYS A1083      47.299 203.710 120.949  1.00  0.00           H  
ATOM   1275  HZ1 LYS A1083      50.183 203.515 120.457  1.00  0.00           H  
ATOM   1276  HZ2 LYS A1083      48.997 203.379 119.319  1.00  0.00           H  
ATOM   1277  HZ3 LYS A1083      49.227 204.812 120.102  1.00  0.00           H  
ATOM   1278  N   VAL A1084      47.573 196.328 118.907  1.00  0.00           N  
ATOM   1279  CA  VAL A1084      47.087 194.935 119.009  1.00  0.00           C  
ATOM   1280  C   VAL A1084      47.149 194.367 120.442  1.00  0.00           C  
ATOM   1281  O   VAL A1084      46.114 193.936 120.953  1.00  0.00           O  
ATOM   1282  CB  VAL A1084      47.786 193.992 117.980  1.00  0.00           C  
ATOM   1283  CG1 VAL A1084      47.417 192.527 118.202  1.00  0.00           C  
ATOM   1284  CG2 VAL A1084      47.456 194.405 116.551  1.00  0.00           C  
ATOM   1285  H   VAL A1084      48.472 196.471 118.469  1.00  0.00           H  
ATOM   1286  HA  VAL A1084      46.029 194.974 118.749  1.00  0.00           H  
ATOM   1287  HB  VAL A1084      48.860 194.092 118.138  1.00  0.00           H  
ATOM   1288 HG11 VAL A1084      47.679 192.237 119.220  1.00  0.00           H  
ATOM   1289 HG12 VAL A1084      46.346 192.395 118.051  1.00  0.00           H  
ATOM   1290 HG13 VAL A1084      47.963 191.903 117.494  1.00  0.00           H  
ATOM   1291 HG21 VAL A1084      46.383 194.308 116.383  1.00  0.00           H  
ATOM   1292 HG22 VAL A1084      47.757 195.441 116.394  1.00  0.00           H  
ATOM   1293 HG23 VAL A1084      47.992 193.761 115.854  1.00  0.00           H  
ATOM   1294  N   LYS A1085      48.343 194.322 121.063  1.00  0.00           N  
ATOM   1295  CA  LYS A1085      48.522 193.766 122.416  1.00  0.00           C  
ATOM   1296  C   LYS A1085      47.811 194.602 123.511  1.00  0.00           C  
ATOM   1297  O   LYS A1085      47.414 194.056 124.542  1.00  0.00           O  
ATOM   1298  CB  LYS A1085      50.025 193.548 122.726  1.00  0.00           C  
ATOM   1299  CG  LYS A1085      50.355 192.685 123.958  1.00  0.00           C  
ATOM   1300  CD  LYS A1085      50.046 191.201 123.780  1.00  0.00           C  
ATOM   1301  CE  LYS A1085      50.690 190.352 124.852  1.00  0.00           C  
ATOM   1302  NZ  LYS A1085      50.275 188.925 124.758  1.00  0.00           N1+
ATOM   1303  H   LYS A1085      49.152 194.686 120.580  1.00  0.00           H  
ATOM   1304  HA  LYS A1085      48.033 192.792 122.431  1.00  0.00           H  
ATOM   1305  HB2 LYS A1085      50.476 193.070 121.857  1.00  0.00           H  
ATOM   1306  HB3 LYS A1085      50.477 194.528 122.878  1.00  0.00           H  
ATOM   1307  HG2 LYS A1085      51.418 192.790 124.174  1.00  0.00           H  
ATOM   1308  HG3 LYS A1085      49.774 193.057 124.802  1.00  0.00           H  
ATOM   1309  HD2 LYS A1085      50.417 190.879 122.807  1.00  0.00           H  
ATOM   1310  HD3 LYS A1085      48.966 191.060 123.822  1.00  0.00           H  
ATOM   1311  HE2 LYS A1085      50.400 190.739 125.829  1.00  0.00           H  
ATOM   1312  HE3 LYS A1085      51.773 190.411 124.744  1.00  0.00           H  
ATOM   1313  HZ1 LYS A1085      49.272 188.859 124.857  1.00  0.00           H  
ATOM   1314  HZ2 LYS A1085      50.550 188.553 123.860  1.00  0.00           H  
ATOM   1315  HZ3 LYS A1085      50.721 188.395 125.493  1.00  0.00           H  
ATOM   1316  N   GLU A1086      47.629 195.911 123.260  1.00  0.00           N  
ATOM   1317  CA  GLU A1086      46.948 196.833 124.172  1.00  0.00           C  
ATOM   1318  C   GLU A1086      45.438 196.536 124.236  1.00  0.00           C  
ATOM   1319  O   GLU A1086      44.866 196.551 125.327  1.00  0.00           O  
ATOM   1320  CB  GLU A1086      47.146 198.305 123.712  1.00  0.00           C  
ATOM   1321  CG  GLU A1086      48.622 198.732 123.678  1.00  0.00           C  
ATOM   1322  CD  GLU A1086      49.323 198.557 125.028  1.00  0.00           C  
ATOM   1323  OE1 GLU A1086      50.016 197.582 125.311  1.00  0.00           O  
ATOM   1324  OE2 GLU A1086      49.102 199.585 125.899  1.00  0.00           O1-
ATOM   1325  H   GLU A1086      47.398 196.175 122.312  1.00  0.00           H  
ATOM   1326  HA  GLU A1086      47.385 196.693 125.160  1.00  0.00           H  
ATOM   1327  HB2 GLU A1086      46.612 198.958 124.402  1.00  0.00           H  
ATOM   1328  HB3 GLU A1086      46.730 198.415 122.712  1.00  0.00           H  
ATOM   1329  HG2 GLU A1086      48.675 199.783 123.393  1.00  0.00           H  
ATOM   1330  HG3 GLU A1086      49.143 198.128 122.936  1.00  0.00           H  
ATOM   1331  N   ALA A1087      44.811 196.246 123.070  1.00  0.00           N  
ATOM   1332  CA  ALA A1087      43.390 195.899 122.956  1.00  0.00           C  
ATOM   1333  C   ALA A1087      43.124 194.483 123.491  1.00  0.00           C  
ATOM   1334  O   ALA A1087      42.041 194.227 124.011  1.00  0.00           O  
ATOM   1335  CB  ALA A1087      42.926 196.024 121.513  1.00  0.00           C  
ATOM   1336  H   ALA A1087      45.359 196.270 122.222  1.00  0.00           H  
ATOM   1337  HA  ALA A1087      42.819 196.600 123.565  1.00  0.00           H  
ATOM   1338  HB1 ALA A1087      43.095 197.043 121.164  1.00  0.00           H  
ATOM   1339  HB2 ALA A1087      43.487 195.328 120.889  1.00  0.00           H  
ATOM   1340  HB3 ALA A1087      41.863 195.791 121.452  1.00  0.00           H  
ATOM   1341  N   GLN A1088      44.121 193.580 123.398  1.00  0.00           N  
ATOM   1342  CA  GLN A1088      44.032 192.218 123.923  1.00  0.00           C  
ATOM   1343  C   GLN A1088      44.126 192.238 125.452  1.00  0.00           C  
ATOM   1344  O   GLN A1088      43.611 191.333 126.119  1.00  0.00           O  
ATOM   1345  CB  GLN A1088      45.151 191.343 123.347  1.00  0.00           C  
ATOM   1346  CG  GLN A1088      44.910 190.899 121.909  1.00  0.00           C  
ATOM   1347  CD  GLN A1088      46.030 190.060 121.340  1.00  0.00           C  
ATOM   1348  OE1 GLN A1088      46.904 189.548 122.053  1.00  0.00           O  
ATOM   1349  NE2 GLN A1088      46.005 189.871 120.032  1.00  0.00           N  
ATOM   1350  H   GLN A1088      44.977 193.860 122.940  1.00  0.00           H  
ATOM   1351  HA  GLN A1088      43.071 191.797 123.626  1.00  0.00           H  
ATOM   1352  HB2 GLN A1088      46.081 191.910 123.380  1.00  0.00           H  
ATOM   1353  HB3 GLN A1088      45.246 190.453 123.970  1.00  0.00           H  
ATOM   1354  HG2 GLN A1088      44.796 191.788 121.288  1.00  0.00           H  
ATOM   1355  HG3 GLN A1088      43.991 190.314 121.878  1.00  0.00           H  
ATOM   1356 HE21 GLN A1088      45.281 190.300 119.473  1.00  0.00           H  
ATOM   1357 HE22 GLN A1088      46.710 189.297 119.591  1.00  0.00           H  
ATOM   1358  N   ALA A1089      44.811 193.262 126.001  1.00  0.00           N  
ATOM   1359  CA  ALA A1089      45.003 193.454 127.438  1.00  0.00           C  
ATOM   1360  C   ALA A1089      43.703 193.933 128.069  1.00  0.00           C  
ATOM   1361  O   ALA A1089      43.257 193.348 129.057  1.00  0.00           O  
ATOM   1362  CB  ALA A1089      46.119 194.462 127.688  1.00  0.00           C  
ATOM   1363  H   ALA A1089      45.219 193.943 125.377  1.00  0.00           H  
ATOM   1364  HA  ALA A1089      45.288 192.505 127.892  1.00  0.00           H  
ATOM   1365  HB1 ALA A1089      47.044 194.098 127.241  1.00  0.00           H  
ATOM   1366  HB2 ALA A1089      45.851 195.419 127.240  1.00  0.00           H  
ATOM   1367  HB3 ALA A1089      46.259 194.590 128.761  1.00  0.00           H  
ATOM   1368  N   ALA A1090      43.079 194.965 127.464  1.00  0.00           N  
ATOM   1369  CA  ALA A1090      41.817 195.559 127.900  1.00  0.00           C  
ATOM   1370  C   ALA A1090      40.637 194.602 127.730  1.00  0.00           C  
ATOM   1371  O   ALA A1090      39.681 194.678 128.508  1.00  0.00           O  
ATOM   1372  CB  ALA A1090      41.559 196.850 127.148  1.00  0.00           C  
ATOM   1373  H   ALA A1090      43.519 195.358 126.644  1.00  0.00           H  
ATOM   1374  HA  ALA A1090      41.909 195.772 128.965  1.00  0.00           H  
ATOM   1375  HB1 ALA A1090      42.389 197.537 127.311  1.00  0.00           H  
ATOM   1376  HB2 ALA A1090      41.467 196.638 126.083  1.00  0.00           H  
ATOM   1377  HB3 ALA A1090      40.636 197.303 127.510  1.00  0.00           H  
ATOM   1378  N   ALA A1091      40.709 193.696 126.730  1.00  0.00           N  
ATOM   1379  CA  ALA A1091      39.677 192.700 126.476  1.00  0.00           C  
ATOM   1380  C   ALA A1091      39.715 191.599 127.519  1.00  0.00           C  
ATOM   1381  O   ALA A1091      38.655 191.099 127.881  1.00  0.00           O  
ATOM   1382  CB  ALA A1091      39.838 192.108 125.090  1.00  0.00           C  
ATOM   1383  H   ALA A1091      41.520 193.710 126.128  1.00  0.00           H  
ATOM   1384  HA  ALA A1091      38.709 193.198 126.537  1.00  0.00           H  
ATOM   1385  HB1 ALA A1091      39.786 192.904 124.347  1.00  0.00           H  
ATOM   1386  HB2 ALA A1091      40.803 191.607 125.019  1.00  0.00           H  
ATOM   1387  HB3 ALA A1091      39.040 191.388 124.908  1.00  0.00           H  
ATOM   1388  N   GLU A1092      40.922 191.227 128.014  1.00  0.00           N  
ATOM   1389  CA  GLU A1092      41.102 190.177 129.030  1.00  0.00           C  
ATOM   1390  C   GLU A1092      40.566 190.607 130.406  1.00  0.00           C  
ATOM   1391  O   GLU A1092      40.255 189.749 131.233  1.00  0.00           O  
ATOM   1392  CB  GLU A1092      42.569 189.704 129.100  1.00  0.00           C  
ATOM   1393  CG  GLU A1092      42.779 188.344 129.767  1.00  0.00           C  
ATOM   1394  CD  GLU A1092      42.409 187.071 129.017  1.00  0.00           C  
ATOM   1395  OE1 GLU A1092      41.661 187.142 128.014  1.00  0.00           O  
ATOM   1396  OE2 GLU A1092      42.858 185.986 129.457  1.00  0.00           O1-
ATOM   1397  H   GLU A1092      41.745 191.698 127.665  1.00  0.00           H  
ATOM   1398  HA  GLU A1092      40.503 189.321 128.718  1.00  0.00           H  
ATOM   1399  HB2 GLU A1092      42.954 189.644 128.082  1.00  0.00           H  
ATOM   1400  HB3 GLU A1092      43.137 190.447 129.660  1.00  0.00           H  
ATOM   1401  HG2 GLU A1092      42.195 188.350 130.687  1.00  0.00           H  
ATOM   1402  HG3 GLU A1092      43.839 188.271 130.010  1.00  0.00           H  
ATOM   1403  N   GLN A1093      40.417 191.932 130.626  1.00  0.00           N  
ATOM   1404  CA  GLN A1093      39.838 192.509 131.846  1.00  0.00           C  
ATOM   1405  C   GLN A1093      38.334 192.162 131.951  1.00  0.00           C  
ATOM   1406  O   GLN A1093      37.808 192.019 133.058  1.00  0.00           O  
ATOM   1407  CB  GLN A1093      40.050 194.028 131.881  1.00  0.00           C  
ATOM   1408  CG  GLN A1093      41.433 194.434 132.380  1.00  0.00           C  
ATOM   1409  CD  GLN A1093      41.693 195.901 132.167  1.00  0.00           C  
ATOM   1410  NE2 GLN A1093      41.018 196.772 132.726  1.00  0.00           N  
ATOM   1411  OE1 GLN A1093      42.694 196.209 131.360  1.00  0.00           O  
ATOM   1412  H   GLN A1093      40.724 192.567 129.904  1.00  0.00           H  
ATOM   1413  HA  GLN A1093      40.349 192.076 132.706  1.00  0.00           H  
ATOM   1414  HB2 GLN A1093      39.918 194.419 130.872  1.00  0.00           H  
ATOM   1415  HB3 GLN A1093      39.302 194.466 132.541  1.00  0.00           H  
ATOM   1416  HG2 GLN A1093      42.186 193.860 131.840  1.00  0.00           H  
ATOM   1417  HG3 GLN A1093      41.503 194.214 133.445  1.00  0.00           H  
ATOM   1418 HE21 GLN A1093      41.225 197.748 132.571  1.00  0.00           H  
ATOM   1419 HE22 GLN A1093      40.259 196.508 133.338  1.00  0.00           H  
ATOM   1420  N   LEU A1094      37.667 191.979 130.789  1.00  0.00           N  
ATOM   1421  CA  LEU A1094      36.253 191.618 130.682  1.00  0.00           C  
ATOM   1422  C   LEU A1094      35.962 190.221 131.209  1.00  0.00           C  
ATOM   1423  O   LEU A1094      34.810 189.927 131.518  1.00  0.00           O  
ATOM   1424  CB  LEU A1094      35.742 191.769 129.247  1.00  0.00           C  
ATOM   1425  CG  LEU A1094      35.533 193.189 128.784  1.00  0.00           C  
ATOM   1426  CD1 LEU A1094      36.017 193.362 127.371  1.00  0.00           C  
ATOM   1427  CD2 LEU A1094      34.079 193.591 128.902  1.00  0.00           C  
ATOM   1428  H   LEU A1094      38.184 192.101 129.930  1.00  0.00           H  
ATOM   1429  HA  LEU A1094      35.712 192.320 131.317  1.00  0.00           H  
ATOM   1430  HB2 LEU A1094      36.466 191.300 128.581  1.00  0.00           H  
ATOM   1431  HB3 LEU A1094      34.788 191.247 129.172  1.00  0.00           H  
ATOM   1432  HG  LEU A1094      36.117 193.843 129.431  1.00  0.00           H  
ATOM   1433 HD11 LEU A1094      37.073 193.097 127.314  1.00  0.00           H  
ATOM   1434 HD12 LEU A1094      35.443 192.714 126.709  1.00  0.00           H  
ATOM   1435 HD13 LEU A1094      35.886 194.400 127.067  1.00  0.00           H  
ATOM   1436 HD21 LEU A1094      33.472 192.950 128.263  1.00  0.00           H  
ATOM   1437 HD22 LEU A1094      33.755 193.483 129.937  1.00  0.00           H  
ATOM   1438 HD23 LEU A1094      33.963 194.629 128.591  1.00  0.00           H  
ATOM   1439  N   LYS A1095      36.996 189.365 131.330  1.00  0.00           N  
ATOM   1440  CA  LYS A1095      36.844 188.018 131.876  1.00  0.00           C  
ATOM   1441  C   LYS A1095      36.519 188.112 133.370  1.00  0.00           C  
ATOM   1442  O   LYS A1095      35.788 187.273 133.892  1.00  0.00           O  
ATOM   1443  CB  LYS A1095      38.163 187.179 131.668  1.00  0.00           C  
ATOM   1444  CG  LYS A1095      37.996 185.686 131.999  1.00  0.00           C  
ATOM   1445  CD  LYS A1095      39.253 184.849 131.706  1.00  0.00           C  
ATOM   1446  CE  LYS A1095      39.632 184.751 130.219  1.00  0.00           C  
ATOM   1447  NZ  LYS A1095      38.565 184.133 129.411  1.00  0.00           N1+
ATOM   1448  H   LYS A1095      37.096 189.310 130.325  1.00  0.00           H  
ATOM   1449  HA  LYS A1095      36.032 187.515 131.352  1.00  0.00           H  
ATOM   1450  HB2 LYS A1095      38.940 187.590 132.312  1.00  0.00           H  
ATOM   1451  HB3 LYS A1095      38.469 187.270 130.625  1.00  0.00           H  
ATOM   1452  HG2 LYS A1095      37.171 185.291 131.405  1.00  0.00           H  
ATOM   1453  HG3 LYS A1095      37.757 185.591 133.059  1.00  0.00           H  
ATOM   1454  HD2 LYS A1095      39.083 183.839 132.080  1.00  0.00           H  
ATOM   1455  HD3 LYS A1095      40.090 185.297 132.240  1.00  0.00           H  
ATOM   1456  HE2 LYS A1095      40.536 184.149 130.127  1.00  0.00           H  
ATOM   1457  HE3 LYS A1095      39.822 185.755 129.839  1.00  0.00           H  
ATOM   1458  HZ1 LYS A1095      38.380 183.201 129.755  1.00  0.00           H  
ATOM   1459  HZ2 LYS A1095      37.726 184.691 129.479  1.00  0.00           H  
ATOM   1460  HZ3 LYS A1095      38.860 184.084 128.447  1.00  0.00           H  
ATOM   1461  N   THR A1096      37.020 189.159 134.040  1.00  0.00           N  
ATOM   1462  CA  THR A1096      36.753 189.402 135.457  1.00  0.00           C  
ATOM   1463  C   THR A1096      35.412 190.134 135.642  1.00  0.00           C  
ATOM   1464  O   THR A1096      34.627 189.733 136.505  1.00  0.00           O  
ATOM   1465  CB  THR A1096      37.953 190.101 136.125  1.00  0.00           C  
ATOM   1466  OG1 THR A1096      39.124 189.314 135.890  1.00  0.00           O  
ATOM   1467  CG2 THR A1096      37.759 190.316 137.638  1.00  0.00           C  
ATOM   1468  H   THR A1096      37.610 189.811 133.543  1.00  0.00           H  
ATOM   1469  HA  THR A1096      36.641 188.450 135.975  1.00  0.00           H  
ATOM   1470  HB  THR A1096      38.052 191.093 135.684  1.00  0.00           H  
ATOM   1471 HG21 THR A1096      36.861 190.910 137.808  1.00  0.00           H  
ATOM   1472 HG22 THR A1096      37.654 189.350 138.132  1.00  0.00           H  
ATOM   1473 HG23 THR A1096      38.624 190.840 138.044  1.00  0.00           H  
ATOM   1474  HG1 THR A1096      39.234 189.235 134.940  1.00  0.00           H  
ATOM   1475  N   THR A1097      35.142 191.182 134.836  1.00  0.00           N  
ATOM   1476  CA  THR A1097      33.892 191.941 134.944  1.00  0.00           C  
ATOM   1477  C   THR A1097      32.657 191.152 134.470  1.00  0.00           C  
ATOM   1478  O   THR A1097      31.579 191.376 135.019  1.00  0.00           O  
ATOM   1479  CB  THR A1097      33.982 193.321 134.298  1.00  0.00           C  
ATOM   1480  OG1 THR A1097      34.446 193.213 132.953  1.00  0.00           O  
ATOM   1481  CG2 THR A1097      34.844 194.279 135.106  1.00  0.00           C  
ATOM   1482  H   THR A1097      35.821 191.451 134.138  1.00  0.00           H  
ATOM   1483  HA  THR A1097      33.747 192.108 136.011  1.00  0.00           H  
ATOM   1484  HB  THR A1097      32.977 193.743 134.284  1.00  0.00           H  
ATOM   1485 HG21 THR A1097      34.444 194.364 136.116  1.00  0.00           H  
ATOM   1486 HG22 THR A1097      35.865 193.900 135.150  1.00  0.00           H  
ATOM   1487 HG23 THR A1097      34.841 195.260 134.630  1.00  0.00           H  
ATOM   1488  HG1 THR A1097      34.451 194.096 132.576  1.00  0.00           H  
ATOM   1489  N   ARG A1098      32.812 190.188 133.524  1.00  0.00           N  
ATOM   1490  CA  ARG A1098      31.711 189.325 133.074  1.00  0.00           C  
ATOM   1491  C   ARG A1098      31.211 188.484 134.244  1.00  0.00           C  
ATOM   1492  O   ARG A1098      30.035 188.159 134.287  1.00  0.00           O  
ATOM   1493  CB  ARG A1098      32.125 188.425 131.894  1.00  0.00           C  
ATOM   1494  CG  ARG A1098      32.920 187.179 132.291  1.00  0.00           C  
ATOM   1495  CD  ARG A1098      33.456 186.374 131.121  1.00  0.00           C  
ATOM   1496  NE  ARG A1098      34.531 185.476 131.548  1.00  0.00           N  
ATOM   1497  CZ  ARG A1098      34.352 184.222 131.941  1.00  0.00           C  
ATOM   1498  NH1 ARG A1098      33.140 183.688 131.948  1.00  0.00           N  
ATOM   1499  NH2 ARG A1098      35.386 183.488 132.327  1.00  0.00           N1+
ATOM   1500  H   ARG A1098      33.725 190.059 133.112  1.00  0.00           H  
ATOM   1501  HA  ARG A1098      30.905 189.965 132.715  1.00  0.00           H  
ATOM   1502  HB2 ARG A1098      31.220 188.101 131.380  1.00  0.00           H  
ATOM   1503  HB3 ARG A1098      32.738 189.017 131.214  1.00  0.00           H  
ATOM   1504  HG2 ARG A1098      32.268 186.533 132.879  1.00  0.00           H  
ATOM   1505  HG3 ARG A1098      33.765 187.495 132.902  1.00  0.00           H  
ATOM   1506  HD2 ARG A1098      33.842 187.058 130.365  1.00  0.00           H  
ATOM   1507  HD3 ARG A1098      32.646 185.782 130.695  1.00  0.00           H  
ATOM   1508  HE  ARG A1098      35.474 185.837 131.543  1.00  0.00           H  
ATOM   1509 HH11 ARG A1098      32.344 184.237 131.656  1.00  0.00           H  
ATOM   1510 HH12 ARG A1098      33.011 182.731 132.245  1.00  0.00           H  
ATOM   1511 HH21 ARG A1098      36.315 183.883 132.323  1.00  0.00           H  
ATOM   1512 HH22 ARG A1098      35.244 182.534 132.625  1.00  0.00           H  
ATOM   1513  N   ASN A1099      32.105 188.142 135.193  1.00  0.00           N  
ATOM   1514  CA  ASN A1099      31.748 187.384 136.388  1.00  0.00           C  
ATOM   1515  C   ASN A1099      30.976 188.241 137.374  1.00  0.00           C  
ATOM   1516  O   ASN A1099      30.032 187.757 138.010  1.00  0.00           O  
ATOM   1517  CB  ASN A1099      32.974 186.759 137.056  1.00  0.00           C  
ATOM   1518  CG  ASN A1099      33.634 185.660 136.267  1.00  0.00           C  
ATOM   1519  ND2 ASN A1099      34.850 185.488 136.315  1.00  0.00           N  
ATOM   1520  OD1 ASN A1099      32.862 184.883 135.537  1.00  0.00           O  
ATOM   1521  H   ASN A1099      33.067 188.424 135.071  1.00  0.00           H  
ATOM   1522  HA  ASN A1099      31.100 186.569 136.065  1.00  0.00           H  
ATOM   1523  HB2 ASN A1099      32.663 186.347 138.016  1.00  0.00           H  
ATOM   1524  HB3 ASN A1099      33.709 187.547 137.220  1.00  0.00           H  
ATOM   1525 HD21 ASN A1099      35.275 184.739 135.788  1.00  0.00           H  
ATOM   1526 HD22 ASN A1099      35.424 186.096 136.882  1.00  0.00           H  
ATOM   1527  N   ALA A1100      31.356 189.512 137.489  1.00  0.00           N  
ATOM   1528  CA  ALA A1100      30.683 190.433 138.378  1.00  0.00           C  
ATOM   1529  C   ALA A1100      29.305 190.830 137.868  1.00  0.00           C  
ATOM   1530  O   ALA A1100      28.370 190.920 138.657  1.00  0.00           O  
ATOM   1531  CB  ALA A1100      31.531 191.675 138.543  1.00  0.00           C  
ATOM   1532  H   ALA A1100      32.137 189.842 136.940  1.00  0.00           H  
ATOM   1533  HA  ALA A1100      30.546 189.927 139.334  1.00  0.00           H  
ATOM   1534  HB1 ALA A1100      32.509 191.398 138.937  1.00  0.00           H  
ATOM   1535  HB2 ALA A1100      31.654 192.162 137.576  1.00  0.00           H  
ATOM   1536  HB3 ALA A1100      31.042 192.360 139.235  1.00  0.00           H  
ATOM   1537  N   TYR A1101      29.177 191.065 136.550  1.00  0.00           N  
ATOM   1538  CA  TYR A1101      27.972 191.609 135.943  1.00  0.00           C  
ATOM   1539  C   TYR A1101      27.094 190.619 135.166  1.00  0.00           C  
ATOM   1540  O   TYR A1101      25.935 190.941 134.892  1.00  0.00           O  
ATOM   1541  CB  TYR A1101      28.349 192.817 135.049  1.00  0.00           C  
ATOM   1542  CG  TYR A1101      29.172 193.855 135.787  1.00  0.00           C  
ATOM   1543  CD1 TYR A1101      28.731 194.396 136.996  1.00  0.00           C  
ATOM   1544  CD2 TYR A1101      30.376 194.318 135.267  1.00  0.00           C  
ATOM   1545  CE1 TYR A1101      29.472 195.361 137.668  1.00  0.00           C  
ATOM   1546  CE2 TYR A1101      31.143 195.258 135.948  1.00  0.00           C  
ATOM   1547  CZ  TYR A1101      30.687 195.775 137.150  1.00  0.00           C  
ATOM   1548  OH  TYR A1101      31.421 196.718 137.822  1.00  0.00           O  
ATOM   1549  H   TYR A1101      29.960 190.852 135.949  1.00  0.00           H  
ATOM   1550  HA  TYR A1101      27.344 191.910 136.781  1.00  0.00           H  
ATOM   1551  HB2 TYR A1101      28.926 192.455 134.198  1.00  0.00           H  
ATOM   1552  HB3 TYR A1101      27.432 193.287 134.693  1.00  0.00           H  
ATOM   1553  HD1 TYR A1101      27.796 194.058 137.417  1.00  0.00           H  
ATOM   1554  HD2 TYR A1101      30.722 193.941 134.316  1.00  0.00           H  
ATOM   1555  HE1 TYR A1101      29.102 195.786 138.589  1.00  0.00           H  
ATOM   1556  HE2 TYR A1101      32.089 195.583 135.542  1.00  0.00           H  
ATOM   1557  HH  TYR A1101      31.033 197.023 138.646  1.00  0.00           H  
ATOM   1558  N   ILE A1102      27.614 189.467 134.762  1.00  0.00           N  
ATOM   1559  CA  ILE A1102      26.761 188.549 133.998  1.00  0.00           C  
ATOM   1560  C   ILE A1102      26.565 187.257 134.704  1.00  0.00           C  
ATOM   1561  O   ILE A1102      25.411 186.876 134.931  1.00  0.00           O  
ATOM   1562  CB  ILE A1102      27.212 188.333 132.540  1.00  0.00           C  
ATOM   1563  CG1 ILE A1102      27.521 189.667 131.862  1.00  0.00           C  
ATOM   1564  CG2 ILE A1102      26.165 187.529 131.752  1.00  0.00           C  
ATOM   1565  CD1 ILE A1102      28.617 189.566 130.917  1.00  0.00           C  
ATOM   1566  H   ILE A1102      28.572 189.228 134.975  1.00  0.00           H  
ATOM   1567  HA  ILE A1102      25.795 189.050 133.933  1.00  0.00           H  
ATOM   1568  HB  ILE A1102      28.132 187.748 132.552  1.00  0.00           H  
ATOM   1569 HG12 ILE A1102      26.631 190.004 131.331  1.00  0.00           H  
ATOM   1570 HG13 ILE A1102      27.785 190.396 132.628  1.00  0.00           H  
ATOM   1571 HG21 ILE A1102      26.000 186.569 132.242  1.00  0.00           H  
ATOM   1572 HG22 ILE A1102      25.229 188.086 131.719  1.00  0.00           H  
ATOM   1573 HG23 ILE A1102      26.524 187.362 130.736  1.00  0.00           H  
ATOM   1574 HD11 ILE A1102      29.518 189.244 131.439  1.00  0.00           H  
ATOM   1575 HD12 ILE A1102      28.365 188.839 130.145  1.00  0.00           H  
ATOM   1576 HD13 ILE A1102      28.791 190.539 130.457  1.00  0.00           H  
ATOM   1577  N   GLN A1103      27.684 186.588 135.066  1.00  0.00           N  
ATOM   1578  CA  GLN A1103      27.709 185.263 135.689  1.00  0.00           C  
ATOM   1579  C   GLN A1103      26.659 185.092 136.795  1.00  0.00           C  
ATOM   1580  O   GLN A1103      25.858 184.163 136.698  1.00  0.00           O  
ATOM   1581  CB  GLN A1103      29.134 184.898 136.160  1.00  0.00           C  
ATOM   1582  CG  GLN A1103      29.248 183.926 137.363  1.00  0.00           C  
ATOM   1583  CD  GLN A1103      29.241 182.474 136.970  1.00  0.00           C  
ATOM   1584  OE1 GLN A1103      29.077 182.109 135.807  1.00  0.00           O  
ATOM   1585  NE2 GLN A1103      29.453 181.608 137.937  1.00  0.00           N  
ATOM   1586  H   GLN A1103      28.572 187.038 134.893  1.00  0.00           H  
ATOM   1587  HA  GLN A1103      27.425 184.547 134.918  1.00  0.00           H  
ATOM   1588  HB2 GLN A1103      29.652 184.441 135.317  1.00  0.00           H  
ATOM   1589  HB3 GLN A1103      29.637 185.825 136.437  1.00  0.00           H  
ATOM   1590  HG2 GLN A1103      28.406 184.106 138.032  1.00  0.00           H  
ATOM   1591  HG3 GLN A1103      30.180 184.136 137.888  1.00  0.00           H  
ATOM   1592 HE21 GLN A1103      29.585 181.931 138.885  1.00  0.00           H  
ATOM   1593 HE22 GLN A1103      29.484 180.620 137.732  1.00  0.00           H  
ATOM   1594  N   LYS A1104      26.614 185.984 137.795  1.00  0.00           N  
ATOM   1595  CA  LYS A1104      25.682 185.824 138.926  1.00  0.00           C  
ATOM   1596  C   LYS A1104      24.213 185.911 138.561  1.00  0.00           C  
ATOM   1597  O   LYS A1104      23.387 185.560 139.386  1.00  0.00           O  
ATOM   1598  CB  LYS A1104      25.985 186.794 140.083  1.00  0.00           C  
ATOM   1599  CG  LYS A1104      26.399 188.199 139.682  1.00  0.00           C  
ATOM   1600  CD  LYS A1104      26.602 189.100 140.904  1.00  0.00           C  
ATOM   1601  CE  LYS A1104      25.335 189.827 141.304  1.00  0.00           C  
ATOM   1602  NZ  LYS A1104      25.557 190.781 142.426  1.00  0.00           N1+
ATOM   1603  H   LYS A1104      27.232 186.783 137.773  1.00  0.00           H  
ATOM   1604  HA  LYS A1104      25.862 184.801 139.256  1.00  0.00           H  
ATOM   1605  HB2 LYS A1104      25.087 186.873 140.696  1.00  0.00           H  
ATOM   1606  HB3 LYS A1104      26.793 186.365 140.676  1.00  0.00           H  
ATOM   1607  HG2 LYS A1104      27.333 188.146 139.123  1.00  0.00           H  
ATOM   1608  HG3 LYS A1104      25.622 188.630 139.051  1.00  0.00           H  
ATOM   1609  HD2 LYS A1104      27.370 189.838 140.671  1.00  0.00           H  
ATOM   1610  HD3 LYS A1104      26.931 188.485 141.741  1.00  0.00           H  
ATOM   1611  HE2 LYS A1104      24.592 189.091 141.612  1.00  0.00           H  
ATOM   1612  HE3 LYS A1104      24.963 190.381 140.442  1.00  0.00           H  
ATOM   1613  HZ1 LYS A1104      25.903 190.279 143.231  1.00  0.00           H  
ATOM   1614  HZ2 LYS A1104      26.234 191.477 142.147  1.00  0.00           H  
ATOM   1615  HZ3 LYS A1104      24.685 191.234 142.660  1.00  0.00           H  
ATOM   1616  N   TYR A1105      23.887 186.377 137.359  1.00  0.00           N  
ATOM   1617  CA  TYR A1105      22.502 186.566 136.907  1.00  0.00           C  
ATOM   1618  C   TYR A1105      22.009 185.453 136.008  1.00  0.00           C  
ATOM   1619  O   TYR A1105      20.859 185.490 135.547  1.00  0.00           O  
ATOM   1620  CB  TYR A1105      22.354 187.924 136.205  1.00  0.00           C  
ATOM   1621  CG  TYR A1105      22.647 189.102 137.098  1.00  0.00           C  
ATOM   1622  CD1 TYR A1105      21.749 189.492 138.090  1.00  0.00           C  
ATOM   1623  CD2 TYR A1105      23.806 189.850 136.936  1.00  0.00           C  
ATOM   1624  CE1 TYR A1105      21.994 190.609 138.888  1.00  0.00           C  
ATOM   1625  CE2 TYR A1105      24.075 190.954 137.744  1.00  0.00           C  
ATOM   1626  CZ  TYR A1105      23.163 191.335 138.716  1.00  0.00           C  
ATOM   1627  OH  TYR A1105      23.407 192.449 139.494  1.00  0.00           O  
ATOM   1628  H   TYR A1105      24.633 186.614 136.721  1.00  0.00           H  
ATOM   1629  HA  TYR A1105      21.877 186.542 137.800  1.00  0.00           H  
ATOM   1630  HB2 TYR A1105      23.043 187.952 135.361  1.00  0.00           H  
ATOM   1631  HB3 TYR A1105      21.330 188.014 135.841  1.00  0.00           H  
ATOM   1632  HD1 TYR A1105      20.847 188.919 138.243  1.00  0.00           H  
ATOM   1633  HD2 TYR A1105      24.513 189.571 136.169  1.00  0.00           H  
ATOM   1634  HE1 TYR A1105      21.276 190.908 139.637  1.00  0.00           H  
ATOM   1635  HE2 TYR A1105      24.991 191.511 137.613  1.00  0.00           H  
ATOM   1636  HH  TYR A1105      22.729 192.647 140.144  1.00  0.00           H  
ATOM   1637  N   LEU A1106      22.871 184.451 135.784  1.00  0.00           N  
ATOM   1638  CA  LEU A1106      22.579 183.307 134.947  1.00  0.00           C  
ATOM   1639  C   LEU A1106      21.497 182.406 135.574  1.00  0.00           C  
ATOM   1640  O   LEU A1106      21.399 182.363 136.800  1.00  0.00           O  
ATOM   1641  CB  LEU A1106      23.866 182.543 134.598  1.00  0.00           C  
ATOM   1642  CG  LEU A1106      24.809 183.199 133.562  1.00  0.00           C  
ATOM   1643  CD1 LEU A1106      26.042 182.358 133.365  1.00  0.00           C  
ATOM   1644  CD2 LEU A1106      24.133 183.376 132.215  1.00  0.00           C  
ATOM   1645  H   LEU A1106      23.778 184.497 136.226  1.00  0.00           H  
ATOM   1646  HA  LEU A1106      22.161 183.668 134.007  1.00  0.00           H  
ATOM   1647  HB2 LEU A1106      24.431 182.411 135.521  1.00  0.00           H  
ATOM   1648  HB3 LEU A1106      23.575 181.568 134.207  1.00  0.00           H  
ATOM   1649  HG  LEU A1106      25.076 184.179 133.957  1.00  0.00           H  
ATOM   1650 HD11 LEU A1106      26.550 182.229 134.321  1.00  0.00           H  
ATOM   1651 HD12 LEU A1106      25.757 181.383 132.970  1.00  0.00           H  
ATOM   1652 HD13 LEU A1106      26.711 182.853 132.661  1.00  0.00           H  
ATOM   1653 HD21 LEU A1106      23.862 182.400 131.813  1.00  0.00           H  
ATOM   1654 HD22 LEU A1106      23.234 183.981 132.336  1.00  0.00           H  
ATOM   1655 HD23 LEU A1106      24.817 183.875 131.528  1.00  0.00           H  
ATOM   1656  N   PRO A  10      20.648 181.728 134.751  1.00  0.00           N  
ATOM   1657  CA  PRO A  10      19.521 180.947 135.316  1.00  0.00           C  
ATOM   1658  C   PRO A  10      19.822 179.953 136.481  1.00  0.00           C  
ATOM   1659  O   PRO A  10      18.901 179.702 137.250  1.00  0.00           O  
ATOM   1660  CB  PRO A  10      18.924 180.243 134.098  1.00  0.00           C  
ATOM   1661  CG  PRO A  10      19.795 180.589 132.926  1.00  0.00           C  
ATOM   1662  CD  PRO A  10      20.599 181.752 133.273  1.00  0.00           C  
ATOM   1663  HA  PRO A  10      18.848 181.631 135.833  1.00  0.00           H  
ATOM   1664  HB2 PRO A  10      18.917 179.164 134.254  1.00  0.00           H  
ATOM   1665  HB3 PRO A  10      17.906 180.592 133.925  1.00  0.00           H  
ATOM   1666  HG2 PRO A  10      19.173 180.818 132.061  1.00  0.00           H  
ATOM   1667  HG3 PRO A  10      20.448 179.748 132.692  1.00  0.00           H  
ATOM   1668  HD2 PRO A  10      20.129 182.668 132.916  1.00  0.00           H  
ATOM   1669  HD3 PRO A  10      21.601 181.670 132.851  1.00  0.00           H  
ATOM   1670  N   CYS A  11      21.071 179.447 136.657  1.00  0.00           N  
ATOM   1671  CA  CYS A  11      21.555 178.594 137.784  1.00  0.00           C  
ATOM   1672  C   CYS A  11      21.258 179.162 139.125  1.00  0.00           C  
ATOM   1673  O   CYS A  11      21.186 178.409 140.100  1.00  0.00           O  
ATOM   1674  CB  CYS A  11      23.071 178.482 137.724  1.00  0.00           C  
ATOM   1675  SG  CYS A  11      23.696 177.537 136.362  1.00  0.00           S  
ATOM   1676  H   CYS A  11      21.750 179.674 135.944  1.00  0.00           H  
ATOM   1677  HA  CYS A  11      21.042 177.640 137.666  1.00  0.00           H  
ATOM   1678  HB2 CYS A  11      23.413 178.013 138.647  1.00  0.00           H  
ATOM   1679  HB3 CYS A  11      23.482 179.489 137.654  1.00  0.00           H  
ATOM   1680  N   PHE A  12      21.519 180.482 139.218  1.00  0.00           N  
ATOM   1681  CA  PHE A  12      21.636 181.184 140.468  1.00  0.00           C  
ATOM   1682  C   PHE A  12      20.391 181.879 140.884  1.00  0.00           C  
ATOM   1683  O   PHE A  12      19.917 182.815 140.221  1.00  0.00           O  
ATOM   1684  CB  PHE A  12      22.846 182.153 140.440  1.00  0.00           C  
ATOM   1685  CG  PHE A  12      24.131 181.541 139.936  1.00  0.00           C  
ATOM   1686  CD1 PHE A  12      24.886 180.704 140.747  1.00  0.00           C  
ATOM   1687  CD2 PHE A  12      24.561 181.764 138.639  1.00  0.00           C  
ATOM   1688  CE1 PHE A  12      26.055 180.102 140.268  1.00  0.00           C  
ATOM   1689  CE2 PHE A  12      25.735 181.168 138.161  1.00  0.00           C  
ATOM   1690  CZ  PHE A  12      26.474 180.342 138.981  1.00  0.00           C  
ATOM   1691  H   PHE A  12      21.639 181.006 138.363  1.00  0.00           H  
ATOM   1692  HA  PHE A  12      21.811 180.425 141.230  1.00  0.00           H  
ATOM   1693  HB2 PHE A  12      22.593 182.993 139.793  1.00  0.00           H  
ATOM   1694  HB3 PHE A  12      23.016 182.513 141.454  1.00  0.00           H  
ATOM   1695  HD1 PHE A  12      24.567 180.515 141.761  1.00  0.00           H  
ATOM   1696  HD2 PHE A  12      23.985 182.405 137.988  1.00  0.00           H  
ATOM   1697  HE1 PHE A  12      26.628 179.449 140.910  1.00  0.00           H  
ATOM   1698  HE2 PHE A  12      26.062 181.356 137.149  1.00  0.00           H  
ATOM   1699  HZ  PHE A  12      27.380 179.884 138.613  1.00  0.00           H  
ATOM   1700  N   ARG A  13      19.867 181.414 142.013  1.00  0.00           N  
ATOM   1701  CA  ARG A  13      18.703 182.007 142.638  1.00  0.00           C  
ATOM   1702  C   ARG A  13      19.226 182.986 143.710  1.00  0.00           C  
ATOM   1703  O   ARG A  13      20.414 182.902 144.053  1.00  0.00           O  
ATOM   1704  CB  ARG A  13      17.820 180.924 143.260  1.00  0.00           C  
ATOM   1705  CG  ARG A  13      17.114 180.008 142.266  1.00  0.00           C  
ATOM   1706  CD  ARG A  13      16.318 178.939 142.989  1.00  0.00           C  
ATOM   1707  NE  ARG A  13      17.184 177.996 143.710  1.00  0.00           N  
ATOM   1708  CZ  ARG A  13      17.418 178.022 145.016  1.00  0.00           C  
ATOM   1709  NH1 ARG A  13      16.817 178.916 145.789  1.00  0.00           N  
ATOM   1710  NH2 ARG A  13      18.248 177.150 145.561  1.00  0.00           N1+
ATOM   1711  H   ARG A  13      20.298 180.614 142.453  1.00  0.00           H  
ATOM   1712  HA  ARG A  13      18.087 182.533 141.909  1.00  0.00           H  
ATOM   1713  HB2 ARG A  13      18.448 180.305 143.901  1.00  0.00           H  
ATOM   1714  HB3 ARG A  13      17.058 181.417 143.864  1.00  0.00           H  
ATOM   1715  HG2 ARG A  13      17.859 179.530 141.630  1.00  0.00           H  
ATOM   1716  HG3 ARG A  13      16.438 180.602 141.651  1.00  0.00           H  
ATOM   1717  HD2 ARG A  13      15.728 178.386 142.258  1.00  0.00           H  
ATOM   1718  HD3 ARG A  13      15.651 179.421 143.704  1.00  0.00           H  
ATOM   1719  HE  ARG A  13      17.636 177.272 143.170  1.00  0.00           H  
ATOM   1720 HH11 ARG A  13      16.181 179.587 145.384  1.00  0.00           H  
ATOM   1721 HH12 ARG A  13      16.996 178.926 146.783  1.00  0.00           H  
ATOM   1722 HH21 ARG A  13      18.707 176.460 144.983  1.00  0.00           H  
ATOM   1723 HH22 ARG A  13      18.423 177.173 146.555  1.00  0.00           H  
ATOM   1724  N   PRO A  14      18.424 183.957 144.211  1.00  0.00           N  
ATOM   1725  CA  PRO A  14      18.962 184.841 145.252  1.00  0.00           C  
ATOM   1726  C   PRO A  14      19.106 184.097 146.594  1.00  0.00           C  
ATOM   1727  O   PRO A  14      18.283 183.240 146.917  1.00  0.00           O  
ATOM   1728  CB  PRO A  14      17.953 185.986 145.312  1.00  0.00           C  
ATOM   1729  CG  PRO A  14      16.684 185.415 144.809  1.00  0.00           C  
ATOM   1730  CD  PRO A  14      17.006 184.256 143.918  1.00  0.00           C  
ATOM   1731  HA  PRO A  14      19.967 185.202 145.036  1.00  0.00           H  
ATOM   1732  HB2 PRO A  14      17.834 186.337 146.337  1.00  0.00           H  
ATOM   1733  HB3 PRO A  14      18.276 186.813 144.680  1.00  0.00           H  
ATOM   1734  HG2 PRO A  14      16.138 186.172 144.246  1.00  0.00           H  
ATOM   1735  HG3 PRO A  14      16.075 185.076 145.647  1.00  0.00           H  
ATOM   1736  HD2 PRO A  14      16.876 184.526 142.870  1.00  0.00           H  
ATOM   1737  HD3 PRO A  14      16.374 183.400 144.153  1.00  0.00           H  
ATOM   1738  N   THR A  15      20.190 184.399 147.338  1.00  0.00           N  
ATOM   1739  CA  THR A  15      20.517 183.854 148.660  1.00  0.00           C  
ATOM   1740  C   THR A  15      20.952 184.981 149.605  1.00  0.00           C  
ATOM   1741  O   THR A  15      21.402 186.051 149.154  1.00  0.00           O  
ATOM   1742  CB  THR A  15      21.630 182.797 148.582  1.00  0.00           C  
ATOM   1743  OG1 THR A  15      22.615 183.187 147.617  1.00  0.00           O  
ATOM   1744  CG2 THR A  15      21.097 181.387 148.302  1.00  0.00           C  
ATOM   1745  H   THR A  15      20.840 185.066 146.946  1.00  0.00           H  
ATOM   1746  HA  THR A  15      19.617 183.374 149.045  1.00  0.00           H  
ATOM   1747  HB  THR A  15      22.099 182.748 149.565  1.00  0.00           H  
ATOM   1748 HG21 THR A  15      20.375 181.112 149.071  1.00  0.00           H  
ATOM   1749 HG22 THR A  15      20.612 181.369 147.326  1.00  0.00           H  
ATOM   1750 HG23 THR A  15      21.924 180.678 148.310  1.00  0.00           H  
ATOM   1751  HG1 THR A  15      22.183 183.224 146.760  1.00  0.00           H  
ATOM   1752  N   ASN A  16      20.817 184.725 150.923  1.00  0.00           N  
ATOM   1753  CA  ASN A  16      21.227 185.643 151.983  1.00  0.00           C  
ATOM   1754  C   ASN A  16      22.397 185.003 152.767  1.00  0.00           C  
ATOM   1755  O   ASN A  16      22.468 185.089 154.005  1.00  0.00           O  
ATOM   1756  CB  ASN A  16      20.031 186.052 152.882  1.00  0.00           C  
ATOM   1757  CG  ASN A  16      20.202 187.376 153.601  1.00  0.00           C  
ATOM   1758  OD1 ASN A  16      20.549 188.404 153.001  1.00  0.00           O  
ATOM   1759  ND2 ASN A  16      19.908 187.392 154.901  1.00  0.00           N  
ATOM   1760  H   ASN A  16      20.406 183.843 151.194  1.00  0.00           H  
ATOM   1761  HA  ASN A  16      21.582 186.578 151.550  1.00  0.00           H  
ATOM   1762  HB2 ASN A  16      19.889 185.274 153.632  1.00  0.00           H  
ATOM   1763  HB3 ASN A  16      19.142 186.119 152.255  1.00  0.00           H  
ATOM   1764 HD21 ASN A  16      19.628 186.540 155.366  1.00  0.00           H  
ATOM   1765 HD22 ASN A  16      19.965 188.256 155.421  1.00  0.00           H  
ATOM   1766  N   ILE A  17      23.311 184.343 152.019  1.00  0.00           N  
ATOM   1767  CA  ILE A  17      24.541 183.762 152.554  1.00  0.00           C  
ATOM   1768  C   ILE A  17      25.640 184.832 152.469  1.00  0.00           C  
ATOM   1769  O   ILE A  17      25.730 185.566 151.475  1.00  0.00           O  
ATOM   1770  CB  ILE A  17      24.948 182.414 151.893  1.00  0.00           C  
ATOM   1771  CG1 ILE A  17      26.166 181.781 152.605  1.00  0.00           C  
ATOM   1772  CG2 ILE A  17      25.192 182.557 150.380  1.00  0.00           C  
ATOM   1773  CD1 ILE A  17      26.018 180.339 152.982  1.00  0.00           C  
ATOM   1774  H   ILE A  17      23.132 184.246 151.030  1.00  0.00           H  
ATOM   1775  HA  ILE A  17      24.374 183.482 153.594  1.00  0.00           H  
ATOM   1776  HB  ILE A  17      24.104 181.735 152.013  1.00  0.00           H  
ATOM   1777 HG12 ILE A  17      27.025 181.867 151.940  1.00  0.00           H  
ATOM   1778 HG13 ILE A  17      26.354 182.348 153.517  1.00  0.00           H  
ATOM   1779 HG21 ILE A  17      24.299 182.963 149.905  1.00  0.00           H  
ATOM   1780 HG22 ILE A  17      26.032 183.230 150.210  1.00  0.00           H  
ATOM   1781 HG23 ILE A  17      25.418 181.579 149.954  1.00  0.00           H  
ATOM   1782 HD11 ILE A  17      25.183 180.228 153.674  1.00  0.00           H  
ATOM   1783 HD12 ILE A  17      25.829 179.747 152.087  1.00  0.00           H  
ATOM   1784 HD13 ILE A  17      26.934 179.993 153.460  1.00  0.00           H  
ATOM   1785  N   THR A  18      26.441 184.934 153.527  1.00  0.00           N  
ATOM   1786  CA  THR A  18      27.538 185.886 153.612  1.00  0.00           C  
ATOM   1787  C   THR A  18      28.845 185.171 153.311  1.00  0.00           C  
ATOM   1788  O   THR A  18      28.880 183.942 153.325  1.00  0.00           O  
ATOM   1789  CB  THR A  18      27.544 186.570 154.992  1.00  0.00           C  
ATOM   1790  OG1 THR A  18      27.471 185.576 156.025  1.00  0.00           O  
ATOM   1791  CG2 THR A  18      26.416 187.584 155.146  1.00  0.00           C  
ATOM   1792  H   THR A  18      26.279 184.319 154.311  1.00  0.00           H  
ATOM   1793  HA  THR A  18      27.411 186.675 152.871  1.00  0.00           H  
ATOM   1794  HB  THR A  18      28.478 187.124 155.081  1.00  0.00           H  
ATOM   1795 HG21 THR A  18      26.495 188.338 154.362  1.00  0.00           H  
ATOM   1796 HG22 THR A  18      25.456 187.075 155.064  1.00  0.00           H  
ATOM   1797 HG23 THR A  18      26.490 188.065 156.121  1.00  0.00           H  
ATOM   1798  HG1 THR A  18      26.640 185.108 155.919  1.00  0.00           H  
ATOM   1799  N   LEU A  19      29.921 185.936 153.039  1.00  0.00           N  
ATOM   1800  CA  LEU A  19      31.250 185.386 152.783  1.00  0.00           C  
ATOM   1801  C   LEU A  19      31.751 184.622 154.031  1.00  0.00           C  
ATOM   1802  O   LEU A  19      32.318 183.532 153.888  1.00  0.00           O  
ATOM   1803  CB  LEU A  19      32.203 186.529 152.378  1.00  0.00           C  
ATOM   1804  CG  LEU A  19      33.672 186.112 152.144  1.00  0.00           C  
ATOM   1805  CD1 LEU A  19      33.819 185.056 151.037  1.00  0.00           C  
ATOM   1806  CD2 LEU A  19      34.500 187.355 151.780  1.00  0.00           C  
ATOM   1807  H   LEU A  19      29.597 186.397 152.200  1.00  0.00           H  
ATOM   1808  HA  LEU A  19      31.213 184.673 151.960  1.00  0.00           H  
ATOM   1809  HB2 LEU A  19      31.821 186.985 151.462  1.00  0.00           H  
ATOM   1810  HB3 LEU A  19      32.182 187.292 153.158  1.00  0.00           H  
ATOM   1811  HG  LEU A  19      34.077 185.700 153.068  1.00  0.00           H  
ATOM   1812 HD11 LEU A  19      33.314 184.134 151.323  1.00  0.00           H  
ATOM   1813 HD12 LEU A  19      33.392 185.427 150.104  1.00  0.00           H  
ATOM   1814 HD13 LEU A  19      34.875 184.831 150.881  1.00  0.00           H  
ATOM   1815 HD21 LEU A  19      34.131 187.795 150.852  1.00  0.00           H  
ATOM   1816 HD22 LEU A  19      34.429 188.095 152.579  1.00  0.00           H  
ATOM   1817 HD23 LEU A  19      35.547 187.078 151.654  1.00  0.00           H  
ATOM   1818  N   GLU A  20      31.465 185.155 155.244  1.00  0.00           N  
ATOM   1819  CA  GLU A  20      31.838 184.540 156.527  1.00  0.00           C  
ATOM   1820  C   GLU A  20      31.156 183.198 156.746  1.00  0.00           C  
ATOM   1821  O   GLU A  20      31.848 182.251 157.113  1.00  0.00           O  
ATOM   1822  CB  GLU A  20      31.472 185.541 157.728  1.00  0.00           C  
ATOM   1823  CG  GLU A  20      31.977 185.032 159.090  1.00  0.00           C  
ATOM   1824  CD  GLU A  20      33.492 184.810 159.099  1.00  0.00           C  
ATOM   1825  OE1 GLU A  20      34.312 185.725 159.129  1.00  0.00           O  
ATOM   1826  OE2 GLU A  20      33.855 183.495 159.062  1.00  0.00           O1-
ATOM   1827  H   GLU A  20      31.867 186.082 155.224  1.00  0.00           H  
ATOM   1828  HA  GLU A  20      32.912 184.356 156.504  1.00  0.00           H  
ATOM   1829  HB2 GLU A  20      30.388 185.648 157.776  1.00  0.00           H  
ATOM   1830  HB3 GLU A  20      31.925 186.511 157.527  1.00  0.00           H  
ATOM   1831  HG2 GLU A  20      31.484 184.086 159.316  1.00  0.00           H  
ATOM   1832  HG3 GLU A  20      31.726 185.766 159.855  1.00  0.00           H  
ATOM   1833  N   GLU A  21      29.816 183.098 156.500  1.00  0.00           N  
ATOM   1834  CA  GLU A  21      29.033 181.847 156.637  1.00  0.00           C  
ATOM   1835  C   GLU A  21      29.610 180.755 155.729  1.00  0.00           C  
ATOM   1836  O   GLU A  21      29.641 179.591 156.117  1.00  0.00           O  
ATOM   1837  CB  GLU A  21      27.551 182.066 156.272  1.00  0.00           C  
ATOM   1838  CG  GLU A  21      26.683 182.582 157.405  1.00  0.00           C  
ATOM   1839  CD  GLU A  21      25.445 183.385 157.029  1.00  0.00           C  
ATOM   1840  OE1 GLU A  21      25.319 183.814 155.858  1.00  0.00           O  
ATOM   1841  OE2 GLU A  21      24.620 183.635 157.938  1.00  0.00           O1-
ATOM   1842  H   GLU A  21      29.327 183.931 156.205  1.00  0.00           H  
ATOM   1843  HA  GLU A  21      29.097 181.537 157.680  1.00  0.00           H  
ATOM   1844  HB2 GLU A  21      27.506 182.787 155.456  1.00  0.00           H  
ATOM   1845  HB3 GLU A  21      27.140 181.113 155.938  1.00  0.00           H  
ATOM   1846  HG2 GLU A  21      27.308 183.218 158.032  1.00  0.00           H  
ATOM   1847  HG3 GLU A  21      26.350 181.719 157.981  1.00  0.00           H  
ATOM   1848  N   ARG A  22      30.078 181.156 154.525  1.00  0.00           N  
ATOM   1849  CA  ARG A  22      30.685 180.292 153.519  1.00  0.00           C  
ATOM   1850  C   ARG A  22      32.006 179.716 153.996  1.00  0.00           C  
ATOM   1851  O   ARG A  22      32.236 178.529 153.802  1.00  0.00           O  
ATOM   1852  CB  ARG A  22      30.881 181.044 152.197  1.00  0.00           C  
ATOM   1853  CG  ARG A  22      29.631 181.116 151.365  1.00  0.00           C  
ATOM   1854  CD  ARG A  22      29.845 181.946 150.125  1.00  0.00           C  
ATOM   1855  NE  ARG A  22      28.661 181.891 149.274  1.00  0.00           N  
ATOM   1856  CZ  ARG A  22      28.684 181.924 147.950  1.00  0.00           C  
ATOM   1857  NH1 ARG A  22      29.836 182.035 147.300  1.00  0.00           N  
ATOM   1858  NH2 ARG A  22      27.554 181.839 147.261  1.00  0.00           N1+
ATOM   1859  H   ARG A  22      30.000 182.138 154.304  1.00  0.00           H  
ATOM   1860  HA  ARG A  22      29.998 179.462 153.352  1.00  0.00           H  
ATOM   1861  HB2 ARG A  22      31.207 182.060 152.421  1.00  0.00           H  
ATOM   1862  HB3 ARG A  22      31.652 180.534 151.620  1.00  0.00           H  
ATOM   1863  HG2 ARG A  22      28.834 181.564 151.959  1.00  0.00           H  
ATOM   1864  HG3 ARG A  22      29.341 180.107 151.071  1.00  0.00           H  
ATOM   1865  HD2 ARG A  22      30.702 181.558 149.575  1.00  0.00           H  
ATOM   1866  HD3 ARG A  22      30.035 182.980 150.412  1.00  0.00           H  
ATOM   1867  HE  ARG A  22      27.761 181.823 149.726  1.00  0.00           H  
ATOM   1868 HH11 ARG A  22      30.702 182.100 147.815  1.00  0.00           H  
ATOM   1869 HH12 ARG A  22      29.846 182.054 146.290  1.00  0.00           H  
ATOM   1870 HH21 ARG A  22      26.673 181.749 147.746  1.00  0.00           H  
ATOM   1871 HH22 ARG A  22      27.575 181.864 146.252  1.00  0.00           H  
ATOM   1872  N   ARG A  23      32.871 180.546 154.607  1.00  0.00           N  
ATOM   1873  CA  ARG A  23      34.179 180.132 155.113  1.00  0.00           C  
ATOM   1874  C   ARG A  23      34.011 179.109 156.236  1.00  0.00           C  
ATOM   1875  O   ARG A  23      34.822 178.186 156.346  1.00  0.00           O  
ATOM   1876  CB  ARG A  23      34.973 181.361 155.588  1.00  0.00           C  
ATOM   1877  CG  ARG A  23      35.406 182.257 154.415  1.00  0.00           C  
ATOM   1878  CD  ARG A  23      36.178 183.501 154.875  1.00  0.00           C  
ATOM   1879  NE  ARG A  23      35.314 184.452 155.592  1.00  0.00           N  
ATOM   1880  CZ  ARG A  23      35.550 185.769 155.742  1.00  0.00           C  
ATOM   1881  NH1 ARG A  23      34.656 186.519 156.402  1.00  0.00           N  
ATOM   1882  NH2 ARG A  23      36.656 186.349 155.248  1.00  0.00           N1+
ATOM   1883  H   ARG A  23      32.997 181.119 153.784  1.00  0.00           H  
ATOM   1884  HA  ARG A  23      34.741 179.657 154.309  1.00  0.00           H  
ATOM   1885  HB2 ARG A  23      34.365 181.933 156.291  1.00  0.00           H  
ATOM   1886  HB3 ARG A  23      35.871 181.021 156.108  1.00  0.00           H  
ATOM   1887  HG2 ARG A  23      36.050 181.678 153.753  1.00  0.00           H  
ATOM   1888  HG3 ARG A  23      34.532 182.580 153.848  1.00  0.00           H  
ATOM   1889  HD2 ARG A  23      37.003 183.200 155.521  1.00  0.00           H  
ATOM   1890  HD3 ARG A  23      36.587 183.988 153.990  1.00  0.00           H  
ATOM   1891  HE  ARG A  23      34.467 184.075 155.993  1.00  0.00           H  
ATOM   1892 HH11 ARG A  23      33.820 186.093 156.776  1.00  0.00           H  
ATOM   1893 HH12 ARG A  23      34.819 187.508 156.525  1.00  0.00           H  
ATOM   1894 HH21 ARG A  23      36.809 187.340 155.375  1.00  0.00           H  
ATOM   1895 HH22 ARG A  23      37.336 185.794 154.749  1.00  0.00           H  
ATOM   1896  N   LEU A  24      32.925 179.247 157.029  1.00  0.00           N  
ATOM   1897  CA  LEU A  24      32.586 178.350 158.133  1.00  0.00           C  
ATOM   1898  C   LEU A  24      32.098 176.984 157.657  1.00  0.00           C  
ATOM   1899  O   LEU A  24      32.548 175.976 158.213  1.00  0.00           O  
ATOM   1900  CB  LEU A  24      31.522 179.030 159.019  1.00  0.00           C  
ATOM   1901  CG  LEU A  24      32.083 180.156 159.911  1.00  0.00           C  
ATOM   1902  CD1 LEU A  24      30.935 180.978 160.519  1.00  0.00           C  
ATOM   1903  CD2 LEU A  24      32.949 179.590 161.052  1.00  0.00           C  
ATOM   1904  H   LEU A  24      32.100 179.441 156.480  1.00  0.00           H  
ATOM   1905  HA  LEU A  24      33.493 178.164 158.708  1.00  0.00           H  
ATOM   1906  HB2 LEU A  24      30.737 179.431 158.375  1.00  0.00           H  
ATOM   1907  HB3 LEU A  24      31.065 178.277 159.665  1.00  0.00           H  
ATOM   1908  HG  LEU A  24      32.693 180.826 159.303  1.00  0.00           H  
ATOM   1909 HD11 LEU A  24      30.322 181.404 159.724  1.00  0.00           H  
ATOM   1910 HD12 LEU A  24      30.312 180.344 161.152  1.00  0.00           H  
ATOM   1911 HD13 LEU A  24      31.340 181.794 161.119  1.00  0.00           H  
ATOM   1912 HD21 LEU A  24      32.369 178.887 161.651  1.00  0.00           H  
ATOM   1913 HD22 LEU A  24      33.826 179.082 160.653  1.00  0.00           H  
ATOM   1914 HD23 LEU A  24      33.292 180.404 161.692  1.00  0.00           H  
ATOM   1915  N   ILE A  25      31.179 176.944 156.648  1.00  0.00           N  
ATOM   1916  CA  ILE A  25      30.608 175.704 156.094  1.00  0.00           C  
ATOM   1917  C   ILE A  25      31.647 174.954 155.237  1.00  0.00           C  
ATOM   1918  O   ILE A  25      31.675 173.720 155.246  1.00  0.00           O  
ATOM   1919  CB  ILE A  25      29.347 176.029 155.236  1.00  0.00           C  
ATOM   1920  CG1 ILE A  25      28.303 176.803 156.084  1.00  0.00           C  
ATOM   1921  CG2 ILE A  25      28.739 174.693 154.754  1.00  0.00           C  
ATOM   1922  CD1 ILE A  25      27.162 177.398 155.248  1.00  0.00           C  
ATOM   1923  H   ILE A  25      30.870 177.822 156.256  1.00  0.00           H  
ATOM   1924  HA  ILE A  25      30.334 175.092 156.953  1.00  0.00           H  
ATOM   1925  HB  ILE A  25      29.611 176.636 154.370  1.00  0.00           H  
ATOM   1926 HG12 ILE A  25      27.883 176.143 156.845  1.00  0.00           H  
ATOM   1927 HG13 ILE A  25      28.774 177.642 156.595  1.00  0.00           H  
ATOM   1928 HG21 ILE A  25      29.385 174.221 154.015  1.00  0.00           H  
ATOM   1929 HG22 ILE A  25      28.601 174.015 155.597  1.00  0.00           H  
ATOM   1930 HG23 ILE A  25      27.775 174.854 154.285  1.00  0.00           H  
ATOM   1931 HD11 ILE A  25      27.568 178.000 154.434  1.00  0.00           H  
ATOM   1932 HD12 ILE A  25      26.531 176.612 154.838  1.00  0.00           H  
ATOM   1933 HD13 ILE A  25      26.546 178.036 155.882  1.00  0.00           H  
ATOM   1934  N   ALA A  26      32.463 175.685 154.462  1.00  0.00           N  
ATOM   1935  CA  ALA A  26      33.466 175.091 153.563  1.00  0.00           C  
ATOM   1936  C   ALA A  26      34.427 174.146 154.284  1.00  0.00           C  
ATOM   1937  O   ALA A  26      35.238 174.589 155.109  1.00  0.00           O  
ATOM   1938  CB  ALA A  26      34.238 176.166 152.818  1.00  0.00           C  
ATOM   1939  H   ALA A  26      32.383 176.691 154.492  1.00  0.00           H  
ATOM   1940  HA  ALA A  26      32.930 174.509 152.814  1.00  0.00           H  
ATOM   1941  HB1 ALA A  26      33.541 176.800 152.270  1.00  0.00           H  
ATOM   1942  HB2 ALA A  26      34.797 176.772 153.531  1.00  0.00           H  
ATOM   1943  HB3 ALA A  26      34.930 175.697 152.119  1.00  0.00           H  
ATOM   1944  N   SER A  27      34.347 172.860 153.943  1.00  0.00           N  
ATOM   1945  CA  SER A  27      35.100 171.780 154.577  1.00  0.00           C  
ATOM   1946  C   SER A  27      35.470 170.685 153.569  1.00  0.00           C  
ATOM   1947  O   SER A  27      35.047 169.531 153.696  1.00  0.00           O  
ATOM   1948  CB  SER A  27      34.358 171.259 155.822  1.00  0.00           C  
ATOM   1949  OG  SER A  27      33.008 170.931 155.550  1.00  0.00           O  
ATOM   1950  H   SER A  27      33.599 172.591 153.311  1.00  0.00           H  
ATOM   1951  HA  SER A  27      36.048 172.187 154.912  1.00  0.00           H  
ATOM   1952  HB2 SER A  27      34.374 172.036 156.587  1.00  0.00           H  
ATOM   1953  HB3 SER A  27      34.874 170.383 156.213  1.00  0.00           H  
ATOM   1954  HG  SER A  27      32.544 171.746 155.329  1.00  0.00           H  
ATOM   1955  N   PRO A  28      36.340 170.994 152.581  1.00  0.00           N  
ATOM   1956  CA  PRO A  28      36.640 170.047 151.504  1.00  0.00           C  
ATOM   1957  C   PRO A  28      37.240 168.710 151.979  1.00  0.00           C  
ATOM   1958  O   PRO A  28      36.915 167.668 151.416  1.00  0.00           O  
ATOM   1959  CB  PRO A  28      37.653 170.778 150.601  1.00  0.00           C  
ATOM   1960  CG  PRO A  28      38.291 171.802 151.541  1.00  0.00           C  
ATOM   1961  CD  PRO A  28      37.130 172.207 152.441  1.00  0.00           C  
ATOM   1962  HA  PRO A  28      35.730 169.824 150.945  1.00  0.00           H  
ATOM   1963  HB2 PRO A  28      38.396 170.108 150.164  1.00  0.00           H  
ATOM   1964  HB3 PRO A  28      37.114 171.300 149.810  1.00  0.00           H  
ATOM   1965  HG2 PRO A  28      38.694 172.657 150.996  1.00  0.00           H  
ATOM   1966  HG3 PRO A  28      39.070 171.324 152.138  1.00  0.00           H  
ATOM   1967  HD2 PRO A  28      36.534 172.984 151.960  1.00  0.00           H  
ATOM   1968  HD3 PRO A  28      37.512 172.562 153.398  1.00  0.00           H  
ATOM   1969  N   TRP A  29      38.029 168.710 153.062  1.00  0.00           N  
ATOM   1970  CA  TRP A  29      38.661 167.511 153.604  1.00  0.00           C  
ATOM   1971  C   TRP A  29      37.681 166.555 154.299  1.00  0.00           C  
ATOM   1972  O   TRP A  29      37.853 165.337 154.219  1.00  0.00           O  
ATOM   1973  CB  TRP A  29      39.827 167.860 154.527  1.00  0.00           C  
ATOM   1974  CG  TRP A  29      41.010 168.330 153.741  1.00  0.00           C  
ATOM   1975  CD1 TRP A  29      41.397 169.620 153.538  1.00  0.00           C  
ATOM   1976  CD2 TRP A  29      41.852 167.521 152.905  1.00  0.00           C  
ATOM   1977  NE1 TRP A  29      42.477 169.662 152.686  1.00  0.00           N  
ATOM   1978  CE2 TRP A  29      42.772 168.387 152.276  1.00  0.00           C  
ATOM   1979  CE3 TRP A  29      41.943 166.135 152.657  1.00  0.00           C  
ATOM   1980  CZ2 TRP A  29      43.774 167.917 151.417  1.00  0.00           C  
ATOM   1981  CZ3 TRP A  29      42.933 165.672 151.803  1.00  0.00           C  
ATOM   1982  CH2 TRP A  29      43.834 166.556 151.194  1.00  0.00           C  
ATOM   1983  H   TRP A  29      38.188 169.592 153.527  1.00  0.00           H  
ATOM   1984  HA  TRP A  29      39.066 166.967 152.750  1.00  0.00           H  
ATOM   1985  HB2 TRP A  29      39.516 168.650 155.211  1.00  0.00           H  
ATOM   1986  HB3 TRP A  29      40.107 166.975 155.098  1.00  0.00           H  
ATOM   1987  HD1 TRP A  29      40.925 170.484 153.981  1.00  0.00           H  
ATOM   1988  HE1 TRP A  29      42.972 170.497 152.408  1.00  0.00           H  
ATOM   1989  HE3 TRP A  29      41.254 165.447 153.124  1.00  0.00           H  
ATOM   1990  HZ2 TRP A  29      44.473 168.594 150.947  1.00  0.00           H  
ATOM   1991  HZ3 TRP A  29      43.011 164.613 151.604  1.00  0.00           H  
ATOM   1992  HH2 TRP A  29      44.594 166.163 150.534  1.00  0.00           H  
ATOM   1993  N   PHE A  30      36.619 167.088 154.912  1.00  0.00           N  
ATOM   1994  CA  PHE A  30      35.541 166.284 155.491  1.00  0.00           C  
ATOM   1995  C   PHE A  30      34.722 165.616 154.382  1.00  0.00           C  
ATOM   1996  O   PHE A  30      34.582 164.392 154.373  1.00  0.00           O  
ATOM   1997  CB  PHE A  30      34.645 167.151 156.388  1.00  0.00           C  
ATOM   1998  CG  PHE A  30      33.429 166.424 156.933  1.00  0.00           C  
ATOM   1999  CD1 PHE A  30      33.547 165.606 158.073  1.00  0.00           C  
ATOM   2000  CD2 PHE A  30      32.183 166.545 156.287  1.00  0.00           C  
ATOM   2001  CE1 PHE A  30      32.426 164.914 158.563  1.00  0.00           C  
ATOM   2002  CE2 PHE A  30      31.064 165.848 156.774  1.00  0.00           C  
ATOM   2003  CZ  PHE A  30      31.185 165.033 157.913  1.00  0.00           C  
ATOM   2004  H   PHE A  30      36.484 168.087 154.859  1.00  0.00           H  
ATOM   2005  HA  PHE A  30      35.968 165.490 156.107  1.00  0.00           H  
ATOM   2006  HB2 PHE A  30      35.238 167.523 157.224  1.00  0.00           H  
ATOM   2007  HB3 PHE A  30      34.303 168.018 155.821  1.00  0.00           H  
ATOM   2008  HD1 PHE A  30      34.499 165.505 158.574  1.00  0.00           H  
ATOM   2009  HD2 PHE A  30      32.082 167.169 155.409  1.00  0.00           H  
ATOM   2010  HE1 PHE A  30      32.518 164.290 159.440  1.00  0.00           H  
ATOM   2011  HE2 PHE A  30      30.111 165.940 156.273  1.00  0.00           H  
ATOM   2012  HZ  PHE A  30      30.325 164.499 158.289  1.00  0.00           H  
ATOM   2013  N   ALA A  31      34.319 166.399 153.375  1.00  0.00           N  
ATOM   2014  CA  ALA A  31      33.571 165.895 152.229  1.00  0.00           C  
ATOM   2015  C   ALA A  31      34.355 164.826 151.443  1.00  0.00           C  
ATOM   2016  O   ALA A  31      33.815 163.758 151.150  1.00  0.00           O  
ATOM   2017  CB  ALA A  31      33.197 167.086 151.337  1.00  0.00           C  
ATOM   2018  H   ALA A  31      34.502 167.394 153.426  1.00  0.00           H  
ATOM   2019  HA  ALA A  31      32.671 165.417 152.606  1.00  0.00           H  
ATOM   2020  HB1 ALA A  31      32.597 167.800 151.901  1.00  0.00           H  
ATOM   2021  HB2 ALA A  31      34.098 167.592 150.989  1.00  0.00           H  
ATOM   2022  HB3 ALA A  31      32.629 166.738 150.475  1.00  0.00           H  
ATOM   2023  N   ALA A  32      35.657 165.044 151.221  1.00  0.00           N  
ATOM   2024  CA  ALA A  32      36.530 164.091 150.541  1.00  0.00           C  
ATOM   2025  C   ALA A  32      36.665 162.775 151.320  1.00  0.00           C  
ATOM   2026  O   ALA A  32      36.375 161.714 150.771  1.00  0.00           O  
ATOM   2027  CB  ALA A  32      37.897 164.737 150.292  1.00  0.00           C  
ATOM   2028  H   ALA A  32      36.046 165.948 151.468  1.00  0.00           H  
ATOM   2029  HA  ALA A  32      36.093 163.847 149.573  1.00  0.00           H  
ATOM   2030  HB1 ALA A  32      37.777 165.627 149.675  1.00  0.00           H  
ATOM   2031  HB2 ALA A  32      38.361 165.016 151.238  1.00  0.00           H  
ATOM   2032  HB3 ALA A  32      38.544 164.031 149.769  1.00  0.00           H  
ATOM   2033  N   SER A  33      36.993 162.839 152.616  1.00  0.00           N  
ATOM   2034  CA  SER A  33      37.154 161.647 153.467  1.00  0.00           C  
ATOM   2035  C   SER A  33      35.884 160.801 153.528  1.00  0.00           C  
ATOM   2036  O   SER A  33      35.937 159.574 153.430  1.00  0.00           O  
ATOM   2037  CB  SER A  33      37.546 162.079 154.886  1.00  0.00           C  
ATOM   2038  OG  SER A  33      38.772 162.783 154.888  1.00  0.00           O  
ATOM   2039  H   SER A  33      37.177 163.748 153.023  1.00  0.00           H  
ATOM   2040  HA  SER A  33      37.957 161.026 153.069  1.00  0.00           H  
ATOM   2041  HB2 SER A  33      37.653 161.191 155.510  1.00  0.00           H  
ATOM   2042  HB3 SER A  33      36.766 162.714 155.309  1.00  0.00           H  
ATOM   2043  HG  SER A  33      38.631 163.656 154.516  1.00  0.00           H  
ATOM   2044  N   PHE A  34      34.727 161.459 153.611  1.00  0.00           N  
ATOM   2045  CA  PHE A  34      33.434 160.791 153.653  1.00  0.00           C  
ATOM   2046  C   PHE A  34      33.056 160.142 152.308  1.00  0.00           C  
ATOM   2047  O   PHE A  34      32.582 159.006 152.287  1.00  0.00           O  
ATOM   2048  CB  PHE A  34      32.368 161.793 154.110  1.00  0.00           C  
ATOM   2049  CG  PHE A  34      31.018 161.144 154.333  1.00  0.00           C  
ATOM   2050  CD1 PHE A  34      30.850 160.244 155.403  1.00  0.00           C  
ATOM   2051  CD2 PHE A  34      29.950 161.387 153.449  1.00  0.00           C  
ATOM   2052  CE1 PHE A  34      29.629 159.575 155.577  1.00  0.00           C  
ATOM   2053  CE2 PHE A  34      28.722 160.729 153.636  1.00  0.00           C  
ATOM   2054  CZ  PHE A  34      28.563 159.816 154.693  1.00  0.00           C  
ATOM   2055  H   PHE A  34      34.744 162.472 153.687  1.00  0.00           H  
ATOM   2056  HA  PHE A  34      33.485 159.988 154.389  1.00  0.00           H  
ATOM   2057  HB2 PHE A  34      32.687 162.249 155.049  1.00  0.00           H  
ATOM   2058  HB3 PHE A  34      32.276 162.588 153.368  1.00  0.00           H  
ATOM   2059  HD1 PHE A  34      31.668 160.051 156.083  1.00  0.00           H  
ATOM   2060  HD2 PHE A  34      30.071 162.067 152.618  1.00  0.00           H  
ATOM   2061  HE1 PHE A  34      29.516 158.869 156.385  1.00  0.00           H  
ATOM   2062  HE2 PHE A  34      27.905 160.914 152.958  1.00  0.00           H  
ATOM   2063  HZ  PHE A  34      27.626 159.295 154.820  1.00  0.00           H  
ATOM   2064  N   CYS A  35      33.402 160.775 151.180  1.00  0.00           N  
ATOM   2065  CA  CYS A  35      33.275 160.153 149.860  1.00  0.00           C  
ATOM   2066  C   CYS A  35      34.168 158.907 149.742  1.00  0.00           C  
ATOM   2067  O   CYS A  35      33.664 157.841 149.403  1.00  0.00           O  
ATOM   2068  CB  CYS A  35      33.708 161.099 148.724  1.00  0.00           C  
ATOM   2069  SG  CYS A  35      32.667 162.556 148.533  1.00  0.00           S  
ATOM   2070  H   CYS A  35      33.803 161.705 151.241  1.00  0.00           H  
ATOM   2071  HA  CYS A  35      32.245 159.816 149.731  1.00  0.00           H  
ATOM   2072  HB2 CYS A  35      33.683 160.547 147.783  1.00  0.00           H  
ATOM   2073  HB3 CYS A  35      34.731 161.429 148.893  1.00  0.00           H  
ATOM   2074  HG  CYS A  35      32.785 162.987 149.791  1.00  0.00           H  
ATOM   2075  N   VAL A  36      35.448 158.987 150.133  1.00  0.00           N  
ATOM   2076  CA  VAL A  36      36.402 157.853 150.138  1.00  0.00           C  
ATOM   2077  C   VAL A  36      35.836 156.645 150.907  1.00  0.00           C  
ATOM   2078  O   VAL A  36      35.888 155.528 150.391  1.00  0.00           O  
ATOM   2079  CB  VAL A  36      37.776 158.316 150.677  1.00  0.00           C  
ATOM   2080  CG1 VAL A  36      38.734 157.145 150.953  1.00  0.00           C  
ATOM   2081  CG2 VAL A  36      38.461 159.248 149.662  1.00  0.00           C  
ATOM   2082  H   VAL A  36      35.787 159.894 150.444  1.00  0.00           H  
ATOM   2083  HA  VAL A  36      36.570 157.514 149.116  1.00  0.00           H  
ATOM   2084  HB  VAL A  36      37.633 158.862 151.609  1.00  0.00           H  
ATOM   2085 HG11 VAL A  36      38.348 156.522 151.760  1.00  0.00           H  
ATOM   2086 HG12 VAL A  36      38.854 156.538 150.054  1.00  0.00           H  
ATOM   2087 HG13 VAL A  36      39.708 157.527 151.259  1.00  0.00           H  
ATOM   2088 HG21 VAL A  36      38.677 158.705 148.742  1.00  0.00           H  
ATOM   2089 HG22 VAL A  36      37.821 160.094 149.422  1.00  0.00           H  
ATOM   2090 HG23 VAL A  36      39.393 159.628 150.080  1.00  0.00           H  
ATOM   2091  N   VAL A  37      35.209 156.896 152.082  1.00  0.00           N  
ATOM   2092  CA  VAL A  37      34.561 155.878 152.924  1.00  0.00           C  
ATOM   2093  C   VAL A  37      33.426 155.188 152.138  1.00  0.00           C  
ATOM   2094  O   VAL A  37      33.294 153.964 152.198  1.00  0.00           O  
ATOM   2095  CB  VAL A  37      34.077 156.517 154.248  1.00  0.00           C  
ATOM   2096  CG1 VAL A  37      33.028 155.674 154.993  1.00  0.00           C  
ATOM   2097  CG2 VAL A  37      35.271 156.733 155.192  1.00  0.00           C  
ATOM   2098  H   VAL A  37      35.232 157.851 152.429  1.00  0.00           H  
ATOM   2099  HA  VAL A  37      35.281 155.102 153.185  1.00  0.00           H  
ATOM   2100  HB  VAL A  37      33.629 157.486 154.038  1.00  0.00           H  
ATOM   2101 HG11 VAL A  37      32.111 155.607 154.407  1.00  0.00           H  
ATOM   2102 HG12 VAL A  37      33.413 154.670 155.177  1.00  0.00           H  
ATOM   2103 HG13 VAL A  37      32.782 156.145 155.945  1.00  0.00           H  
ATOM   2104 HG21 VAL A  37      35.691 155.771 155.489  1.00  0.00           H  
ATOM   2105 HG22 VAL A  37      36.048 157.314 154.697  1.00  0.00           H  
ATOM   2106 HG23 VAL A  37      34.947 157.272 156.082  1.00  0.00           H  
ATOM   2107  N   GLY A  38      32.634 155.977 151.416  1.00  0.00           N  
ATOM   2108  CA  GLY A  38      31.531 155.488 150.608  1.00  0.00           C  
ATOM   2109  C   GLY A  38      31.977 154.646 149.415  1.00  0.00           C  
ATOM   2110  O   GLY A  38      31.355 153.629 149.116  1.00  0.00           O  
ATOM   2111  H   GLY A  38      32.803 156.979 151.435  1.00  0.00           H  
ATOM   2112  HA2 GLY A  38      30.889 154.887 151.229  1.00  0.00           H  
ATOM   2113  HA3 GLY A  38      30.971 156.348 150.252  1.00  0.00           H  
ATOM   2114  N   LEU A  39      33.052 155.072 148.741  1.00  0.00           N  
ATOM   2115  CA  LEU A  39      33.648 154.396 147.590  1.00  0.00           C  
ATOM   2116  C   LEU A  39      34.318 153.105 148.044  1.00  0.00           C  
ATOM   2117  O   LEU A  39      34.095 152.076 147.419  1.00  0.00           O  
ATOM   2118  CB  LEU A  39      34.719 155.312 146.951  1.00  0.00           C  
ATOM   2119  CG  LEU A  39      34.067 156.582 146.348  1.00  0.00           C  
ATOM   2120  CD1 LEU A  39      35.172 157.555 145.912  1.00  0.00           C  
ATOM   2121  CD2 LEU A  39      33.151 156.302 145.148  1.00  0.00           C  
ATOM   2122  H   LEU A  39      33.486 155.929 149.053  1.00  0.00           H  
ATOM   2123  HA  LEU A  39      32.856 154.154 146.881  1.00  0.00           H  
ATOM   2124  HB2 LEU A  39      35.448 155.596 147.712  1.00  0.00           H  
ATOM   2125  HB3 LEU A  39      35.233 154.765 146.160  1.00  0.00           H  
ATOM   2126  HG  LEU A  39      33.464 157.085 147.099  1.00  0.00           H  
ATOM   2127 HD11 LEU A  39      35.807 157.801 146.764  1.00  0.00           H  
ATOM   2128 HD12 LEU A  39      35.785 157.104 145.131  1.00  0.00           H  
ATOM   2129 HD13 LEU A  39      34.729 158.477 145.533  1.00  0.00           H  
ATOM   2130 HD21 LEU A  39      33.703 155.792 144.358  1.00  0.00           H  
ATOM   2131 HD22 LEU A  39      32.299 155.696 145.451  1.00  0.00           H  
ATOM   2132 HD23 LEU A  39      32.769 157.248 144.770  1.00  0.00           H  
ATOM   2133  N   ALA A  40      35.093 153.149 149.149  1.00  0.00           N  
ATOM   2134  CA  ALA A  40      35.741 151.983 149.756  1.00  0.00           C  
ATOM   2135  C   ALA A  40      34.692 150.926 150.146  1.00  0.00           C  
ATOM   2136  O   ALA A  40      34.909 149.744 149.890  1.00  0.00           O  
ATOM   2137  CB  ALA A  40      36.546 152.403 150.980  1.00  0.00           C  
ATOM   2138  H   ALA A  40      35.236 154.048 149.587  1.00  0.00           H  
ATOM   2139  HA  ALA A  40      36.419 151.545 149.024  1.00  0.00           H  
ATOM   2140  HB1 ALA A  40      37.297 153.136 150.687  1.00  0.00           H  
ATOM   2141  HB2 ALA A  40      35.878 152.843 151.720  1.00  0.00           H  
ATOM   2142  HB3 ALA A  40      37.038 151.530 151.408  1.00  0.00           H  
ATOM   2143  N   SER A  41      33.541 151.351 150.715  1.00  0.00           N  
ATOM   2144  CA  SER A  41      32.434 150.465 151.095  1.00  0.00           C  
ATOM   2145  C   SER A  41      31.845 149.759 149.870  1.00  0.00           C  
ATOM   2146  O   SER A  41      31.610 148.542 149.892  1.00  0.00           O  
ATOM   2147  CB  SER A  41      31.341 151.251 151.806  1.00  0.00           C  
ATOM   2148  OG  SER A  41      31.813 151.686 153.069  1.00  0.00           O  
ATOM   2149  H   SER A  41      33.437 152.340 150.889  1.00  0.00           H  
ATOM   2150  HA  SER A  41      32.833 149.710 151.773  1.00  0.00           H  
ATOM   2151  HB2 SER A  41      30.468 150.614 151.945  1.00  0.00           H  
ATOM   2152  HB3 SER A  41      31.067 152.117 151.203  1.00  0.00           H  
ATOM   2153  HG  SER A  41      32.579 152.244 152.916  1.00  0.00           H  
ATOM   2154  N   ASN A  42      31.636 150.521 148.794  1.00  0.00           N  
ATOM   2155  CA  ASN A  42      31.093 149.967 147.565  1.00  0.00           C  
ATOM   2156  C   ASN A  42      32.120 149.066 146.845  1.00  0.00           C  
ATOM   2157  O   ASN A  42      31.729 148.018 146.324  1.00  0.00           O  
ATOM   2158  CB  ASN A  42      30.522 151.073 146.700  1.00  0.00           C  
ATOM   2159  CG  ASN A  42      29.163 151.513 147.205  1.00  0.00           C  
ATOM   2160  OD1 ASN A  42      28.166 150.778 147.143  1.00  0.00           O  
ATOM   2161  ND2 ASN A  42      29.090 152.713 147.736  1.00  0.00           N  
ATOM   2162  H   ASN A  42      31.860 151.505 148.835  1.00  0.00           H  
ATOM   2163  HA  ASN A  42      30.261 149.304 147.805  1.00  0.00           H  
ATOM   2164  HB2 ASN A  42      30.421 150.709 145.677  1.00  0.00           H  
ATOM   2165  HB3 ASN A  42      31.201 151.925 146.717  1.00  0.00           H  
ATOM   2166 HD21 ASN A  42      29.913 153.298 147.778  1.00  0.00           H  
ATOM   2167 HD22 ASN A  42      28.188 153.024 148.093  1.00  0.00           H  
ATOM   2168  N   LEU A  43      33.436 149.410 146.909  1.00  0.00           N  
ATOM   2169  CA  LEU A  43      34.478 148.556 146.333  1.00  0.00           C  
ATOM   2170  C   LEU A  43      34.567 147.237 147.107  1.00  0.00           C  
ATOM   2171  O   LEU A  43      34.715 146.185 146.488  1.00  0.00           O  
ATOM   2172  CB  LEU A  43      35.848 149.250 146.252  1.00  0.00           C  
ATOM   2173  CG  LEU A  43      36.009 150.319 145.139  1.00  0.00           C  
ATOM   2174  CD1 LEU A  43      37.346 151.058 145.270  1.00  0.00           C  
ATOM   2175  CD2 LEU A  43      35.817 149.727 143.714  1.00  0.00           C  
ATOM   2176  H   LEU A  43      33.700 150.273 147.363  1.00  0.00           H  
ATOM   2177  HA  LEU A  43      34.189 148.345 145.303  1.00  0.00           H  
ATOM   2178  HB2 LEU A  43      36.031 149.737 147.210  1.00  0.00           H  
ATOM   2179  HB3 LEU A  43      36.602 148.480 146.085  1.00  0.00           H  
ATOM   2180  HG  LEU A  43      35.210 151.047 145.280  1.00  0.00           H  
ATOM   2181 HD11 LEU A  43      37.416 151.509 146.260  1.00  0.00           H  
ATOM   2182 HD12 LEU A  43      38.166 150.353 145.133  1.00  0.00           H  
ATOM   2183 HD13 LEU A  43      37.406 151.837 144.510  1.00  0.00           H  
ATOM   2184 HD21 LEU A  43      36.595 148.988 143.520  1.00  0.00           H  
ATOM   2185 HD22 LEU A  43      34.839 149.251 143.647  1.00  0.00           H  
ATOM   2186 HD23 LEU A  43      35.883 150.527 142.976  1.00  0.00           H  
ATOM   2187  N   LEU A  44      34.389 147.295 148.444  1.00  0.00           N  
ATOM   2188  CA  LEU A  44      34.373 146.124 149.318  1.00  0.00           C  
ATOM   2189  C   LEU A  44      33.186 145.210 148.962  1.00  0.00           C  
ATOM   2190  O   LEU A  44      33.388 144.007 148.818  1.00  0.00           O  
ATOM   2191  CB  LEU A  44      34.337 146.546 150.805  1.00  0.00           C  
ATOM   2192  CG  LEU A  44      34.266 145.459 151.890  1.00  0.00           C  
ATOM   2193  CD1 LEU A  44      35.402 144.461 151.781  1.00  0.00           C  
ATOM   2194  CD2 LEU A  44      34.288 146.084 153.275  1.00  0.00           C  
ATOM   2195  H   LEU A  44      34.259 148.203 148.866  1.00  0.00           H  
ATOM   2196  HA  LEU A  44      35.292 145.560 149.162  1.00  0.00           H  
ATOM   2197  HB2 LEU A  44      35.240 147.126 150.994  1.00  0.00           H  
ATOM   2198  HB3 LEU A  44      33.462 147.183 150.934  1.00  0.00           H  
ATOM   2199  HG  LEU A  44      33.328 144.926 151.735  1.00  0.00           H  
ATOM   2200 HD11 LEU A  44      35.390 144.004 150.792  1.00  0.00           H  
ATOM   2201 HD12 LEU A  44      36.352 144.974 151.933  1.00  0.00           H  
ATOM   2202 HD13 LEU A  44      35.281 143.688 152.540  1.00  0.00           H  
ATOM   2203 HD21 LEU A  44      35.230 146.614 153.420  1.00  0.00           H  
ATOM   2204 HD22 LEU A  44      33.458 146.785 153.371  1.00  0.00           H  
ATOM   2205 HD23 LEU A  44      34.192 145.302 154.028  1.00  0.00           H  
ATOM   2206  N   ALA A  45      31.971 145.778 148.772  1.00  0.00           N  
ATOM   2207  CA  ALA A  45      30.805 144.968 148.423  1.00  0.00           C  
ATOM   2208  C   ALA A  45      31.043 144.250 147.092  1.00  0.00           C  
ATOM   2209  O   ALA A  45      30.881 143.033 147.026  1.00  0.00           O  
ATOM   2210  CB  ALA A  45      29.554 145.822 148.360  1.00  0.00           C  
ATOM   2211  H   ALA A  45      31.869 146.778 148.873  1.00  0.00           H  
ATOM   2212  HA  ALA A  45      30.657 144.218 149.200  1.00  0.00           H  
ATOM   2213  HB1 ALA A  45      29.394 146.304 149.325  1.00  0.00           H  
ATOM   2214  HB2 ALA A  45      29.672 146.583 147.589  1.00  0.00           H  
ATOM   2215  HB3 ALA A  45      28.696 145.193 148.121  1.00  0.00           H  
ATOM   2216  N   LEU A  46      31.525 144.985 146.066  1.00  0.00           N  
ATOM   2217  CA  LEU A  46      31.844 144.429 144.743  1.00  0.00           C  
ATOM   2218  C   LEU A  46      32.879 143.312 144.838  1.00  0.00           C  
ATOM   2219  O   LEU A  46      32.738 142.294 144.160  1.00  0.00           O  
ATOM   2220  CB  LEU A  46      32.329 145.528 143.783  1.00  0.00           C  
ATOM   2221  CG  LEU A  46      31.254 146.458 143.239  1.00  0.00           C  
ATOM   2222  CD1 LEU A  46      31.862 147.753 142.702  1.00  0.00           C  
ATOM   2223  CD2 LEU A  46      30.371 145.752 142.202  1.00  0.00           C  
ATOM   2224  H   LEU A  46      31.675 145.972 146.216  1.00  0.00           H  
ATOM   2225  HA  LEU A  46      30.924 144.002 144.343  1.00  0.00           H  
ATOM   2226  HB2 LEU A  46      33.060 146.137 144.315  1.00  0.00           H  
ATOM   2227  HB3 LEU A  46      32.810 145.042 142.935  1.00  0.00           H  
ATOM   2228  HG  LEU A  46      30.601 146.734 144.067  1.00  0.00           H  
ATOM   2229 HD11 LEU A  46      32.428 148.244 143.493  1.00  0.00           H  
ATOM   2230 HD12 LEU A  46      32.526 147.524 141.868  1.00  0.00           H  
ATOM   2231 HD13 LEU A  46      31.065 148.414 142.361  1.00  0.00           H  
ATOM   2232 HD21 LEU A  46      30.980 145.454 141.349  1.00  0.00           H  
ATOM   2233 HD22 LEU A  46      29.918 144.868 142.652  1.00  0.00           H  
ATOM   2234 HD23 LEU A  46      29.587 146.432 141.869  1.00  0.00           H  
ATOM   2235  N   SER A  47      33.878 143.483 145.717  1.00  0.00           N  
ATOM   2236  CA  SER A  47      34.923 142.496 145.957  1.00  0.00           C  
ATOM   2237  C   SER A  47      34.341 141.203 146.571  1.00  0.00           C  
ATOM   2238  O   SER A  47      34.592 140.123 146.039  1.00  0.00           O  
ATOM   2239  CB  SER A  47      36.025 143.090 146.830  1.00  0.00           C  
ATOM   2240  OG  SER A  47      37.011 142.124 147.156  1.00  0.00           O  
ATOM   2241  H   SER A  47      33.908 144.345 146.242  1.00  0.00           H  
ATOM   2242  HA  SER A  47      35.365 142.223 144.999  1.00  0.00           H  
ATOM   2243  HB2 SER A  47      35.581 143.467 147.751  1.00  0.00           H  
ATOM   2244  HB3 SER A  47      36.499 143.911 146.292  1.00  0.00           H  
ATOM   2245  HG  SER A  47      37.669 142.555 147.707  1.00  0.00           H  
ATOM   2246  N   VAL A  48      33.530 141.312 147.647  1.00  0.00           N  
ATOM   2247  CA  VAL A  48      32.908 140.148 148.295  1.00  0.00           C  
ATOM   2248  C   VAL A  48      31.780 139.544 147.391  1.00  0.00           C  
ATOM   2249  O   VAL A  48      31.428 138.380 147.548  1.00  0.00           O  
ATOM   2250  CB  VAL A  48      32.477 140.419 149.776  1.00  0.00           C  
ATOM   2251  CG1 VAL A  48      31.559 141.617 149.911  1.00  0.00           C  
ATOM   2252  CG2 VAL A  48      31.847 139.197 150.420  1.00  0.00           C  
ATOM   2253  H   VAL A  48      33.344 142.231 148.021  1.00  0.00           H  
ATOM   2254  HA  VAL A  48      33.671 139.376 148.391  1.00  0.00           H  
ATOM   2255  HB  VAL A  48      33.398 140.651 150.310  1.00  0.00           H  
ATOM   2256 HG11 VAL A  48      32.040 142.494 149.478  1.00  0.00           H  
ATOM   2257 HG12 VAL A  48      30.624 141.419 149.386  1.00  0.00           H  
ATOM   2258 HG13 VAL A  48      31.352 141.799 150.966  1.00  0.00           H  
ATOM   2259 HG21 VAL A  48      30.922 138.948 149.899  1.00  0.00           H  
ATOM   2260 HG22 VAL A  48      32.538 138.356 150.356  1.00  0.00           H  
ATOM   2261 HG23 VAL A  48      31.629 139.410 151.467  1.00  0.00           H  
ATOM   2262  N   LEU A  49      31.269 140.314 146.418  1.00  0.00           N  
ATOM   2263  CA  LEU A  49      30.259 139.845 145.464  1.00  0.00           C  
ATOM   2264  C   LEU A  49      30.948 139.050 144.350  1.00  0.00           C  
ATOM   2265  O   LEU A  49      30.352 138.129 143.794  1.00  0.00           O  
ATOM   2266  CB  LEU A  49      29.470 141.041 144.893  1.00  0.00           C  
ATOM   2267  CG  LEU A  49      28.166 140.810 144.113  1.00  0.00           C  
ATOM   2268  CD1 LEU A  49      27.395 139.607 144.605  1.00  0.00           C  
ATOM   2269  CD2 LEU A  49      27.274 142.023 144.193  1.00  0.00           C  
ATOM   2270  H   LEU A  49      31.597 141.266 146.339  1.00  0.00           H  
ATOM   2271  HA  LEU A  49      29.548 139.192 145.970  1.00  0.00           H  
ATOM   2272  HB2 LEU A  49      29.220 141.683 145.738  1.00  0.00           H  
ATOM   2273  HB3 LEU A  49      30.146 141.571 144.222  1.00  0.00           H  
ATOM   2274  HG  LEU A  49      28.461 140.625 143.080  1.00  0.00           H  
ATOM   2275 HD11 LEU A  49      28.028 138.722 144.549  1.00  0.00           H  
ATOM   2276 HD12 LEU A  49      27.089 139.770 145.638  1.00  0.00           H  
ATOM   2277 HD13 LEU A  49      26.512 139.462 143.983  1.00  0.00           H  
ATOM   2278 HD21 LEU A  49      26.987 142.195 145.230  1.00  0.00           H  
ATOM   2279 HD22 LEU A  49      27.810 142.894 143.815  1.00  0.00           H  
ATOM   2280 HD23 LEU A  49      26.380 141.857 143.592  1.00  0.00           H  
ATOM   2281  N   ALA A  50      32.213 139.395 144.049  1.00  0.00           N  
ATOM   2282  CA  ALA A  50      33.025 138.725 143.034  1.00  0.00           C  
ATOM   2283  C   ALA A  50      33.400 137.316 143.488  1.00  0.00           C  
ATOM   2284  O   ALA A  50      33.434 136.401 142.665  1.00  0.00           O  
ATOM   2285  CB  ALA A  50      34.270 139.543 142.725  1.00  0.00           C  
ATOM   2286  H   ALA A  50      32.628 140.164 144.555  1.00  0.00           H  
ATOM   2287  HA  ALA A  50      32.436 138.640 142.121  1.00  0.00           H  
ATOM   2288  HB1 ALA A  50      33.977 140.533 142.376  1.00  0.00           H  
ATOM   2289  HB2 ALA A  50      34.874 139.640 143.627  1.00  0.00           H  
ATOM   2290  HB3 ALA A  50      34.851 139.042 141.951  1.00  0.00           H  
ATOM   2291  N   GLY A  51      33.624 137.152 144.793  1.00  0.00           N  
ATOM   2292  CA  GLY A  51      33.938 135.870 145.415  1.00  0.00           C  
ATOM   2293  C   GLY A  51      32.716 135.125 145.924  1.00  0.00           C  
ATOM   2294  O   GLY A  51      32.825 134.324 146.857  1.00  0.00           O  
ATOM   2295  H   GLY A  51      33.573 137.967 145.388  1.00  0.00           H  
ATOM   2296  HA2 GLY A  51      34.441 135.244 144.678  1.00  0.00           H  
ATOM   2297  HA3 GLY A  51      34.607 136.050 146.257  1.00  0.00           H  
ATOM   2298  N   ALA A  52      31.542 135.374 145.309  1.00  0.00           N  
ATOM   2299  CA  ALA A  52      30.273 134.736 145.669  1.00  0.00           C  
ATOM   2300  C   ALA A  52      29.467 134.387 144.422  1.00  0.00           C  
ATOM   2301  O   ALA A  52      28.506 133.785 143.921  1.00  0.00           O  
ATOM   2302  CB  ALA A  52      29.463 135.651 146.575  1.00  0.00           C  
ATOM   2303  H   ALA A  52      31.537 136.043 144.552  1.00  0.00           H  
ATOM   2304  HA  ALA A  52      30.496 133.812 146.203  1.00  0.00           H  
ATOM   2305  HB1 ALA A  52      30.039 135.876 147.473  1.00  0.00           H  
ATOM   2306  HB2 ALA A  52      29.236 136.577 146.047  1.00  0.00           H  
ATOM   2307  HB3 ALA A  52      28.533 135.155 146.855  1.00  0.00           H  
ATOM   2308  N   ARG A  53      29.866 135.216 143.418  1.00  0.00           N  
ATOM   2309  CA  ARG A  53      29.679 135.071 141.956  1.00  0.00           C  
ATOM   2310  C   ARG A  53      30.598 133.996 141.329  1.00  0.00           C  
ATOM   2311  O   ARG A  53      30.679 133.875 140.112  1.00  0.00           O  
ATOM   2312  CB  ARG A  53      29.906 136.442 141.281  1.00  0.00           C  
ATOM   2313  CG  ARG A  53      28.667 137.344 141.372  1.00  0.00           C  
ATOM   2314  CD  ARG A  53      28.899 138.670 140.642  1.00  0.00           C  
ATOM   2315  NE  ARG A  53      27.636 139.406 140.465  1.00  0.00           N  
ATOM   2316  CZ  ARG A  53      26.916 139.482 139.328  1.00  0.00           C  
ATOM   2317  NH1 ARG A  53      25.767 140.173 139.325  1.00  0.00           N  
ATOM   2318  NH2 ARG A  53      27.316 138.885 138.196  1.00  0.00           N1+
ATOM   2319  H   ARG A  53      30.359 136.047 143.712  1.00  0.00           H  
ATOM   2320  HA  ARG A  53      28.658 134.729 141.785  1.00  0.00           H  
ATOM   2321  HB2 ARG A  53      30.766 136.941 141.735  1.00  0.00           H  
ATOM   2322  HB3 ARG A  53      30.124 136.291 140.224  1.00  0.00           H  
ATOM   2323  HG2 ARG A  53      27.823 136.827 140.911  1.00  0.00           H  
ATOM   2324  HG3 ARG A  53      28.429 137.555 142.415  1.00  0.00           H  
ATOM   2325  HD2 ARG A  53      29.587 139.281 141.225  1.00  0.00           H  
ATOM   2326  HD3 ARG A  53      29.357 138.476 139.672  1.00  0.00           H  
ATOM   2327  HE  ARG A  53      27.277 139.877 141.284  1.00  0.00           H  
ATOM   2328 HH11 ARG A  53      25.219 140.235 138.480  1.00  0.00           H  
ATOM   2329 HH12 ARG A  53      25.451 140.632 140.167  1.00  0.00           H  
ATOM   2330 HH21 ARG A  53      26.756 138.962 137.359  1.00  0.00           H  
ATOM   2331 HH22 ARG A  53      28.177 138.356 138.181  1.00  0.00           H  
ATOM   2332  N   GLN A  54      31.249 133.178 142.162  1.00  0.00           N  
ATOM   2333  CA  GLN A  54      31.914 131.927 141.785  1.00  0.00           C  
ATOM   2334  C   GLN A  54      31.242 130.686 142.421  1.00  0.00           C  
ATOM   2335  O   GLN A  54      31.691 129.559 142.222  1.00  0.00           O  
ATOM   2336  CB  GLN A  54      33.415 131.999 142.137  1.00  0.00           C  
ATOM   2337  CG  GLN A  54      33.707 132.176 143.639  1.00  0.00           C  
ATOM   2338  CD  GLN A  54      35.201 132.259 143.973  1.00  0.00           C  
ATOM   2339  NE2 GLN A  54      36.067 132.104 143.113  1.00  0.00           N  
ATOM   2340  OE1 GLN A  54      35.507 132.504 145.251  1.00  0.00           O  
ATOM   2341  H   GLN A  54      31.285 133.444 143.135  1.00  0.00           H  
ATOM   2342  HA  GLN A  54      31.813 131.809 140.706  1.00  0.00           H  
ATOM   2343  HB2 GLN A  54      33.893 131.083 141.791  1.00  0.00           H  
ATOM   2344  HB3 GLN A  54      33.858 132.835 141.593  1.00  0.00           H  
ATOM   2345  HG2 GLN A  54      33.227 133.089 143.995  1.00  0.00           H  
ATOM   2346  HG3 GLN A  54      33.283 131.336 144.191  1.00  0.00           H  
ATOM   2347 HE21 GLN A  54      37.044 132.161 143.364  1.00  0.00           H  
ATOM   2348 HE22 GLN A  54      35.801 131.920 142.156  1.00  0.00           H  
ATOM   2349  N   GLY A  55      30.172 130.872 143.207  1.00  0.00           N  
ATOM   2350  CA  GLY A  55      29.604 129.865 144.113  1.00  0.00           C  
ATOM   2351  C   GLY A  55      28.655 128.843 143.436  1.00  0.00           C  
ATOM   2352  O   GLY A  55      27.610 128.505 143.994  1.00  0.00           O  
ATOM   2353  H   GLY A  55      29.722 131.775 143.175  1.00  0.00           H  
ATOM   2354  HA2 GLY A  55      29.043 130.385 144.890  1.00  0.00           H  
ATOM   2355  HA3 GLY A  55      30.427 129.314 144.568  1.00  0.00           H  
ATOM   2356  N   GLY A  56      29.015 128.379 142.231  1.00  0.00           N  
ATOM   2357  CA  GLY A  56      28.314 127.435 141.340  1.00  0.00           C  
ATOM   2358  C   GLY A  56      26.848 127.756 140.945  1.00  0.00           C  
ATOM   2359  O   GLY A  56      26.547 127.827 139.751  1.00  0.00           O  
ATOM   2360  H   GLY A  56      29.896 128.727 141.882  1.00  0.00           H  
ATOM   2361  HA2 GLY A  56      28.311 126.464 141.836  1.00  0.00           H  
ATOM   2362  HA3 GLY A  56      28.892 127.370 140.418  1.00  0.00           H  
ATOM   2363  N   SER A  57      25.944 127.949 141.911  1.00  0.00           N  
ATOM   2364  CA  SER A  57      24.501 128.106 141.706  1.00  0.00           C  
ATOM   2365  C   SER A  57      24.011 129.568 141.777  1.00  0.00           C  
ATOM   2366  O   SER A  57      23.498 130.084 140.787  1.00  0.00           O  
ATOM   2367  CB  SER A  57      23.768 127.250 142.748  1.00  0.00           C  
ATOM   2368  OG  SER A  57      22.378 127.239 142.502  1.00  0.00           O  
ATOM   2369  H   SER A  57      26.283 127.989 142.861  1.00  0.00           H  
ATOM   2370  HA  SER A  57      24.279 127.776 140.691  1.00  0.00           H  
ATOM   2371  HB2 SER A  57      24.138 126.225 142.701  1.00  0.00           H  
ATOM   2372  HB3 SER A  57      23.955 127.648 143.746  1.00  0.00           H  
ATOM   2373  HG  SER A  57      21.955 126.694 143.170  1.00  0.00           H  
ATOM   2374  N   HIS A  58      24.204 130.264 142.910  1.00  0.00           N  
ATOM   2375  CA  HIS A  58      23.693 131.637 143.129  1.00  0.00           C  
ATOM   2376  C   HIS A  58      24.351 132.712 142.228  1.00  0.00           C  
ATOM   2377  O   HIS A  58      23.909 133.845 142.143  1.00  0.00           O  
ATOM   2378  CB  HIS A  58      23.864 132.005 144.638  1.00  0.00           C  
ATOM   2379  CG  HIS A  58      25.243 131.911 145.252  1.00  0.00           C  
ATOM   2380  CD2 HIS A  58      26.063 130.804 145.284  1.00  0.00           C  
ATOM   2381  NE2 HIS A  58      27.115 131.092 146.070  1.00  0.00           N  
ATOM   2382  CE1 HIS A  58      27.022 132.339 146.562  1.00  0.00           C  
ATOM   2383  ND1 HIS A  58      25.833 132.862 146.043  1.00  0.00           N  
ATOM   2384  H   HIS A  58      24.726 129.826 143.655  1.00  0.00           H  
ATOM   2385  HA  HIS A  58      22.641 131.634 142.846  1.00  0.00           H  
ATOM   2386  HB2 HIS A  58      23.212 131.341 145.207  1.00  0.00           H  
ATOM   2387  HB3 HIS A  58      23.526 133.035 144.759  1.00  0.00           H  
ATOM   2388  HD1 HIS A  58      25.444 133.851 146.234  1.00  0.00           H  
ATOM   2389  HD2 HIS A  58      25.891 129.870 144.769  1.00  0.00           H  
ATOM   2390  HE1 HIS A  58      27.720 132.834 147.221  1.00  0.00           H  
ATOM   2391  N   THR A  59      25.376 132.304 141.505  1.00  0.00           N  
ATOM   2392  CA  THR A  59      26.323 132.851 140.531  1.00  0.00           C  
ATOM   2393  C   THR A  59      25.533 133.675 139.499  1.00  0.00           C  
ATOM   2394  O   THR A  59      25.738 134.893 139.386  1.00  0.00           O  
ATOM   2395  CB  THR A  59      27.181 131.716 139.885  1.00  0.00           C  
ATOM   2396  OG1 THR A  59      27.476 130.683 140.835  1.00  0.00           O  
ATOM   2397  CG2 THR A  59      28.477 132.237 139.259  1.00  0.00           C  
ATOM   2398  H   THR A  59      25.913 131.513 141.830  1.00  0.00           H  
ATOM   2399  HA  THR A  59      27.038 133.512 141.021  1.00  0.00           H  
ATOM   2400  HB  THR A  59      26.574 131.299 139.081  1.00  0.00           H  
ATOM   2401 HG21 THR A  59      28.241 133.004 138.521  1.00  0.00           H  
ATOM   2402 HG22 THR A  59      29.110 132.663 140.037  1.00  0.00           H  
ATOM   2403 HG23 THR A  59      29.002 131.415 138.773  1.00  0.00           H  
ATOM   2404  HG1 THR A  59      27.957 129.992 140.373  1.00  0.00           H  
ATOM   2405  N   ARG A  60      24.628 132.997 138.749  1.00  0.00           N  
ATOM   2406  CA  ARG A  60      23.749 133.552 137.708  1.00  0.00           C  
ATOM   2407  C   ARG A  60      22.378 134.033 138.282  1.00  0.00           C  
ATOM   2408  O   ARG A  60      21.379 134.106 137.550  1.00  0.00           O  
ATOM   2409  CB  ARG A  60      23.558 132.511 136.570  1.00  0.00           C  
ATOM   2410  CG  ARG A  60      24.709 132.461 135.558  1.00  0.00           C  
ATOM   2411  CD  ARG A  60      25.502 131.168 135.591  1.00  0.00           C  
ATOM   2412  NE  ARG A  60      24.705 130.034 135.116  1.00  0.00           N  
ATOM   2413  CZ  ARG A  60      25.187 128.826 134.837  1.00  0.00           C  
ATOM   2414  NH1 ARG A  60      26.484 128.572 134.969  1.00  0.00           N  
ATOM   2415  NH2 ARG A  60      24.378 127.866 134.415  1.00  0.00           N1+
ATOM   2416  H   ARG A  60      24.549 132.005 138.924  1.00  0.00           H  
ATOM   2417  HA  ARG A  60      24.232 134.438 137.297  1.00  0.00           H  
ATOM   2418  HB2 ARG A  60      23.459 131.525 137.023  1.00  0.00           H  
ATOM   2419  HB3 ARG A  60      22.642 132.757 136.033  1.00  0.00           H  
ATOM   2420  HG2 ARG A  60      25.389 133.286 135.771  1.00  0.00           H  
ATOM   2421  HG3 ARG A  60      24.292 132.582 134.558  1.00  0.00           H  
ATOM   2422  HD2 ARG A  60      25.819 130.973 136.616  1.00  0.00           H  
ATOM   2423  HD3 ARG A  60      26.380 131.275 134.954  1.00  0.00           H  
ATOM   2424  HE  ARG A  60      23.714 130.181 134.991  1.00  0.00           H  
ATOM   2425 HH11 ARG A  60      26.844 127.654 134.748  1.00  0.00           H  
ATOM   2426 HH12 ARG A  60      27.110 129.296 135.290  1.00  0.00           H  
ATOM   2427 HH21 ARG A  60      23.391 128.050 134.304  1.00  0.00           H  
ATOM   2428 HH22 ARG A  60      24.748 126.950 134.204  1.00  0.00           H  
ATOM   2429  N   SER A  61      22.345 134.370 139.592  1.00  0.00           N  
ATOM   2430  CA  SER A  61      21.146 134.835 140.296  1.00  0.00           C  
ATOM   2431  C   SER A  61      20.700 136.230 139.845  1.00  0.00           C  
ATOM   2432  O   SER A  61      21.535 137.100 139.598  1.00  0.00           O  
ATOM   2433  CB  SER A  61      21.365 134.798 141.805  1.00  0.00           C  
ATOM   2434  OG  SER A  61      20.462 135.643 142.500  1.00  0.00           O  
ATOM   2435  H   SER A  61      23.203 134.296 140.120  1.00  0.00           H  
ATOM   2436  HA  SER A  61      20.339 134.150 140.037  1.00  0.00           H  
ATOM   2437  HB2 SER A  61      22.384 135.121 142.020  1.00  0.00           H  
ATOM   2438  HB3 SER A  61      21.227 133.775 142.154  1.00  0.00           H  
ATOM   2439  HG  SER A  61      20.662 135.574 143.436  1.00  0.00           H  
ATOM   2440  N   SER A  62      19.376 136.428 139.765  1.00  0.00           N  
ATOM   2441  CA  SER A  62      18.723 137.674 139.410  1.00  0.00           C  
ATOM   2442  C   SER A  62      18.876 138.695 140.537  1.00  0.00           C  
ATOM   2443  O   SER A  62      19.081 139.874 140.266  1.00  0.00           O  
ATOM   2444  CB  SER A  62      17.244 137.433 139.152  1.00  0.00           C  
ATOM   2445  OG  SER A  62      17.068 136.515 138.087  1.00  0.00           O  
ATOM   2446  H   SER A  62      18.780 135.639 139.970  1.00  0.00           H  
ATOM   2447  HA  SER A  62      19.193 138.062 138.506  1.00  0.00           H  
ATOM   2448  HB2 SER A  62      16.767 138.378 138.893  1.00  0.00           H  
ATOM   2449  HB3 SER A  62      16.784 137.029 140.054  1.00  0.00           H  
ATOM   2450  HG  SER A  62      16.124 136.396 137.959  1.00  0.00           H  
ATOM   2451  N   PHE A  63      18.796 138.236 141.793  1.00  0.00           N  
ATOM   2452  CA  PHE A  63      18.905 139.063 142.982  1.00  0.00           C  
ATOM   2453  C   PHE A  63      20.290 139.696 143.059  1.00  0.00           C  
ATOM   2454  O   PHE A  63      20.405 140.894 143.360  1.00  0.00           O  
ATOM   2455  CB  PHE A  63      18.620 138.220 144.245  1.00  0.00           C  
ATOM   2456  CG  PHE A  63      18.595 139.037 145.514  1.00  0.00           C  
ATOM   2457  CD1 PHE A  63      17.493 139.820 145.834  1.00  0.00           C  
ATOM   2458  CD2 PHE A  63      19.706 139.091 146.345  1.00  0.00           C  
ATOM   2459  CE1 PHE A  63      17.473 140.582 147.001  1.00  0.00           C  
ATOM   2460  CE2 PHE A  63      19.694 139.876 147.495  1.00  0.00           C  
ATOM   2461  CZ  PHE A  63      18.575 140.611 147.817  1.00  0.00           C  
ATOM   2462  H   PHE A  63      18.650 137.245 141.922  1.00  0.00           H  
ATOM   2463  HA  PHE A  63      18.165 139.861 142.926  1.00  0.00           H  
ATOM   2464  HB2 PHE A  63      17.651 137.735 144.126  1.00  0.00           H  
ATOM   2465  HB3 PHE A  63      19.397 137.461 144.337  1.00  0.00           H  
ATOM   2466  HD1 PHE A  63      16.641 139.839 145.170  1.00  0.00           H  
ATOM   2467  HD2 PHE A  63      20.588 138.519 146.097  1.00  0.00           H  
ATOM   2468  HE1 PHE A  63      16.591 141.149 147.262  1.00  0.00           H  
ATOM   2469  HE2 PHE A  63      20.563 139.908 148.135  1.00  0.00           H  
ATOM   2470  HZ  PHE A  63      18.565 141.212 148.714  1.00  0.00           H  
ATOM   2471  N   LEU A  64      21.346 138.885 142.808  1.00  0.00           N  
ATOM   2472  CA  LEU A  64      22.707 139.415 142.847  1.00  0.00           C  
ATOM   2473  C   LEU A  64      22.978 140.346 141.683  1.00  0.00           C  
ATOM   2474  O   LEU A  64      23.813 141.243 141.806  1.00  0.00           O  
ATOM   2475  CB  LEU A  64      23.772 138.329 142.956  1.00  0.00           C  
ATOM   2476  CG  LEU A  64      23.722 137.476 144.212  1.00  0.00           C  
ATOM   2477  CD1 LEU A  64      24.584 136.262 144.050  1.00  0.00           C  
ATOM   2478  CD2 LEU A  64      24.069 138.269 145.459  1.00  0.00           C  
ATOM   2479  H   LEU A  64      21.192 137.910 142.593  1.00  0.00           H  
ATOM   2480  HA  LEU A  64      22.776 139.999 143.765  1.00  0.00           H  
ATOM   2481  HB2 LEU A  64      23.663 137.666 142.097  1.00  0.00           H  
ATOM   2482  HB3 LEU A  64      24.748 138.813 142.919  1.00  0.00           H  
ATOM   2483  HG  LEU A  64      22.694 137.140 144.351  1.00  0.00           H  
ATOM   2484 HD11 LEU A  64      24.251 135.694 143.181  1.00  0.00           H  
ATOM   2485 HD12 LEU A  64      25.620 136.569 143.909  1.00  0.00           H  
ATOM   2486 HD13 LEU A  64      24.508 135.640 144.942  1.00  0.00           H  
ATOM   2487 HD21 LEU A  64      25.092 138.636 145.383  1.00  0.00           H  
ATOM   2488 HD22 LEU A  64      23.386 139.113 145.554  1.00  0.00           H  
ATOM   2489 HD23 LEU A  64      23.977 137.627 146.335  1.00  0.00           H  
ATOM   2490  N   THR A  65      22.236 140.168 140.567  1.00  0.00           N  
ATOM   2491  CA  THR A  65      22.358 141.033 139.400  1.00  0.00           C  
ATOM   2492  C   THR A  65      21.874 142.429 139.779  1.00  0.00           C  
ATOM   2493  O   THR A  65      22.601 143.392 139.558  1.00  0.00           O  
ATOM   2494  CB  THR A  65      21.631 140.436 138.196  1.00  0.00           C  
ATOM   2495  OG1 THR A  65      22.213 139.168 137.880  1.00  0.00           O  
ATOM   2496  CG2 THR A  65      21.664 141.369 136.979  1.00  0.00           C  
ATOM   2497  H   THR A  65      21.572 139.407 140.541  1.00  0.00           H  
ATOM   2498  HA  THR A  65      23.400 141.115 139.090  1.00  0.00           H  
ATOM   2499  HB  THR A  65      20.581 140.305 138.459  1.00  0.00           H  
ATOM   2500 HG21 THR A  65      21.207 142.323 137.240  1.00  0.00           H  
ATOM   2501 HG22 THR A  65      22.698 141.533 136.675  1.00  0.00           H  
ATOM   2502 HG23 THR A  65      21.111 140.914 136.157  1.00  0.00           H  
ATOM   2503  HG1 THR A  65      22.132 138.610 138.657  1.00  0.00           H  
ATOM   2504  N   PHE A  66      20.679 142.522 140.395  1.00  0.00           N  
ATOM   2505  CA  PHE A  66      20.105 143.785 140.864  1.00  0.00           C  
ATOM   2506  C   PHE A  66      20.991 144.435 141.931  1.00  0.00           C  
ATOM   2507  O   PHE A  66      21.281 145.636 141.845  1.00  0.00           O  
ATOM   2508  CB  PHE A  66      18.664 143.590 141.353  1.00  0.00           C  
ATOM   2509  CG  PHE A  66      17.719 143.272 140.223  1.00  0.00           C  
ATOM   2510  CD1 PHE A  66      17.552 144.156 139.161  1.00  0.00           C  
ATOM   2511  CD2 PHE A  66      16.979 142.101 140.226  1.00  0.00           C  
ATOM   2512  CE1 PHE A  66      16.694 143.847 138.110  1.00  0.00           C  
ATOM   2513  CE2 PHE A  66      16.122 141.798 139.180  1.00  0.00           C  
ATOM   2514  CZ  PHE A  66      15.989 142.664 138.128  1.00  0.00           C  
ATOM   2515  H   PHE A  66      20.150 141.674 140.541  1.00  0.00           H  
ATOM   2516  HA  PHE A  66      20.067 144.472 140.019  1.00  0.00           H  
ATOM   2517  HB2 PHE A  66      18.644 142.769 142.069  1.00  0.00           H  
ATOM   2518  HB3 PHE A  66      18.332 144.506 141.842  1.00  0.00           H  
ATOM   2519  HD1 PHE A  66      18.093 145.090 139.153  1.00  0.00           H  
ATOM   2520  HD2 PHE A  66      17.071 141.415 141.055  1.00  0.00           H  
ATOM   2521  HE1 PHE A  66      16.581 144.532 137.283  1.00  0.00           H  
ATOM   2522  HE2 PHE A  66      15.558 140.877 139.195  1.00  0.00           H  
ATOM   2523  HZ  PHE A  66      15.329 142.419 137.309  1.00  0.00           H  
ATOM   2524  N   LEU A  67      21.482 143.615 142.874  1.00  0.00           N  
ATOM   2525  CA  LEU A  67      22.403 144.008 143.936  1.00  0.00           C  
ATOM   2526  C   LEU A  67      23.710 144.578 143.355  1.00  0.00           C  
ATOM   2527  O   LEU A  67      24.171 145.609 143.836  1.00  0.00           O  
ATOM   2528  CB  LEU A  67      22.661 142.799 144.851  1.00  0.00           C  
ATOM   2529  CG  LEU A  67      23.420 142.962 146.178  1.00  0.00           C  
ATOM   2530  CD1 LEU A  67      23.065 144.234 146.913  1.00  0.00           C  
ATOM   2531  CD2 LEU A  67      23.080 141.813 147.086  1.00  0.00           C  
ATOM   2532  H   LEU A  67      21.191 142.648 142.846  1.00  0.00           H  
ATOM   2533  HA  LEU A  67      21.954 144.805 144.529  1.00  0.00           H  
ATOM   2534  HB2 LEU A  67      21.684 142.385 145.101  1.00  0.00           H  
ATOM   2535  HB3 LEU A  67      23.222 142.076 144.259  1.00  0.00           H  
ATOM   2536  HG  LEU A  67      24.480 142.994 145.926  1.00  0.00           H  
ATOM   2537 HD11 LEU A  67      23.270 145.092 146.273  1.00  0.00           H  
ATOM   2538 HD12 LEU A  67      22.007 144.220 147.174  1.00  0.00           H  
ATOM   2539 HD13 LEU A  67      23.662 144.307 147.822  1.00  0.00           H  
ATOM   2540 HD21 LEU A  67      22.013 141.827 147.306  1.00  0.00           H  
ATOM   2541 HD22 LEU A  67      23.337 140.874 146.596  1.00  0.00           H  
ATOM   2542 HD23 LEU A  67      23.644 141.904 148.014  1.00  0.00           H  
ATOM   2543  N   CYS A  68      24.251 143.959 142.285  1.00  0.00           N  
ATOM   2544  CA  CYS A  68      25.455 144.424 141.582  1.00  0.00           C  
ATOM   2545  C   CYS A  68      25.183 145.779 140.868  1.00  0.00           C  
ATOM   2546  O   CYS A  68      26.045 146.672 140.856  1.00  0.00           O  
ATOM   2547  CB  CYS A  68      25.953 143.362 140.608  1.00  0.00           C  
ATOM   2548  SG  CYS A  68      27.510 143.788 139.788  1.00  0.00           S  
ATOM   2549  H   CYS A  68      23.799 143.122 141.945  1.00  0.00           H  
ATOM   2550  HA  CYS A  68      26.244 144.592 142.315  1.00  0.00           H  
ATOM   2551  HB2 CYS A  68      25.191 143.215 139.842  1.00  0.00           H  
ATOM   2552  HB3 CYS A  68      26.099 142.433 141.159  1.00  0.00           H  
ATOM   2553  HG  CYS A  68      27.357 144.926 139.105  1.00  0.00           H  
ATOM   2554  N   GLY A  69      23.967 145.923 140.329  1.00  0.00           N  
ATOM   2555  CA  GLY A  69      23.503 147.166 139.730  1.00  0.00           C  
ATOM   2556  C   GLY A  69      23.482 148.299 140.749  1.00  0.00           C  
ATOM   2557  O   GLY A  69      23.953 149.401 140.462  1.00  0.00           O  
ATOM   2558  H   GLY A  69      23.341 145.131 140.338  1.00  0.00           H  
ATOM   2559  HA2 GLY A  69      24.171 147.437 138.912  1.00  0.00           H  
ATOM   2560  HA3 GLY A  69      22.495 147.019 139.342  1.00  0.00           H  
ATOM   2561  N   LEU A  70      22.977 148.003 141.970  1.00  0.00           N  
ATOM   2562  CA  LEU A  70      22.824 148.921 143.111  1.00  0.00           C  
ATOM   2563  C   LEU A  70      24.159 149.391 143.637  1.00  0.00           C  
ATOM   2564  O   LEU A  70      24.314 150.578 143.886  1.00  0.00           O  
ATOM   2565  CB  LEU A  70      22.013 148.250 144.237  1.00  0.00           C  
ATOM   2566  CG  LEU A  70      21.717 149.072 145.493  1.00  0.00           C  
ATOM   2567  CD1 LEU A  70      20.720 150.155 145.223  1.00  0.00           C  
ATOM   2568  CD2 LEU A  70      21.175 148.193 146.569  1.00  0.00           C  
ATOM   2569  H   LEU A  70      22.673 147.051 142.113  1.00  0.00           H  
ATOM   2570  HA  LEU A  70      22.282 149.797 142.755  1.00  0.00           H  
ATOM   2571  HB2 LEU A  70      21.055 147.949 143.812  1.00  0.00           H  
ATOM   2572  HB3 LEU A  70      22.565 147.364 144.551  1.00  0.00           H  
ATOM   2573  HG  LEU A  70      22.657 149.525 145.808  1.00  0.00           H  
ATOM   2574 HD11 LEU A  70      21.096 150.807 144.434  1.00  0.00           H  
ATOM   2575 HD12 LEU A  70      19.776 149.710 144.908  1.00  0.00           H  
ATOM   2576 HD13 LEU A  70      20.561 150.737 146.131  1.00  0.00           H  
ATOM   2577 HD21 LEU A  70      20.236 147.749 146.237  1.00  0.00           H  
ATOM   2578 HD22 LEU A  70      21.893 147.403 146.789  1.00  0.00           H  
ATOM   2579 HD23 LEU A  70      21.000 148.785 147.468  1.00  0.00           H  
ATOM   2580  N   VAL A  71      25.135 148.479 143.762  1.00  0.00           N  
ATOM   2581  CA  VAL A  71      26.472 148.807 144.250  1.00  0.00           C  
ATOM   2582  C   VAL A  71      27.240 149.665 143.239  1.00  0.00           C  
ATOM   2583  O   VAL A  71      27.896 150.624 143.648  1.00  0.00           O  
ATOM   2584  CB  VAL A  71      27.245 147.551 144.712  1.00  0.00           C  
ATOM   2585  CG1 VAL A  71      28.622 147.928 145.227  1.00  0.00           C  
ATOM   2586  CG2 VAL A  71      26.474 146.817 145.813  1.00  0.00           C  
ATOM   2587  H   VAL A  71      24.936 147.522 143.507  1.00  0.00           H  
ATOM   2588  HA  VAL A  71      26.361 149.421 145.144  1.00  0.00           H  
ATOM   2589  HB  VAL A  71      27.354 146.891 143.851  1.00  0.00           H  
ATOM   2590 HG11 VAL A  71      29.176 148.440 144.441  1.00  0.00           H  
ATOM   2591 HG12 VAL A  71      28.520 148.588 146.088  1.00  0.00           H  
ATOM   2592 HG13 VAL A  71      29.159 147.026 145.522  1.00  0.00           H  
ATOM   2593 HG21 VAL A  71      26.362 147.472 146.677  1.00  0.00           H  
ATOM   2594 HG22 VAL A  71      25.489 146.535 145.441  1.00  0.00           H  
ATOM   2595 HG23 VAL A  71      27.022 145.921 146.105  1.00  0.00           H  
ATOM   2596  N   LEU A  72      27.143 149.342 141.933  1.00  0.00           N  
ATOM   2597  CA  LEU A  72      27.785 150.111 140.857  1.00  0.00           C  
ATOM   2598  C   LEU A  72      27.180 151.505 140.747  1.00  0.00           C  
ATOM   2599  O   LEU A  72      27.919 152.458 140.522  1.00  0.00           O  
ATOM   2600  CB  LEU A  72      27.659 149.402 139.501  1.00  0.00           C  
ATOM   2601  CG  LEU A  72      28.584 148.231 139.241  1.00  0.00           C  
ATOM   2602  CD1 LEU A  72      28.102 147.440 138.043  1.00  0.00           C  
ATOM   2603  CD2 LEU A  72      30.039 148.689 139.074  1.00  0.00           C  
ATOM   2604  H   LEU A  72      26.600 148.528 141.681  1.00  0.00           H  
ATOM   2605  HA  LEU A  72      28.841 150.192 141.115  1.00  0.00           H  
ATOM   2606  HB2 LEU A  72      26.636 149.036 139.417  1.00  0.00           H  
ATOM   2607  HB3 LEU A  72      27.844 150.144 138.725  1.00  0.00           H  
ATOM   2608  HG  LEU A  72      28.561 147.575 140.111  1.00  0.00           H  
ATOM   2609 HD11 LEU A  72      27.085 147.091 138.223  1.00  0.00           H  
ATOM   2610 HD12 LEU A  72      28.116 148.076 137.158  1.00  0.00           H  
ATOM   2611 HD13 LEU A  72      28.758 146.584 137.885  1.00  0.00           H  
ATOM   2612 HD21 LEU A  72      30.115 149.351 138.212  1.00  0.00           H  
ATOM   2613 HD22 LEU A  72      30.357 149.221 139.970  1.00  0.00           H  
ATOM   2614 HD23 LEU A  72      30.678 147.820 138.922  1.00  0.00           H  
ATOM   2615  N   THR A  73      25.844 151.622 140.928  1.00  0.00           N  
ATOM   2616  CA  THR A  73      25.140 152.897 140.932  1.00  0.00           C  
ATOM   2617  C   THR A  73      25.533 153.754 142.143  1.00  0.00           C  
ATOM   2618  O   THR A  73      25.854 154.924 141.950  1.00  0.00           O  
ATOM   2619  CB  THR A  73      23.612 152.671 140.892  1.00  0.00           C  
ATOM   2620  OG1 THR A  73      23.261 151.888 139.766  1.00  0.00           O  
ATOM   2621  CG2 THR A  73      22.810 153.976 140.799  1.00  0.00           C  
ATOM   2622  H   THR A  73      25.306 150.779 141.068  1.00  0.00           H  
ATOM   2623  HA  THR A  73      25.414 153.463 140.042  1.00  0.00           H  
ATOM   2624  HB  THR A  73      23.308 152.142 141.797  1.00  0.00           H  
ATOM   2625 HG21 THR A  73      22.995 154.598 141.675  1.00  0.00           H  
ATOM   2626 HG22 THR A  73      23.090 154.522 139.898  1.00  0.00           H  
ATOM   2627 HG23 THR A  73      21.744 153.747 140.761  1.00  0.00           H  
ATOM   2628  HG1 THR A  73      23.712 151.042 139.822  1.00  0.00           H  
ATOM   2629  N   ASP A  74      25.645 153.173 143.341  1.00  0.00           N  
ATOM   2630  CA  ASP A  74      26.077 153.874 144.560  1.00  0.00           C  
ATOM   2631  C   ASP A  74      27.542 154.345 144.484  1.00  0.00           C  
ATOM   2632  O   ASP A  74      27.838 155.513 144.756  1.00  0.00           O  
ATOM   2633  CB  ASP A  74      25.956 152.900 145.750  1.00  0.00           C  
ATOM   2634  CG  ASP A  74      24.487 152.540 146.015  1.00  0.00           C  
ATOM   2635  OD1 ASP A  74      23.579 153.216 145.482  1.00  0.00           O  
ATOM   2636  OD2 ASP A  74      24.295 151.569 146.775  1.00  0.00           O1-
ATOM   2637  H   ASP A  74      25.292 152.229 143.471  1.00  0.00           H  
ATOM   2638  HA  ASP A  74      25.452 154.755 144.710  1.00  0.00           H  
ATOM   2639  HB2 ASP A  74      26.356 153.375 146.645  1.00  0.00           H  
ATOM   2640  HB3 ASP A  74      26.524 151.991 145.551  1.00  0.00           H  
ATOM   2641  N   PHE A  75      28.448 153.479 144.005  1.00  0.00           N  
ATOM   2642  CA  PHE A  75      29.860 153.815 143.782  1.00  0.00           C  
ATOM   2643  C   PHE A  75      30.011 155.006 142.821  1.00  0.00           C  
ATOM   2644  O   PHE A  75      30.683 155.992 143.134  1.00  0.00           O  
ATOM   2645  CB  PHE A  75      30.615 152.581 143.242  1.00  0.00           C  
ATOM   2646  CG  PHE A  75      32.065 152.882 142.933  1.00  0.00           C  
ATOM   2647  CD1 PHE A  75      33.040 152.788 143.922  1.00  0.00           C  
ATOM   2648  CD2 PHE A  75      32.458 153.263 141.653  1.00  0.00           C  
ATOM   2649  CE1 PHE A  75      34.375 153.100 143.642  1.00  0.00           C  
ATOM   2650  CE2 PHE A  75      33.793 153.586 141.377  1.00  0.00           C  
ATOM   2651  CZ  PHE A  75      34.743 153.482 142.368  1.00  0.00           C  
ATOM   2652  H   PHE A  75      28.137 152.530 143.815  1.00  0.00           H  
ATOM   2653  HA  PHE A  75      30.303 154.110 144.733  1.00  0.00           H  
ATOM   2654  HB2 PHE A  75      30.581 151.781 143.982  1.00  0.00           H  
ATOM   2655  HB3 PHE A  75      30.131 152.248 142.324  1.00  0.00           H  
ATOM   2656  HD1 PHE A  75      32.763 152.471 144.916  1.00  0.00           H  
ATOM   2657  HD2 PHE A  75      31.724 153.310 140.862  1.00  0.00           H  
ATOM   2658  HE1 PHE A  75      35.118 153.042 144.424  1.00  0.00           H  
ATOM   2659  HE2 PHE A  75      34.076 153.916 140.388  1.00  0.00           H  
ATOM   2660  HZ  PHE A  75      35.778 153.700 142.148  1.00  0.00           H  
ATOM   2661  N   LEU A  76      29.356 154.939 141.657  1.00  0.00           N  
ATOM   2662  CA  LEU A  76      29.430 155.994 140.646  1.00  0.00           C  
ATOM   2663  C   LEU A  76      28.717 157.281 141.079  1.00  0.00           C  
ATOM   2664  O   LEU A  76      29.217 158.368 140.788  1.00  0.00           O  
ATOM   2665  CB  LEU A  76      28.890 155.470 139.303  1.00  0.00           C  
ATOM   2666  CG  LEU A  76      30.020 155.042 138.339  1.00  0.00           C  
ATOM   2667  CD1 LEU A  76      29.732 153.666 137.728  1.00  0.00           C  
ATOM   2668  CD2 LEU A  76      30.191 156.092 137.230  1.00  0.00           C  
ATOM   2669  H   LEU A  76      28.794 154.116 141.463  1.00  0.00           H  
ATOM   2670  HA  LEU A  76      30.476 156.279 140.533  1.00  0.00           H  
ATOM   2671  HB2 LEU A  76      28.210 154.636 139.489  1.00  0.00           H  
ATOM   2672  HB3 LEU A  76      28.294 156.248 138.828  1.00  0.00           H  
ATOM   2673  HG  LEU A  76      30.963 154.963 138.882  1.00  0.00           H  
ATOM   2674 HD11 LEU A  76      29.705 152.918 138.522  1.00  0.00           H  
ATOM   2675 HD12 LEU A  76      28.777 153.675 137.202  1.00  0.00           H  
ATOM   2676 HD13 LEU A  76      30.526 153.399 137.029  1.00  0.00           H  
ATOM   2677 HD21 LEU A  76      29.280 156.158 136.631  1.00  0.00           H  
ATOM   2678 HD22 LEU A  76      30.397 157.068 137.671  1.00  0.00           H  
ATOM   2679 HD23 LEU A  76      31.022 155.815 136.580  1.00  0.00           H  
ATOM   2680  N   GLY A  77      27.629 157.174 141.845  1.00  0.00           N  
ATOM   2681  CA  GLY A  77      26.926 158.322 142.409  1.00  0.00           C  
ATOM   2682  C   GLY A  77      27.824 159.147 143.316  1.00  0.00           C  
ATOM   2683  O   GLY A  77      28.035 160.335 143.057  1.00  0.00           O  
ATOM   2684  H   GLY A  77      27.253 156.249 142.036  1.00  0.00           H  
ATOM   2685  HA2 GLY A  77      26.591 158.967 141.604  1.00  0.00           H  
ATOM   2686  HA3 GLY A  77      26.067 157.976 142.984  1.00  0.00           H  
ATOM   2687  N   LEU A  78      28.486 158.488 144.266  1.00  0.00           N  
ATOM   2688  CA  LEU A  78      29.430 159.122 145.184  1.00  0.00           C  
ATOM   2689  C   LEU A  78      30.665 159.692 144.464  1.00  0.00           C  
ATOM   2690  O   LEU A  78      31.119 160.778 144.820  1.00  0.00           O  
ATOM   2691  CB  LEU A  78      29.847 158.089 146.243  1.00  0.00           C  
ATOM   2692  CG  LEU A  78      28.706 157.596 147.164  1.00  0.00           C  
ATOM   2693  CD1 LEU A  78      29.201 156.355 147.908  1.00  0.00           C  
ATOM   2694  CD2 LEU A  78      28.252 158.645 148.185  1.00  0.00           C  
ATOM   2695  H   LEU A  78      28.287 157.496 144.386  1.00  0.00           H  
ATOM   2696  HA  LEU A  78      28.936 159.962 145.673  1.00  0.00           H  
ATOM   2697  HB2 LEU A  78      30.271 157.230 145.721  1.00  0.00           H  
ATOM   2698  HB3 LEU A  78      30.637 158.518 146.863  1.00  0.00           H  
ATOM   2699  HG  LEU A  78      27.837 157.316 146.571  1.00  0.00           H  
ATOM   2700 HD11 LEU A  78      29.278 155.514 147.219  1.00  0.00           H  
ATOM   2701 HD12 LEU A  78      30.183 156.560 148.324  1.00  0.00           H  
ATOM   2702 HD13 LEU A  78      28.513 156.094 148.710  1.00  0.00           H  
ATOM   2703 HD21 LEU A  78      29.085 158.928 148.829  1.00  0.00           H  
ATOM   2704 HD22 LEU A  78      27.864 159.521 147.670  1.00  0.00           H  
ATOM   2705 HD23 LEU A  78      27.451 158.241 148.801  1.00  0.00           H  
ATOM   2706  N   LEU A  79      31.168 159.032 143.413  1.00  0.00           N  
ATOM   2707  CA  LEU A  79      32.331 159.514 142.656  1.00  0.00           C  
ATOM   2708  C   LEU A  79      32.004 160.758 141.820  1.00  0.00           C  
ATOM   2709  O   LEU A  79      32.711 161.760 141.908  1.00  0.00           O  
ATOM   2710  CB  LEU A  79      32.866 158.365 141.781  1.00  0.00           C  
ATOM   2711  CG  LEU A  79      34.143 158.705 140.985  1.00  0.00           C  
ATOM   2712  CD1 LEU A  79      35.328 159.051 141.898  1.00  0.00           C  
ATOM   2713  CD2 LEU A  79      34.517 157.511 140.098  1.00  0.00           C  
ATOM   2714  H   LEU A  79      30.778 158.124 143.182  1.00  0.00           H  
ATOM   2715  HA  LEU A  79      33.095 159.804 143.378  1.00  0.00           H  
ATOM   2716  HB2 LEU A  79      33.072 157.504 142.416  1.00  0.00           H  
ATOM   2717  HB3 LEU A  79      32.085 158.077 141.076  1.00  0.00           H  
ATOM   2718  HG  LEU A  79      33.945 159.557 140.333  1.00  0.00           H  
ATOM   2719 HD11 LEU A  79      35.122 159.964 142.457  1.00  0.00           H  
ATOM   2720 HD12 LEU A  79      35.516 158.234 142.596  1.00  0.00           H  
ATOM   2721 HD13 LEU A  79      36.221 159.218 141.295  1.00  0.00           H  
ATOM   2722 HD21 LEU A  79      34.731 156.637 140.714  1.00  0.00           H  
ATOM   2723 HD22 LEU A  79      33.694 157.281 139.421  1.00  0.00           H  
ATOM   2724 HD23 LEU A  79      35.398 157.755 139.504  1.00  0.00           H  
ATOM   2725  N   VAL A  80      30.920 160.741 141.044  1.00  0.00           N  
ATOM   2726  CA  VAL A  80      30.582 161.862 140.149  1.00  0.00           C  
ATOM   2727  C   VAL A  80      30.053 163.056 140.956  1.00  0.00           C  
ATOM   2728  O   VAL A  80      30.488 164.182 140.743  1.00  0.00           O  
ATOM   2729  CB  VAL A  80      29.590 161.399 139.061  1.00  0.00           C  
ATOM   2730  CG1 VAL A  80      29.242 162.557 138.114  1.00  0.00           C  
ATOM   2731  CG2 VAL A  80      30.179 160.270 138.195  1.00  0.00           C  
ATOM   2732  H   VAL A  80      30.341 159.904 141.031  1.00  0.00           H  
ATOM   2733  HA  VAL A  80      31.495 162.168 139.618  1.00  0.00           H  
ATOM   2734  HB  VAL A  80      28.675 161.043 139.537  1.00  0.00           H  
ATOM   2735 HG11 VAL A  80      28.764 163.366 138.663  1.00  0.00           H  
ATOM   2736 HG12 VAL A  80      30.148 162.942 137.642  1.00  0.00           H  
ATOM   2737 HG13 VAL A  80      28.561 162.207 137.341  1.00  0.00           H  
ATOM   2738 HG21 VAL A  80      31.072 160.622 137.677  1.00  0.00           H  
ATOM   2739 HG22 VAL A  80      30.448 159.410 138.804  1.00  0.00           H  
ATOM   2740 HG23 VAL A  80      29.442 159.948 137.458  1.00  0.00           H  
ATOM   2741  N   THR A  81      29.144 162.834 141.914  1.00  0.00           N  
ATOM   2742  CA  THR A  81      28.533 163.935 142.690  1.00  0.00           C  
ATOM   2743  C   THR A  81      29.448 164.442 143.806  1.00  0.00           C  
ATOM   2744  O   THR A  81      29.567 165.653 143.997  1.00  0.00           O  
ATOM   2745  CB  THR A  81      27.135 163.584 143.209  1.00  0.00           C  
ATOM   2746  OG1 THR A  81      27.202 162.565 144.162  1.00  0.00           O  
ATOM   2747  CG2 THR A  81      26.157 163.160 142.116  1.00  0.00           C  
ATOM   2748  H   THR A  81      28.848 161.880 142.092  1.00  0.00           H  
ATOM   2749  HA  THR A  81      28.371 164.780 142.018  1.00  0.00           H  
ATOM   2750  HB  THR A  81      26.729 164.471 143.692  1.00  0.00           H  
ATOM   2751 HG21 THR A  81      25.950 164.026 141.492  1.00  0.00           H  
ATOM   2752 HG22 THR A  81      26.571 162.352 141.513  1.00  0.00           H  
ATOM   2753 HG23 THR A  81      25.223 162.819 142.563  1.00  0.00           H  
ATOM   2754  HG1 THR A  81      27.498 161.760 143.724  1.00  0.00           H  
ATOM   2755  N   GLY A  82      30.179 163.544 144.473  1.00  0.00           N  
ATOM   2756  CA  GLY A  82      31.114 163.889 145.541  1.00  0.00           C  
ATOM   2757  C   GLY A  82      32.312 164.694 145.044  1.00  0.00           C  
ATOM   2758  O   GLY A  82      32.668 165.684 145.673  1.00  0.00           O  
ATOM   2759  H   GLY A  82      30.065 162.560 144.262  1.00  0.00           H  
ATOM   2760  HA2 GLY A  82      30.596 164.465 146.308  1.00  0.00           H  
ATOM   2761  HA3 GLY A  82      31.488 162.974 145.994  1.00  0.00           H  
ATOM   2762  N   THR A  83      32.856 164.399 143.857  1.00  0.00           N  
ATOM   2763  CA  THR A  83      33.939 165.223 143.281  1.00  0.00           C  
ATOM   2764  C   THR A  83      33.484 166.626 142.868  1.00  0.00           C  
ATOM   2765  O   THR A  83      34.287 167.555 142.957  1.00  0.00           O  
ATOM   2766  CB  THR A  83      34.654 164.538 142.105  1.00  0.00           C  
ATOM   2767  OG1 THR A  83      33.758 164.217 141.063  1.00  0.00           O  
ATOM   2768  CG2 THR A  83      35.444 163.300 142.546  1.00  0.00           C  
ATOM   2769  H   THR A  83      32.517 163.600 143.337  1.00  0.00           H  
ATOM   2770  HA  THR A  83      34.691 165.374 144.055  1.00  0.00           H  
ATOM   2771  HB  THR A  83      35.376 165.248 141.698  1.00  0.00           H  
ATOM   2772 HG21 THR A  83      36.263 163.608 143.197  1.00  0.00           H  
ATOM   2773 HG22 THR A  83      34.808 162.607 143.094  1.00  0.00           H  
ATOM   2774 HG23 THR A  83      35.860 162.798 141.672  1.00  0.00           H  
ATOM   2775  HG1 THR A  83      33.258 163.436 141.323  1.00  0.00           H  
ATOM   2776  N   ILE A  84      32.194 166.841 142.570  1.00  0.00           N  
ATOM   2777  CA  ILE A  84      31.637 168.191 142.368  1.00  0.00           C  
ATOM   2778  C   ILE A  84      31.500 168.926 143.700  1.00  0.00           C  
ATOM   2779  O   ILE A  84      32.050 170.016 143.851  1.00  0.00           O  
ATOM   2780  CB  ILE A  84      30.328 168.121 141.541  1.00  0.00           C  
ATOM   2781  CG1 ILE A  84      30.643 167.609 140.112  1.00  0.00           C  
ATOM   2782  CG2 ILE A  84      29.639 169.500 141.480  1.00  0.00           C  
ATOM   2783  CD1 ILE A  84      29.409 167.238 139.280  1.00  0.00           C  
ATOM   2784  H   ILE A  84      31.579 166.042 142.486  1.00  0.00           H  
ATOM   2785  HA  ILE A  84      32.354 168.762 141.799  1.00  0.00           H  
ATOM   2786  HB  ILE A  84      29.646 167.421 142.023  1.00  0.00           H  
ATOM   2787 HG12 ILE A  84      31.214 168.368 139.575  1.00  0.00           H  
ATOM   2788 HG13 ILE A  84      31.263 166.715 140.171  1.00  0.00           H  
ATOM   2789 HG21 ILE A  84      29.353 169.827 142.479  1.00  0.00           H  
ATOM   2790 HG22 ILE A  84      30.316 170.236 141.043  1.00  0.00           H  
ATOM   2791 HG23 ILE A  84      28.732 169.450 140.881  1.00  0.00           H  
ATOM   2792 HD11 ILE A  84      28.819 166.489 139.808  1.00  0.00           H  
ATOM   2793 HD12 ILE A  84      28.800 168.118 139.080  1.00  0.00           H  
ATOM   2794 HD13 ILE A  84      29.734 166.819 138.327  1.00  0.00           H  
ATOM   2795  N   VAL A  85      30.889 168.286 144.698  1.00  0.00           N  
ATOM   2796  CA  VAL A  85      30.734 168.833 146.055  1.00  0.00           C  
ATOM   2797  C   VAL A  85      32.084 169.213 146.662  1.00  0.00           C  
ATOM   2798  O   VAL A  85      32.275 170.360 147.068  1.00  0.00           O  
ATOM   2799  CB  VAL A  85      29.972 167.802 146.908  1.00  0.00           C  
ATOM   2800  CG1 VAL A  85      30.086 168.084 148.406  1.00  0.00           C  
ATOM   2801  CG2 VAL A  85      28.484 167.780 146.519  1.00  0.00           C  
ATOM   2802  H   VAL A  85      30.495 167.371 144.502  1.00  0.00           H  
ATOM   2803  HA  VAL A  85      30.135 169.743 146.006  1.00  0.00           H  
ATOM   2804  HB  VAL A  85      30.391 166.812 146.728  1.00  0.00           H  
ATOM   2805 HG11 VAL A  85      31.119 168.002 148.743  1.00  0.00           H  
ATOM   2806 HG12 VAL A  85      29.698 169.075 148.640  1.00  0.00           H  
ATOM   2807 HG13 VAL A  85      29.513 167.333 148.933  1.00  0.00           H  
ATOM   2808 HG21 VAL A  85      28.018 168.736 146.763  1.00  0.00           H  
ATOM   2809 HG22 VAL A  85      28.375 167.595 145.452  1.00  0.00           H  
ATOM   2810 HG23 VAL A  85      27.974 166.985 147.060  1.00  0.00           H  
ATOM   2811  N   VAL A  86      33.050 168.291 146.660  1.00  0.00           N  
ATOM   2812  CA  VAL A  86      34.396 168.514 147.204  1.00  0.00           C  
ATOM   2813  C   VAL A  86      35.083 169.664 146.480  1.00  0.00           C  
ATOM   2814  O   VAL A  86      35.660 170.518 147.169  1.00  0.00           O  
ATOM   2815  CB  VAL A  86      35.222 167.206 147.045  1.00  0.00           C  
ATOM   2816  CG1 VAL A  86      36.707 167.448 147.381  1.00  0.00           C  
ATOM   2817  CG2 VAL A  86      34.697 166.164 148.049  1.00  0.00           C  
ATOM   2818  H   VAL A  86      32.828 167.372 146.287  1.00  0.00           H  
ATOM   2819  HA  VAL A  86      34.306 168.800 148.252  1.00  0.00           H  
ATOM   2820  HB  VAL A  86      35.151 166.807 146.031  1.00  0.00           H  
ATOM   2821 HG11 VAL A  86      37.170 168.103 146.642  1.00  0.00           H  
ATOM   2822 HG12 VAL A  86      36.805 167.896 148.371  1.00  0.00           H  
ATOM   2823 HG13 VAL A  86      37.246 166.500 147.366  1.00  0.00           H  
ATOM   2824 HG21 VAL A  86      34.920 166.494 149.061  1.00  0.00           H  
ATOM   2825 HG22 VAL A  86      33.621 166.029 147.964  1.00  0.00           H  
ATOM   2826 HG23 VAL A  86      35.182 165.205 147.869  1.00  0.00           H  
ATOM   2827  N   SER A  87      34.951 169.756 145.128  1.00  0.00           N  
ATOM   2828  CA  SER A  87      35.521 170.888 144.384  1.00  0.00           C  
ATOM   2829  C   SER A  87      34.910 172.218 144.841  1.00  0.00           C  
ATOM   2830  O   SER A  87      35.650 173.172 145.052  1.00  0.00           O  
ATOM   2831  CB  SER A  87      35.335 170.714 142.879  1.00  0.00           C  
ATOM   2832  OG  SER A  87      36.091 169.608 142.418  1.00  0.00           O  
ATOM   2833  H   SER A  87      34.453 169.034 144.628  1.00  0.00           H  
ATOM   2834  HA  SER A  87      36.590 170.908 144.598  1.00  0.00           H  
ATOM   2835  HB2 SER A  87      35.669 171.617 142.368  1.00  0.00           H  
ATOM   2836  HB3 SER A  87      34.280 170.544 142.664  1.00  0.00           H  
ATOM   2837  HG  SER A  87      35.775 168.828 142.880  1.00  0.00           H  
ATOM   2838  N   GLN A  88      33.569 172.253 145.032  1.00  0.00           N  
ATOM   2839  CA  GLN A  88      32.845 173.438 145.470  1.00  0.00           C  
ATOM   2840  C   GLN A  88      33.152 173.876 146.886  1.00  0.00           C  
ATOM   2841  O   GLN A  88      33.208 175.078 147.103  1.00  0.00           O  
ATOM   2842  CB  GLN A  88      31.327 173.288 145.312  1.00  0.00           C  
ATOM   2843  CG  GLN A  88      30.835 173.210 143.864  1.00  0.00           C  
ATOM   2844  CD  GLN A  88      31.228 174.376 142.982  1.00  0.00           C  
ATOM   2845  NE2 GLN A  88      31.323 174.241 141.757  1.00  0.00           N  
ATOM   2846  OE1 GLN A  88      31.430 175.551 143.562  1.00  0.00           O  
ATOM   2847  H   GLN A  88      33.034 171.409 144.846  1.00  0.00           H  
ATOM   2848  HA  GLN A  88      33.179 174.230 144.800  1.00  0.00           H  
ATOM   2849  HB2 GLN A  88      31.002 172.394 145.844  1.00  0.00           H  
ATOM   2850  HB3 GLN A  88      30.851 174.154 145.772  1.00  0.00           H  
ATOM   2851  HG2 GLN A  88      29.748 173.131 143.861  1.00  0.00           H  
ATOM   2852  HG3 GLN A  88      31.237 172.300 143.418  1.00  0.00           H  
ATOM   2853 HE21 GLN A  88      31.558 175.035 141.178  1.00  0.00           H  
ATOM   2854 HE22 GLN A  88      31.165 173.337 141.335  1.00  0.00           H  
ATOM   2855  N   HIS A  89      33.395 172.947 147.816  1.00  0.00           N  
ATOM   2856  CA  HIS A  89      33.884 173.261 149.165  1.00  0.00           C  
ATOM   2857  C   HIS A  89      35.310 173.840 149.114  1.00  0.00           C  
ATOM   2858  O   HIS A  89      35.550 174.888 149.715  1.00  0.00           O  
ATOM   2859  CB  HIS A  89      33.928 171.968 150.002  1.00  0.00           C  
ATOM   2860  CG  HIS A  89      32.585 171.764 150.664  1.00  0.00           C  
ATOM   2861  ND1 HIS A  89      32.243 172.242 151.929  1.00  0.00           N  
ATOM   2862  CD2 HIS A  89      31.564 170.984 150.206  1.00  0.00           C  
ATOM   2863  CE1 HIS A  89      31.032 171.737 152.201  1.00  0.00           C  
ATOM   2864  NE2 HIS A  89      30.599 170.984 151.181  1.00  0.00           N  
ATOM   2865  H   HIS A  89      33.269 171.973 147.554  1.00  0.00           H  
ATOM   2866  HA  HIS A  89      33.252 174.032 149.612  1.00  0.00           H  
ATOM   2867  HB2 HIS A  89      34.661 172.087 150.795  1.00  0.00           H  
ATOM   2868  HB3 HIS A  89      34.193 171.103 149.394  1.00  0.00           H  
ATOM   2869  HD2 HIS A  89      31.526 170.437 149.284  1.00  0.00           H  
ATOM   2870  HE2 HIS A  89      29.712 170.500 151.140  1.00  0.00           H  
ATOM   2871  HE1 HIS A  89      30.484 171.903 153.117  1.00  0.00           H  
ATOM   2872  N   ALA A  90      36.209 173.216 148.310  1.00  0.00           N  
ATOM   2873  CA  ALA A  90      37.591 173.660 148.080  1.00  0.00           C  
ATOM   2874  C   ALA A  90      37.663 175.033 147.400  1.00  0.00           C  
ATOM   2875  O   ALA A  90      38.674 175.724 147.527  1.00  0.00           O  
ATOM   2876  CB  ALA A  90      38.350 172.621 147.263  1.00  0.00           C  
ATOM   2877  H   ALA A  90      35.904 172.380 147.832  1.00  0.00           H  
ATOM   2878  HA  ALA A  90      38.061 173.765 149.058  1.00  0.00           H  
ATOM   2879  HB1 ALA A  90      38.328 171.663 147.783  1.00  0.00           H  
ATOM   2880  HB2 ALA A  90      37.881 172.515 146.285  1.00  0.00           H  
ATOM   2881  HB3 ALA A  90      39.384 172.942 147.137  1.00  0.00           H  
ATOM   2882  N   ALA A  91      36.596 175.437 146.694  1.00  0.00           N  
ATOM   2883  CA  ALA A  91      36.535 176.734 146.014  1.00  0.00           C  
ATOM   2884  C   ALA A  91      35.702 177.757 146.793  1.00  0.00           C  
ATOM   2885  O   ALA A  91      35.410 178.842 146.273  1.00  0.00           O  
ATOM   2886  CB  ALA A  91      35.983 176.564 144.613  1.00  0.00           C  
ATOM   2887  H   ALA A  91      35.799 174.820 146.628  1.00  0.00           H  
ATOM   2888  HA  ALA A  91      37.553 177.121 145.958  1.00  0.00           H  
ATOM   2889  HB1 ALA A  91      36.608 175.864 144.059  1.00  0.00           H  
ATOM   2890  HB2 ALA A  91      34.965 176.177 144.668  1.00  0.00           H  
ATOM   2891  HB3 ALA A  91      35.978 177.528 144.105  1.00  0.00           H  
ATOM   2892  N   LEU A  92      35.321 177.420 148.039  1.00  0.00           N  
ATOM   2893  CA  LEU A  92      34.507 178.277 148.912  1.00  0.00           C  
ATOM   2894  C   LEU A  92      33.161 178.673 148.272  1.00  0.00           C  
ATOM   2895  O   LEU A  92      32.671 179.788 148.460  1.00  0.00           O  
ATOM   2896  CB  LEU A  92      35.279 179.511 149.422  1.00  0.00           C  
ATOM   2897  CG  LEU A  92      36.681 179.309 149.994  1.00  0.00           C  
ATOM   2898  CD1 LEU A  92      37.284 180.631 150.383  1.00  0.00           C  
ATOM   2899  CD2 LEU A  92      36.679 178.329 151.192  1.00  0.00           C  
ATOM   2900  H   LEU A  92      35.613 176.522 148.396  1.00  0.00           H  
ATOM   2901  HA  LEU A  92      34.273 177.668 149.785  1.00  0.00           H  
ATOM   2902  HB2 LEU A  92      35.370 180.202 148.584  1.00  0.00           H  
ATOM   2903  HB3 LEU A  92      34.674 179.967 150.206  1.00  0.00           H  
ATOM   2904  HG  LEU A  92      37.296 178.861 149.213  1.00  0.00           H  
ATOM   2905 HD11 LEU A  92      37.314 181.287 149.513  1.00  0.00           H  
ATOM   2906 HD12 LEU A  92      36.678 181.091 151.164  1.00  0.00           H  
ATOM   2907 HD13 LEU A  92      38.297 180.473 150.754  1.00  0.00           H  
ATOM   2908 HD21 LEU A  92      36.073 178.742 151.998  1.00  0.00           H  
ATOM   2909 HD22 LEU A  92      36.263 177.372 150.878  1.00  0.00           H  
ATOM   2910 HD23 LEU A  92      37.700 178.183 151.544  1.00  0.00           H  
ATOM   2911  N   PHE A  93      32.581 177.729 147.510  1.00  0.00           N  
ATOM   2912  CA  PHE A  93      31.284 177.786 146.849  1.00  0.00           C  
ATOM   2913  C   PHE A  93      31.197 178.848 145.743  1.00  0.00           C  
ATOM   2914  O   PHE A  93      30.084 179.187 145.324  1.00  0.00           O  
ATOM   2915  CB  PHE A  93      30.181 178.050 147.905  1.00  0.00           C  
ATOM   2916  CG  PHE A  93      30.314 177.057 149.055  1.00  0.00           C  
ATOM   2917  CD1 PHE A  93      30.264 175.666 148.830  1.00  0.00           C  
ATOM   2918  CD2 PHE A  93      30.504 177.541 150.365  1.00  0.00           C  
ATOM   2919  CE1 PHE A  93      30.431 174.774 149.904  1.00  0.00           C  
ATOM   2920  CE2 PHE A  93      30.659 176.647 151.437  1.00  0.00           C  
ATOM   2921  CZ  PHE A  93      30.623 175.263 151.206  1.00  0.00           C  
ATOM   2922  H   PHE A  93      33.108 176.877 147.380  1.00  0.00           H  
ATOM   2923  HA  PHE A  93      31.162 176.835 146.331  1.00  0.00           H  
ATOM   2924  HB2 PHE A  93      30.275 179.070 148.281  1.00  0.00           H  
ATOM   2925  HB3 PHE A  93      29.200 177.936 147.447  1.00  0.00           H  
ATOM   2926  HD1 PHE A  93      30.122 175.279 147.831  1.00  0.00           H  
ATOM   2927  HD2 PHE A  93      30.544 178.604 150.552  1.00  0.00           H  
ATOM   2928  HE1 PHE A  93      30.433 173.710 149.729  1.00  0.00           H  
ATOM   2929  HE2 PHE A  93      30.823 177.025 152.434  1.00  0.00           H  
ATOM   2930  HZ  PHE A  93      30.758 174.576 152.028  1.00  0.00           H  
ATOM   2931  N   GLU A  94      32.360 179.313 145.219  1.00  0.00           N  
ATOM   2932  CA  GLU A  94      32.425 180.261 144.097  1.00  0.00           C  
ATOM   2933  C   GLU A  94      32.413 179.429 142.801  1.00  0.00           C  
ATOM   2934  O   GLU A  94      33.479 179.037 142.324  1.00  0.00           O  
ATOM   2935  CB  GLU A  94      33.697 181.144 144.169  1.00  0.00           C  
ATOM   2936  CG  GLU A  94      33.678 182.238 145.231  1.00  0.00           C  
ATOM   2937  CD  GLU A  94      32.722 183.415 145.094  1.00  0.00           C  
ATOM   2938  OE1 GLU A  94      32.201 183.682 143.985  1.00  0.00           O  
ATOM   2939  OE2 GLU A  94      32.497 184.080 146.127  1.00  0.00           O1-
ATOM   2940  H   GLU A  94      33.228 178.990 145.622  1.00  0.00           H  
ATOM   2941  HA  GLU A  94      31.575 180.942 144.132  1.00  0.00           H  
ATOM   2942  HB2 GLU A  94      34.547 180.493 144.373  1.00  0.00           H  
ATOM   2943  HB3 GLU A  94      33.830 181.621 143.198  1.00  0.00           H  
ATOM   2944  HG2 GLU A  94      34.685 182.654 145.273  1.00  0.00           H  
ATOM   2945  HG3 GLU A  94      33.446 181.753 146.179  1.00  0.00           H  
ATOM   2946  N   TRP A  95      31.203 179.141 142.255  1.00  0.00           N  
ATOM   2947  CA  TRP A  95      30.992 178.319 141.056  1.00  0.00           C  
ATOM   2948  C   TRP A  95      31.882 178.684 139.864  1.00  0.00           C  
ATOM   2949  O   TRP A  95      32.384 177.769 139.206  1.00  0.00           O  
ATOM   2950  CB  TRP A  95      29.514 178.286 140.629  1.00  0.00           C  
ATOM   2951  CG  TRP A  95      28.730 177.211 141.310  1.00  0.00           C  
ATOM   2952  CD1 TRP A  95      28.173 177.271 142.551  1.00  0.00           C  
ATOM   2953  CD2 TRP A  95      28.503 175.876 140.833  1.00  0.00           C  
ATOM   2954  NE1 TRP A  95      27.595 176.058 142.872  1.00  0.00           N  
ATOM   2955  CE2 TRP A  95      27.782 175.186 141.836  1.00  0.00           C  
ATOM   2956  CE3 TRP A  95      28.838 175.195 139.656  1.00  0.00           C  
ATOM   2957  CZ2 TRP A  95      27.393 173.856 141.702  1.00  0.00           C  
ATOM   2958  CZ3 TRP A  95      28.459 173.864 139.532  1.00  0.00           C  
ATOM   2959  CH2 TRP A  95      27.732 173.216 140.542  1.00  0.00           C  
ATOM   2960  H   TRP A  95      30.385 179.522 142.709  1.00  0.00           H  
ATOM   2961  HA  TRP A  95      31.296 177.319 141.365  1.00  0.00           H  
ATOM   2962  HB2 TRP A  95      29.062 179.249 140.868  1.00  0.00           H  
ATOM   2963  HB3 TRP A  95      29.468 178.120 139.553  1.00  0.00           H  
ATOM   2964  HD1 TRP A  95      28.182 178.141 143.191  1.00  0.00           H  
ATOM   2965  HE1 TRP A  95      27.112 175.849 143.734  1.00  0.00           H  
ATOM   2966  HE3 TRP A  95      29.378 175.692 138.864  1.00  0.00           H  
ATOM   2967  HZ2 TRP A  95      26.845 173.350 142.483  1.00  0.00           H  
ATOM   2968  HZ3 TRP A  95      28.729 173.317 138.641  1.00  0.00           H  
ATOM   2969  HH2 TRP A  95      27.433 172.188 140.400  1.00  0.00           H  
ATOM   2970  N   HIS A  96      32.097 179.998 139.595  1.00  0.00           N  
ATOM   2971  CA  HIS A  96      32.935 180.468 138.476  1.00  0.00           C  
ATOM   2972  C   HIS A  96      34.391 179.954 138.547  1.00  0.00           C  
ATOM   2973  O   HIS A  96      35.034 179.815 137.501  1.00  0.00           O  
ATOM   2974  CB  HIS A  96      32.887 182.005 138.330  1.00  0.00           C  
ATOM   2975  CG  HIS A  96      33.551 182.730 139.458  1.00  0.00           C  
ATOM   2976  ND1 HIS A  96      32.920 182.905 140.678  1.00  0.00           N  
ATOM   2977  CD2 HIS A  96      34.795 183.258 139.531  1.00  0.00           C  
ATOM   2978  CE1 HIS A  96      33.796 183.533 141.443  1.00  0.00           C  
ATOM   2979  NE2 HIS A  96      34.935 183.772 140.796  1.00  0.00           N  
ATOM   2980  H   HIS A  96      31.661 180.687 140.191  1.00  0.00           H  
ATOM   2981  HA  HIS A  96      32.501 180.032 137.576  1.00  0.00           H  
ATOM   2982  HB2 HIS A  96      31.843 182.316 138.287  1.00  0.00           H  
ATOM   2983  HB3 HIS A  96      33.387 182.280 137.401  1.00  0.00           H  
ATOM   2984  HD2 HIS A  96      35.535 183.272 138.745  1.00  0.00           H  
ATOM   2985  HE2 HIS A  96      35.748 184.243 141.166  1.00  0.00           H  
ATOM   2986  HE1 HIS A  96      33.611 183.818 142.468  1.00  0.00           H  
ATOM   2987  N   ALA A  97      34.899 179.674 139.778  1.00  0.00           N  
ATOM   2988  CA  ALA A  97      36.252 179.168 140.020  1.00  0.00           C  
ATOM   2989  C   ALA A  97      36.379 177.740 139.493  1.00  0.00           C  
ATOM   2990  O   ALA A  97      37.416 177.391 138.927  1.00  0.00           O  
ATOM   2991  CB  ALA A  97      36.566 179.200 141.504  1.00  0.00           C  
ATOM   2992  H   ALA A  97      34.303 179.825 140.579  1.00  0.00           H  
ATOM   2993  HA  ALA A  97      36.963 179.806 139.495  1.00  0.00           H  
ATOM   2994  HB1 ALA A  97      36.484 180.223 141.871  1.00  0.00           H  
ATOM   2995  HB2 ALA A  97      35.860 178.565 142.039  1.00  0.00           H  
ATOM   2996  HB3 ALA A  97      37.580 178.835 141.669  1.00  0.00           H  
ATOM   2997  N   VAL A  98      35.319 176.925 139.670  1.00  0.00           N  
ATOM   2998  CA  VAL A  98      35.254 175.539 139.208  1.00  0.00           C  
ATOM   2999  C   VAL A  98      34.872 175.535 137.710  1.00  0.00           C  
ATOM   3000  O   VAL A  98      35.672 175.095 136.880  1.00  0.00           O  
ATOM   3001  CB  VAL A  98      34.283 174.710 140.083  1.00  0.00           C  
ATOM   3002  CG1 VAL A  98      34.339 173.227 139.727  1.00  0.00           C  
ATOM   3003  CG2 VAL A  98      34.560 174.931 141.570  1.00  0.00           C  
ATOM   3004  H   VAL A  98      34.515 177.297 140.155  1.00  0.00           H  
ATOM   3005  HA  VAL A  98      36.227 175.059 139.311  1.00  0.00           H  
ATOM   3006  HB  VAL A  98      33.272 175.059 139.875  1.00  0.00           H  
ATOM   3007 HG11 VAL A  98      34.101 173.098 138.671  1.00  0.00           H  
ATOM   3008 HG12 VAL A  98      35.340 172.844 139.924  1.00  0.00           H  
ATOM   3009 HG13 VAL A  98      33.615 172.681 140.332  1.00  0.00           H  
ATOM   3010 HG21 VAL A  98      35.568 174.590 141.806  1.00  0.00           H  
ATOM   3011 HG22 VAL A  98      34.472 175.992 141.802  1.00  0.00           H  
ATOM   3012 HG23 VAL A  98      33.838 174.369 142.162  1.00  0.00           H  
ATOM   3013  N   ASP A  99      33.676 176.064 137.369  1.00  0.00           N  
ATOM   3014  CA  ASP A  99      33.201 176.160 135.989  1.00  0.00           C  
ATOM   3015  C   ASP A  99      32.428 177.471 135.772  1.00  0.00           C  
ATOM   3016  O   ASP A  99      31.335 177.615 136.324  1.00  0.00           O  
ATOM   3017  CB  ASP A  99      32.340 174.925 135.606  1.00  0.00           C  
ATOM   3018  CG  ASP A  99      31.659 174.971 134.231  1.00  0.00           C  
ATOM   3019  OD1 ASP A  99      30.413 175.163 134.184  1.00  0.00           O  
ATOM   3020  OD2 ASP A  99      32.362 174.780 133.210  1.00  0.00           O1-
ATOM   3021  H   ASP A  99      33.079 176.411 138.106  1.00  0.00           H  
ATOM   3022  HA  ASP A  99      34.069 176.169 135.330  1.00  0.00           H  
ATOM   3023  HB2 ASP A  99      31.560 174.817 136.360  1.00  0.00           H  
ATOM   3024  HB3 ASP A  99      32.988 174.049 135.626  1.00  0.00           H  
ATOM   3025  N   PRO A 100      32.941 178.441 134.973  1.00  0.00           N  
ATOM   3026  CA  PRO A 100      32.154 179.667 134.728  1.00  0.00           C  
ATOM   3027  C   PRO A 100      30.970 179.310 133.834  1.00  0.00           C  
ATOM   3028  O   PRO A 100      31.086 178.439 132.972  1.00  0.00           O  
ATOM   3029  CB  PRO A 100      33.159 180.633 134.067  1.00  0.00           C  
ATOM   3030  CG  PRO A 100      34.517 179.970 134.222  1.00  0.00           C  
ATOM   3031  CD  PRO A 100      34.218 178.488 134.236  1.00  0.00           C  
ATOM   3032  HA  PRO A 100      31.725 180.126 135.619  1.00  0.00           H  
ATOM   3033  HB2 PRO A 100      32.919 180.770 133.012  1.00  0.00           H  
ATOM   3034  HB3 PRO A 100      33.147 181.600 134.571  1.00  0.00           H  
ATOM   3035  HG2 PRO A 100      34.990 180.276 135.155  1.00  0.00           H  
ATOM   3036  HG3 PRO A 100      35.167 180.224 133.385  1.00  0.00           H  
ATOM   3037  HD2 PRO A 100      34.997 177.932 134.757  1.00  0.00           H  
ATOM   3038  HD3 PRO A 100      34.107 178.097 133.225  1.00  0.00           H  
ATOM   3039  N   GLY A 101      29.824 179.894 134.131  1.00  0.00           N  
ATOM   3040  CA  GLY A 101      28.584 179.614 133.427  1.00  0.00           C  
ATOM   3041  C   GLY A 101      27.654 178.667 134.156  1.00  0.00           C  
ATOM   3042  O   GLY A 101      27.736 178.503 135.378  1.00  0.00           O  
ATOM   3043  H   GLY A 101      29.808 180.568 134.883  1.00  0.00           H  
ATOM   3044  HA2 GLY A 101      28.059 180.557 133.272  1.00  0.00           H  
ATOM   3045  HA3 GLY A 101      28.832 179.173 132.461  1.00  0.00           H  
ATOM   3046  N   CYS A 102      26.803 177.989 133.395  1.00  0.00           N  
ATOM   3047  CA  CYS A 102      25.773 177.142 133.959  1.00  0.00           C  
ATOM   3048  C   CYS A 102      25.830 175.624 133.636  1.00  0.00           C  
ATOM   3049  O   CYS A 102      25.040 174.877 134.220  1.00  0.00           O  
ATOM   3050  CB  CYS A 102      24.423 177.727 133.571  1.00  0.00           C  
ATOM   3051  SG  CYS A 102      23.765 178.857 134.807  1.00  0.00           S  
ATOM   3052  H   CYS A 102      26.877 178.067 132.391  1.00  0.00           H  
ATOM   3053  HA  CYS A 102      25.949 177.152 135.035  1.00  0.00           H  
ATOM   3054  HB2 CYS A 102      23.716 176.909 133.437  1.00  0.00           H  
ATOM   3055  HB3 CYS A 102      24.536 178.268 132.631  1.00  0.00           H  
ATOM   3056  N   ARG A 103      26.756 175.181 132.756  1.00  0.00           N  
ATOM   3057  CA  ARG A 103      26.897 173.804 132.282  1.00  0.00           C  
ATOM   3058  C   ARG A 103      27.111 172.783 133.398  1.00  0.00           C  
ATOM   3059  O   ARG A 103      26.396 171.780 133.430  1.00  0.00           O  
ATOM   3060  CB  ARG A 103      27.995 173.683 131.206  1.00  0.00           C  
ATOM   3061  CG  ARG A 103      27.670 174.409 129.889  1.00  0.00           C  
ATOM   3062  CD  ARG A 103      28.725 174.216 128.799  1.00  0.00           C  
ATOM   3063  NE  ARG A 103      28.903 172.805 128.430  1.00  0.00           N  
ATOM   3064  CZ  ARG A 103      29.397 172.379 127.269  1.00  0.00           C  
ATOM   3065  NH1 ARG A 103      29.756 173.249 126.332  1.00  0.00           N  
ATOM   3066  NH2 ARG A 103      29.523 171.078 127.032  1.00  0.00           N1+
ATOM   3067  H   ARG A 103      27.409 175.861 132.394  1.00  0.00           H  
ATOM   3068  HA  ARG A 103      25.937 173.557 131.829  1.00  0.00           H  
ATOM   3069  HB2 ARG A 103      28.917 174.103 131.609  1.00  0.00           H  
ATOM   3070  HB3 ARG A 103      28.143 172.626 130.986  1.00  0.00           H  
ATOM   3071  HG2 ARG A 103      27.583 175.475 130.097  1.00  0.00           H  
ATOM   3072  HG3 ARG A 103      26.718 174.033 129.515  1.00  0.00           H  
ATOM   3073  HD2 ARG A 103      29.677 174.605 129.161  1.00  0.00           H  
ATOM   3074  HD3 ARG A 103      28.418 174.773 127.913  1.00  0.00           H  
ATOM   3075  HE  ARG A 103      28.631 172.107 129.107  1.00  0.00           H  
ATOM   3076 HH11 ARG A 103      30.121 172.919 125.450  1.00  0.00           H  
ATOM   3077 HH12 ARG A 103      29.664 174.240 126.502  1.00  0.00           H  
ATOM   3078 HH21 ARG A 103      29.244 170.407 127.734  1.00  0.00           H  
ATOM   3079 HH22 ARG A 103      29.898 170.759 126.150  1.00  0.00           H  
ATOM   3080  N   LEU A 104      28.091 173.016 134.296  1.00  0.00           N  
ATOM   3081  CA  LEU A 104      28.391 172.089 135.390  1.00  0.00           C  
ATOM   3082  C   LEU A 104      27.227 171.921 136.332  1.00  0.00           C  
ATOM   3083  O   LEU A 104      26.952 170.792 136.745  1.00  0.00           O  
ATOM   3084  CB  LEU A 104      29.661 172.476 136.150  1.00  0.00           C  
ATOM   3085  CG  LEU A 104      30.154 171.482 137.199  1.00  0.00           C  
ATOM   3086  CD1 LEU A 104      30.499 170.116 136.580  1.00  0.00           C  
ATOM   3087  CD2 LEU A 104      31.331 172.037 137.933  1.00  0.00           C  
ATOM   3088  H   LEU A 104      28.638 173.861 134.211  1.00  0.00           H  
ATOM   3089  HA  LEU A 104      28.575 171.122 134.921  1.00  0.00           H  
ATOM   3090  HB2 LEU A 104      30.458 172.608 135.418  1.00  0.00           H  
ATOM   3091  HB3 LEU A 104      29.470 173.423 136.655  1.00  0.00           H  
ATOM   3092  HG  LEU A 104      29.340 171.323 137.906  1.00  0.00           H  
ATOM   3093 HD11 LEU A 104      29.623 169.717 136.069  1.00  0.00           H  
ATOM   3094 HD12 LEU A 104      31.313 170.236 135.865  1.00  0.00           H  
ATOM   3095 HD13 LEU A 104      30.806 169.427 137.367  1.00  0.00           H  
ATOM   3096 HD21 LEU A 104      32.151 172.200 137.234  1.00  0.00           H  
ATOM   3097 HD22 LEU A 104      31.056 172.984 138.397  1.00  0.00           H  
ATOM   3098 HD23 LEU A 104      31.644 171.332 138.703  1.00  0.00           H  
ATOM   3099  N   CYS A 105      26.522 173.023 136.638  1.00  0.00           N  
ATOM   3100  CA  CYS A 105      25.335 172.988 137.465  1.00  0.00           C  
ATOM   3101  C   CYS A 105      24.266 172.075 136.893  1.00  0.00           C  
ATOM   3102  O   CYS A 105      23.708 171.266 137.626  1.00  0.00           O  
ATOM   3103  CB  CYS A 105      24.775 174.380 137.700  1.00  0.00           C  
ATOM   3104  SG  CYS A 105      23.331 174.378 138.791  1.00  0.00           S  
ATOM   3105  H   CYS A 105      26.833 173.913 136.276  1.00  0.00           H  
ATOM   3106  HA  CYS A 105      25.641 172.577 138.427  1.00  0.00           H  
ATOM   3107  HB2 CYS A 105      24.485 174.806 136.739  1.00  0.00           H  
ATOM   3108  HB3 CYS A 105      25.552 174.997 138.151  1.00  0.00           H  
ATOM   3109  N   ARG A 106      23.964 172.212 135.590  1.00  0.00           N  
ATOM   3110  CA  ARG A 106      22.951 171.388 134.922  1.00  0.00           C  
ATOM   3111  C   ARG A 106      23.369 169.961 134.829  1.00  0.00           C  
ATOM   3112  O   ARG A 106      22.526 169.086 135.002  1.00  0.00           O  
ATOM   3113  CB  ARG A 106      22.543 171.948 133.566  1.00  0.00           C  
ATOM   3114  CG  ARG A 106      21.536 173.071 133.693  1.00  0.00           C  
ATOM   3115  CD  ARG A 106      21.046 173.557 132.352  1.00  0.00           C  
ATOM   3116  NE  ARG A 106      22.156 174.145 131.616  1.00  0.00           N  
ATOM   3117  CZ  ARG A 106      22.380 175.448 131.508  1.00  0.00           C  
ATOM   3118  NH1 ARG A 106      21.511 176.324 132.007  1.00  0.00           N  
ATOM   3119  NH2 ARG A 106      23.454 175.888 130.867  1.00  0.00           N1+
ATOM   3120  H   ARG A 106      24.454 172.910 135.050  1.00  0.00           H  
ATOM   3121  HA  ARG A 106      22.062 171.424 135.551  1.00  0.00           H  
ATOM   3122  HB2 ARG A 106      23.431 172.328 133.061  1.00  0.00           H  
ATOM   3123  HB3 ARG A 106      22.103 171.147 132.973  1.00  0.00           H  
ATOM   3124  HG2 ARG A 106      22.004 173.904 134.218  1.00  0.00           H  
ATOM   3125  HG3 ARG A 106      20.683 172.713 134.269  1.00  0.00           H  
ATOM   3126  HD2 ARG A 106      20.269 174.307 132.499  1.00  0.00           H  
ATOM   3127  HD3 ARG A 106      20.639 172.718 131.788  1.00  0.00           H  
ATOM   3128  HE  ARG A 106      22.800 173.518 131.156  1.00  0.00           H  
ATOM   3129 HH11 ARG A 106      21.672 177.315 131.896  1.00  0.00           H  
ATOM   3130 HH12 ARG A 106      20.690 175.998 132.497  1.00  0.00           H  
ATOM   3131 HH21 ARG A 106      24.104 175.231 130.460  1.00  0.00           H  
ATOM   3132 HH22 ARG A 106      23.622 176.881 130.786  1.00  0.00           H  
ATOM   3133  N   PHE A 107      24.675 169.704 134.630  1.00  0.00           N  
ATOM   3134  CA  PHE A 107      25.197 168.337 134.595  1.00  0.00           C  
ATOM   3135  C   PHE A 107      24.965 167.716 136.004  1.00  0.00           C  
ATOM   3136  O   PHE A 107      24.401 166.629 136.106  1.00  0.00           O  
ATOM   3137  CB  PHE A 107      26.686 168.320 134.169  1.00  0.00           C  
ATOM   3138  CG  PHE A 107      27.405 167.020 134.468  1.00  0.00           C  
ATOM   3139  CD1 PHE A 107      27.254 165.913 133.632  1.00  0.00           C  
ATOM   3140  CD2 PHE A 107      28.174 166.882 135.616  1.00  0.00           C  
ATOM   3141  CE1 PHE A 107      27.884 164.701 133.927  1.00  0.00           C  
ATOM   3142  CE2 PHE A 107      28.789 165.665 135.925  1.00  0.00           C  
ATOM   3143  CZ  PHE A 107      28.647 164.581 135.075  1.00  0.00           C  
ATOM   3144  H   PHE A 107      25.313 170.476 134.501  1.00  0.00           H  
ATOM   3145  HA  PHE A 107      24.676 167.738 133.848  1.00  0.00           H  
ATOM   3146  HB2 PHE A 107      26.736 168.499 133.095  1.00  0.00           H  
ATOM   3147  HB3 PHE A 107      27.201 169.124 134.695  1.00  0.00           H  
ATOM   3148  HD1 PHE A 107      26.642 165.994 132.746  1.00  0.00           H  
ATOM   3149  HD2 PHE A 107      28.299 167.726 136.279  1.00  0.00           H  
ATOM   3150  HE1 PHE A 107      27.775 163.859 133.260  1.00  0.00           H  
ATOM   3151  HE2 PHE A 107      29.375 165.570 136.827  1.00  0.00           H  
ATOM   3152  HZ  PHE A 107      29.131 163.644 135.308  1.00  0.00           H  
ATOM   3153  N   MET A 108      25.341 168.458 137.067  1.00  0.00           N  
ATOM   3154  CA  MET A 108      25.180 168.103 138.481  1.00  0.00           C  
ATOM   3155  C   MET A 108      23.727 167.736 138.790  1.00  0.00           C  
ATOM   3156  O   MET A 108      23.472 166.672 139.335  1.00  0.00           O  
ATOM   3157  CB  MET A 108      25.629 169.301 139.347  1.00  0.00           C  
ATOM   3158  CG  MET A 108      25.545 168.926 140.839  1.00  0.00           C  
ATOM   3159  SD  MET A 108      26.450 167.434 141.347  1.00  0.00           S  
ATOM   3160  CE  MET A 108      26.399 167.618 143.148  1.00  0.00           C  
ATOM   3161  H   MET A 108      25.777 169.347 136.869  1.00  0.00           H  
ATOM   3162  HA  MET A 108      25.779 167.211 138.671  1.00  0.00           H  
ATOM   3163  HB2 MET A 108      24.997 170.168 139.151  1.00  0.00           H  
ATOM   3164  HB3 MET A 108      26.663 169.551 139.105  1.00  0.00           H  
ATOM   3165  HG2 MET A 108      24.499 168.806 141.123  1.00  0.00           H  
ATOM   3166  HG3 MET A 108      25.941 169.767 141.410  1.00  0.00           H  
ATOM   3167  HE1 MET A 108      26.907 168.539 143.437  1.00  0.00           H  
ATOM   3168  HE2 MET A 108      25.363 167.649 143.486  1.00  0.00           H  
ATOM   3169  HE3 MET A 108      26.904 166.772 143.612  1.00  0.00           H  
ATOM   3170  N   GLY A 109      22.762 168.532 138.334  1.00  0.00           N  
ATOM   3171  CA  GLY A 109      21.333 168.288 138.540  1.00  0.00           C  
ATOM   3172  C   GLY A 109      20.831 166.992 137.901  1.00  0.00           C  
ATOM   3173  O   GLY A 109      20.253 166.159 138.595  1.00  0.00           O  
ATOM   3174  H   GLY A 109      23.034 169.370 137.841  1.00  0.00           H  
ATOM   3175  HA2 GLY A 109      21.118 168.257 139.609  1.00  0.00           H  
ATOM   3176  HA3 GLY A 109      20.779 169.108 138.092  1.00  0.00           H  
ATOM   3177  N   VAL A 110      21.145 166.769 136.621  1.00  0.00           N  
ATOM   3178  CA  VAL A 110      20.795 165.544 135.866  1.00  0.00           C  
ATOM   3179  C   VAL A 110      21.328 164.314 136.594  1.00  0.00           C  
ATOM   3180  O   VAL A 110      20.599 163.352 136.830  1.00  0.00           O  
ATOM   3181  CB  VAL A 110      21.366 165.611 134.415  1.00  0.00           C  
ATOM   3182  CG1 VAL A 110      21.213 164.285 133.682  1.00  0.00           C  
ATOM   3183  CG2 VAL A 110      20.708 166.739 133.621  1.00  0.00           C  
ATOM   3184  H   VAL A 110      21.644 167.495 136.127  1.00  0.00           H  
ATOM   3185  HA  VAL A 110      19.710 165.476 135.787  1.00  0.00           H  
ATOM   3186  HB  VAL A 110      22.432 165.820 134.500  1.00  0.00           H  
ATOM   3187 HG11 VAL A 110      21.711 163.497 134.248  1.00  0.00           H  
ATOM   3188 HG12 VAL A 110      20.154 164.046 133.580  1.00  0.00           H  
ATOM   3189 HG13 VAL A 110      21.665 164.362 132.693  1.00  0.00           H  
ATOM   3190 HG21 VAL A 110      19.640 166.543 133.528  1.00  0.00           H  
ATOM   3191 HG22 VAL A 110      20.860 167.685 134.140  1.00  0.00           H  
ATOM   3192 HG23 VAL A 110      21.155 166.793 132.628  1.00  0.00           H  
ATOM   3193  N   VAL A 111      22.595 164.380 137.003  1.00  0.00           N  
ATOM   3194  CA  VAL A 111      23.313 163.298 137.678  1.00  0.00           C  
ATOM   3195  C   VAL A 111      22.805 163.082 139.115  1.00  0.00           C  
ATOM   3196  O   VAL A 111      22.658 161.937 139.538  1.00  0.00           O  
ATOM   3197  CB  VAL A 111      24.831 163.575 137.507  1.00  0.00           C  
ATOM   3198  CG1 VAL A 111      25.624 163.728 138.805  1.00  0.00           C  
ATOM   3199  CG2 VAL A 111      25.459 162.498 136.612  1.00  0.00           C  
ATOM   3200  H   VAL A 111      23.117 165.225 136.785  1.00  0.00           H  
ATOM   3201  HA  VAL A 111      23.090 162.378 137.141  1.00  0.00           H  
ATOM   3202  HB  VAL A 111      24.959 164.521 136.976  1.00  0.00           H  
ATOM   3203 HG11 VAL A 111      25.170 164.500 139.424  1.00  0.00           H  
ATOM   3204 HG12 VAL A 111      25.652 162.782 139.340  1.00  0.00           H  
ATOM   3205 HG13 VAL A 111      26.640 164.041 138.574  1.00  0.00           H  
ATOM   3206 HG21 VAL A 111      25.358 161.518 137.074  1.00  0.00           H  
ATOM   3207 HG22 VAL A 111      24.955 162.484 135.645  1.00  0.00           H  
ATOM   3208 HG23 VAL A 111      26.512 162.720 136.445  1.00  0.00           H  
ATOM   3209  N   MET A 112      22.384 164.139 139.821  1.00  0.00           N  
ATOM   3210  CA  MET A 112      21.743 164.057 141.142  1.00  0.00           C  
ATOM   3211  C   MET A 112      20.339 163.440 141.069  1.00  0.00           C  
ATOM   3212  O   MET A 112      19.971 162.672 141.953  1.00  0.00           O  
ATOM   3213  CB  MET A 112      21.712 165.439 141.817  1.00  0.00           C  
ATOM   3214  CG  MET A 112      23.095 165.853 142.340  1.00  0.00           C  
ATOM   3215  SD  MET A 112      23.678 164.956 143.804  1.00  0.00           S  
ATOM   3216  CE  MET A 112      22.866 165.897 145.113  1.00  0.00           C  
ATOM   3217  H   MET A 112      22.530 165.062 139.424  1.00  0.00           H  
ATOM   3218  HA  MET A 112      22.345 163.406 141.775  1.00  0.00           H  
ATOM   3219  HB2 MET A 112      21.021 165.412 142.660  1.00  0.00           H  
ATOM   3220  HB3 MET A 112      21.351 166.183 141.105  1.00  0.00           H  
ATOM   3221  HG2 MET A 112      23.077 166.918 142.574  1.00  0.00           H  
ATOM   3222  HG3 MET A 112      23.831 165.699 141.553  1.00  0.00           H  
ATOM   3223  HE1 MET A 112      23.220 166.926 145.088  1.00  0.00           H  
ATOM   3224  HE2 MET A 112      21.785 165.872 144.974  1.00  0.00           H  
ATOM   3225  HE3 MET A 112      23.121 165.459 146.076  1.00  0.00           H  
ATOM   3226  N   ILE A 113      19.578 163.671 139.994  1.00  0.00           N  
ATOM   3227  CA  ILE A 113      18.310 162.960 139.760  1.00  0.00           C  
ATOM   3228  C   ILE A 113      18.569 161.499 139.403  1.00  0.00           C  
ATOM   3229  O   ILE A 113      17.961 160.610 139.998  1.00  0.00           O  
ATOM   3230  CB  ILE A 113      17.480 163.701 138.683  1.00  0.00           C  
ATOM   3231  CG1 ILE A 113      17.114 165.147 139.101  1.00  0.00           C  
ATOM   3232  CG2 ILE A 113      16.211 162.916 138.303  1.00  0.00           C  
ATOM   3233  CD1 ILE A 113      16.209 165.278 140.336  1.00  0.00           C  
ATOM   3234  H   ILE A 113      19.903 164.345 139.305  1.00  0.00           H  
ATOM   3235  HA  ILE A 113      17.736 162.953 140.686  1.00  0.00           H  
ATOM   3236  HB  ILE A 113      18.092 163.775 137.782  1.00  0.00           H  
ATOM   3237 HG12 ILE A 113      18.029 165.710 139.288  1.00  0.00           H  
ATOM   3238 HG13 ILE A 113      16.612 165.632 138.263  1.00  0.00           H  
ATOM   3239 HG21 ILE A 113      16.479 161.988 137.798  1.00  0.00           H  
ATOM   3240 HG22 ILE A 113      15.633 162.676 139.194  1.00  0.00           H  
ATOM   3241 HG23 ILE A 113      15.597 163.506 137.622  1.00  0.00           H  
ATOM   3242 HD11 ILE A 113      15.239 164.819 140.146  1.00  0.00           H  
ATOM   3243 HD12 ILE A 113      16.670 164.808 141.204  1.00  0.00           H  
ATOM   3244 HD13 ILE A 113      16.054 166.335 140.556  1.00  0.00           H  
ATOM   3245  N   PHE A 114      19.504 161.241 138.487  1.00  0.00           N  
ATOM   3246  CA  PHE A 114      19.843 159.896 138.028  1.00  0.00           C  
ATOM   3247  C   PHE A 114      20.267 158.982 139.190  1.00  0.00           C  
ATOM   3248  O   PHE A 114      19.641 157.942 139.418  1.00  0.00           O  
ATOM   3249  CB  PHE A 114      20.938 159.983 136.956  1.00  0.00           C  
ATOM   3250  CG  PHE A 114      21.412 158.632 136.455  1.00  0.00           C  
ATOM   3251  CD1 PHE A 114      20.655 157.923 135.503  1.00  0.00           C  
ATOM   3252  CD2 PHE A 114      22.596 158.065 136.967  1.00  0.00           C  
ATOM   3253  CE1 PHE A 114      21.078 156.654 135.068  1.00  0.00           C  
ATOM   3254  CE2 PHE A 114      23.014 156.794 136.536  1.00  0.00           C  
ATOM   3255  CZ  PHE A 114      22.256 156.088 135.587  1.00  0.00           C  
ATOM   3256  H   PHE A 114      19.959 162.029 138.033  1.00  0.00           H  
ATOM   3257  HA  PHE A 114      18.962 159.453 137.565  1.00  0.00           H  
ATOM   3258  HB2 PHE A 114      20.559 160.558 136.110  1.00  0.00           H  
ATOM   3259  HB3 PHE A 114      21.793 160.522 137.362  1.00  0.00           H  
ATOM   3260  HD1 PHE A 114      19.743 158.347 135.109  1.00  0.00           H  
ATOM   3261  HD2 PHE A 114      23.180 158.600 137.700  1.00  0.00           H  
ATOM   3262  HE1 PHE A 114      20.495 156.111 134.339  1.00  0.00           H  
ATOM   3263  HE2 PHE A 114      23.915 156.356 136.938  1.00  0.00           H  
ATOM   3264  HZ  PHE A 114      22.577 155.110 135.258  1.00  0.00           H  
ATOM   3265  N   PHE A 115      21.248 159.428 139.985  1.00  0.00           N  
ATOM   3266  CA  PHE A 115      21.744 158.720 141.169  1.00  0.00           C  
ATOM   3267  C   PHE A 115      20.834 158.858 142.396  1.00  0.00           C  
ATOM   3268  O   PHE A 115      21.005 158.105 143.346  1.00  0.00           O  
ATOM   3269  CB  PHE A 115      23.177 159.171 141.490  1.00  0.00           C  
ATOM   3270  CG  PHE A 115      24.209 158.807 140.436  1.00  0.00           C  
ATOM   3271  CD1 PHE A 115      24.437 157.456 140.111  1.00  0.00           C  
ATOM   3272  CD2 PHE A 115      24.995 159.806 139.830  1.00  0.00           C  
ATOM   3273  CE1 PHE A 115      25.422 157.109 139.170  1.00  0.00           C  
ATOM   3274  CE2 PHE A 115      25.988 159.458 138.897  1.00  0.00           C  
ATOM   3275  CZ  PHE A 115      26.190 158.112 138.554  1.00  0.00           C  
ATOM   3276  H   PHE A 115      21.699 160.306 139.743  1.00  0.00           H  
ATOM   3277  HA  PHE A 115      21.777 157.653 140.942  1.00  0.00           H  
ATOM   3278  HB2 PHE A 115      23.180 160.249 141.657  1.00  0.00           H  
ATOM   3279  HB3 PHE A 115      23.489 158.699 142.423  1.00  0.00           H  
ATOM   3280  HD1 PHE A 115      23.864 156.681 140.594  1.00  0.00           H  
ATOM   3281  HD2 PHE A 115      24.865 160.838 140.111  1.00  0.00           H  
ATOM   3282  HE1 PHE A 115      25.590 156.070 138.924  1.00  0.00           H  
ATOM   3283  HE2 PHE A 115      26.605 160.224 138.453  1.00  0.00           H  
ATOM   3284  HZ  PHE A 115      26.946 157.850 137.829  1.00  0.00           H  
ATOM   3285  N   GLY A 116      19.841 159.750 142.378  1.00  0.00           N  
ATOM   3286  CA  GLY A 116      18.791 159.785 143.395  1.00  0.00           C  
ATOM   3287  C   GLY A 116      17.699 158.740 143.155  1.00  0.00           C  
ATOM   3288  O   GLY A 116      17.286 158.046 144.078  1.00  0.00           O  
ATOM   3289  H   GLY A 116      19.785 160.415 141.618  1.00  0.00           H  
ATOM   3290  HA2 GLY A 116      19.231 159.599 144.373  1.00  0.00           H  
ATOM   3291  HA3 GLY A 116      18.333 160.773 143.397  1.00  0.00           H  
ATOM   3292  N   LEU A 117      17.269 158.563 141.901  1.00  0.00           N  
ATOM   3293  CA  LEU A 117      16.158 157.672 141.552  1.00  0.00           C  
ATOM   3294  C   LEU A 117      16.604 156.220 141.306  1.00  0.00           C  
ATOM   3295  O   LEU A 117      15.908 155.289 141.719  1.00  0.00           O  
ATOM   3296  CB  LEU A 117      15.488 158.258 140.287  1.00  0.00           C  
ATOM   3297  CG  LEU A 117      13.989 157.883 140.271  1.00  0.00           C  
ATOM   3298  CD1 LEU A 117      13.176 158.655 141.329  1.00  0.00           C  
ATOM   3299  CD2 LEU A 117      13.411 158.218 138.888  1.00  0.00           C  
ATOM   3300  H   LEU A 117      17.643 159.173 141.179  1.00  0.00           H  
ATOM   3301  HA  LEU A 117      15.480 157.642 142.403  1.00  0.00           H  
ATOM   3302  HB2 LEU A 117      15.567 159.346 140.283  1.00  0.00           H  
ATOM   3303  HB3 LEU A 117      15.993 157.873 139.399  1.00  0.00           H  
ATOM   3304  HG  LEU A 117      13.873 156.811 140.442  1.00  0.00           H  
ATOM   3305 HD11 LEU A 117      13.495 158.392 142.337  1.00  0.00           H  
ATOM   3306 HD12 LEU A 117      13.297 159.729 141.189  1.00  0.00           H  
ATOM   3307 HD13 LEU A 117      12.118 158.407 141.239  1.00  0.00           H  
ATOM   3308 HD21 LEU A 117      13.529 159.282 138.679  1.00  0.00           H  
ATOM   3309 HD22 LEU A 117      13.929 157.643 138.120  1.00  0.00           H  
ATOM   3310 HD23 LEU A 117      12.350 157.966 138.857  1.00  0.00           H  
ATOM   3311  N   SER A 118      17.794 156.020 140.714  1.00  0.00           N  
ATOM   3312  CA  SER A 118      18.301 154.685 140.348  1.00  0.00           C  
ATOM   3313  C   SER A 118      18.415 153.728 141.543  1.00  0.00           C  
ATOM   3314  O   SER A 118      17.936 152.602 141.399  1.00  0.00           O  
ATOM   3315  CB  SER A 118      19.634 154.746 139.619  1.00  0.00           C  
ATOM   3316  OG  SER A 118      19.494 155.218 138.296  1.00  0.00           O  
ATOM   3317  H   SER A 118      18.344 156.833 140.454  1.00  0.00           H  
ATOM   3318  HA  SER A 118      17.537 154.266 139.693  1.00  0.00           H  
ATOM   3319  HB2 SER A 118      20.066 153.746 139.592  1.00  0.00           H  
ATOM   3320  HB3 SER A 118      20.318 155.404 140.153  1.00  0.00           H  
ATOM   3321  HG  SER A 118      19.125 156.103 138.341  1.00  0.00           H  
ATOM   3322  N   PRO A 119      19.037 154.099 142.708  1.00  0.00           N  
ATOM   3323  CA  PRO A 119      19.124 153.126 143.820  1.00  0.00           C  
ATOM   3324  C   PRO A 119      17.733 152.729 144.333  1.00  0.00           C  
ATOM   3325  O   PRO A 119      17.500 151.561 144.642  1.00  0.00           O  
ATOM   3326  CB  PRO A 119      19.972 153.766 144.933  1.00  0.00           C  
ATOM   3327  CG  PRO A 119      20.739 154.876 144.219  1.00  0.00           C  
ATOM   3328  CD  PRO A 119      19.727 155.311 143.169  1.00  0.00           C  
ATOM   3329  HA  PRO A 119      19.585 152.184 143.522  1.00  0.00           H  
ATOM   3330  HB2 PRO A 119      19.327 154.209 145.694  1.00  0.00           H  
ATOM   3331  HB3 PRO A 119      20.650 153.043 145.387  1.00  0.00           H  
ATOM   3332  HG2 PRO A 119      21.629 154.470 143.738  1.00  0.00           H  
ATOM   3333  HG3 PRO A 119      20.995 155.695 144.892  1.00  0.00           H  
ATOM   3334  HD2 PRO A 119      20.215 155.816 142.335  1.00  0.00           H  
ATOM   3335  HD3 PRO A 119      18.999 155.980 143.629  1.00  0.00           H  
ATOM   3336  N   LEU A 120      16.793 153.695 144.347  1.00  0.00           N  
ATOM   3337  CA  LEU A 120      15.415 153.494 144.778  1.00  0.00           C  
ATOM   3338  C   LEU A 120      14.650 152.543 143.840  1.00  0.00           C  
ATOM   3339  O   LEU A 120      14.045 151.558 144.291  1.00  0.00           O  
ATOM   3340  CB  LEU A 120      14.658 154.841 144.828  1.00  0.00           C  
ATOM   3341  CG  LEU A 120      15.163 155.692 146.014  1.00  0.00           C  
ATOM   3342  CD1 LEU A 120      14.513 157.082 145.934  1.00  0.00           C  
ATOM   3343  CD2 LEU A 120      14.810 155.054 147.369  1.00  0.00           C  
ATOM   3344  H   LEU A 120      17.061 154.619 144.039  1.00  0.00           H  
ATOM   3345  HA  LEU A 120      15.428 153.013 145.756  1.00  0.00           H  
ATOM   3346  HB2 LEU A 120      14.795 155.387 143.898  1.00  0.00           H  
ATOM   3347  HB3 LEU A 120      13.591 154.651 144.958  1.00  0.00           H  
ATOM   3348  HG  LEU A 120      16.245 155.822 145.949  1.00  0.00           H  
ATOM   3349 HD11 LEU A 120      14.754 157.552 144.980  1.00  0.00           H  
ATOM   3350 HD12 LEU A 120      13.430 157.000 146.027  1.00  0.00           H  
ATOM   3351 HD13 LEU A 120      14.894 157.717 146.734  1.00  0.00           H  
ATOM   3352 HD21 LEU A 120      13.748 154.808 147.408  1.00  0.00           H  
ATOM   3353 HD22 LEU A 120      15.401 154.154 147.538  1.00  0.00           H  
ATOM   3354 HD23 LEU A 120      15.036 155.747 148.171  1.00  0.00           H  
ATOM   3355  N   LEU A 121      14.748 152.795 142.537  1.00  0.00           N  
ATOM   3356  CA  LEU A 121      14.125 151.929 141.548  1.00  0.00           C  
ATOM   3357  C   LEU A 121      14.739 150.522 141.581  1.00  0.00           C  
ATOM   3358  O   LEU A 121      13.991 149.551 141.473  1.00  0.00           O  
ATOM   3359  CB  LEU A 121      14.216 152.558 140.160  1.00  0.00           C  
ATOM   3360  CG  LEU A 121      13.319 153.766 139.960  1.00  0.00           C  
ATOM   3361  CD1 LEU A 121      13.701 154.529 138.720  1.00  0.00           C  
ATOM   3362  CD2 LEU A 121      11.857 153.358 139.902  1.00  0.00           C  
ATOM   3363  H   LEU A 121      15.266 153.605 142.228  1.00  0.00           H  
ATOM   3364  HA  LEU A 121      13.069 151.821 141.795  1.00  0.00           H  
ATOM   3365  HB2 LEU A 121      15.248 152.868 139.993  1.00  0.00           H  
ATOM   3366  HB3 LEU A 121      13.940 151.803 139.424  1.00  0.00           H  
ATOM   3367  HG  LEU A 121      13.458 154.422 140.819  1.00  0.00           H  
ATOM   3368 HD11 LEU A 121      14.744 154.839 138.791  1.00  0.00           H  
ATOM   3369 HD12 LEU A 121      13.570 153.891 137.846  1.00  0.00           H  
ATOM   3370 HD13 LEU A 121      13.066 155.410 138.625  1.00  0.00           H  
ATOM   3371 HD21 LEU A 121      11.697 152.700 139.048  1.00  0.00           H  
ATOM   3372 HD22 LEU A 121      11.589 152.834 140.819  1.00  0.00           H  
ATOM   3373 HD23 LEU A 121      11.235 154.247 139.797  1.00  0.00           H  
ATOM   3374  N   LEU A 122      16.078 150.413 141.804  1.00  0.00           N  
ATOM   3375  CA  LEU A 122      16.779 149.130 141.890  1.00  0.00           C  
ATOM   3376  C   LEU A 122      16.390 148.350 143.150  1.00  0.00           C  
ATOM   3377  O   LEU A 122      16.351 147.116 143.117  1.00  0.00           O  
ATOM   3378  CB  LEU A 122      18.309 149.272 141.757  1.00  0.00           C  
ATOM   3379  CG  LEU A 122      18.856 149.571 140.336  1.00  0.00           C  
ATOM   3380  CD1 LEU A 122      20.287 150.053 140.399  1.00  0.00           C  
ATOM   3381  CD2 LEU A 122      18.765 148.372 139.432  1.00  0.00           C  
ATOM   3382  H   LEU A 122      16.615 151.261 141.916  1.00  0.00           H  
ATOM   3383  HA  LEU A 122      16.450 148.547 141.030  1.00  0.00           H  
ATOM   3384  HB2 LEU A 122      18.624 150.085 142.411  1.00  0.00           H  
ATOM   3385  HB3 LEU A 122      18.759 148.339 142.095  1.00  0.00           H  
ATOM   3386  HG  LEU A 122      18.229 150.358 139.917  1.00  0.00           H  
ATOM   3387 HD11 LEU A 122      20.344 150.940 141.030  1.00  0.00           H  
ATOM   3388 HD12 LEU A 122      20.917 149.268 140.817  1.00  0.00           H  
ATOM   3389 HD13 LEU A 122      20.632 150.299 139.395  1.00  0.00           H  
ATOM   3390 HD21 LEU A 122      19.385 147.569 139.830  1.00  0.00           H  
ATOM   3391 HD22 LEU A 122      17.729 148.038 139.375  1.00  0.00           H  
ATOM   3392 HD23 LEU A 122      19.115 148.641 138.435  1.00  0.00           H  
ATOM   3393  N   GLY A 123      16.074 149.083 144.230  1.00  0.00           N  
ATOM   3394  CA  GLY A 123      15.587 148.497 145.473  1.00  0.00           C  
ATOM   3395  C   GLY A 123      14.216 147.864 145.284  1.00  0.00           C  
ATOM   3396  O   GLY A 123      13.950 146.784 145.809  1.00  0.00           O  
ATOM   3397  H   GLY A 123      16.179 150.086 144.179  1.00  0.00           H  
ATOM   3398  HA2 GLY A 123      16.289 147.732 145.804  1.00  0.00           H  
ATOM   3399  HA3 GLY A 123      15.517 149.278 146.230  1.00  0.00           H  
ATOM   3400  N   ALA A 124      13.342 148.522 144.506  1.00  0.00           N  
ATOM   3401  CA  ALA A 124      12.007 148.035 144.159  1.00  0.00           C  
ATOM   3402  C   ALA A 124      12.142 146.820 143.230  1.00  0.00           C  
ATOM   3403  O   ALA A 124      11.346 145.877 143.339  1.00  0.00           O  
ATOM   3404  CB  ALA A 124      11.204 149.134 143.472  1.00  0.00           C  
ATOM   3405  H   ALA A 124      13.626 149.417 144.134  1.00  0.00           H  
ATOM   3406  HA  ALA A 124      11.481 147.744 145.068  1.00  0.00           H  
ATOM   3407  HB1 ALA A 124      11.112 149.989 144.141  1.00  0.00           H  
ATOM   3408  HB2 ALA A 124      11.714 149.440 142.559  1.00  0.00           H  
ATOM   3409  HB3 ALA A 124      10.211 148.758 143.225  1.00  0.00           H  
ATOM   3410  N   ALA A 125      13.155 146.835 142.326  1.00  0.00           N  
ATOM   3411  CA  ALA A 125      13.408 145.717 141.420  1.00  0.00           C  
ATOM   3412  C   ALA A 125      13.771 144.449 142.250  1.00  0.00           C  
ATOM   3413  O   ALA A 125      13.271 143.360 141.945  1.00  0.00           O  
ATOM   3414  CB  ALA A 125      14.529 146.067 140.449  1.00  0.00           C  
ATOM   3415  H   ALA A 125      13.754 147.647 142.278  1.00  0.00           H  
ATOM   3416  HA  ALA A 125      12.510 145.512 140.838  1.00  0.00           H  
ATOM   3417  HB1 ALA A 125      14.247 146.947 139.870  1.00  0.00           H  
ATOM   3418  HB2 ALA A 125      15.441 146.277 141.008  1.00  0.00           H  
ATOM   3419  HB3 ALA A 125      14.701 145.228 139.775  1.00  0.00           H  
ATOM   3420  N   MET A 126      14.591 144.620 143.325  1.00  0.00           N  
ATOM   3421  CA  MET A 126      15.017 143.569 144.253  1.00  0.00           C  
ATOM   3422  C   MET A 126      13.842 142.978 145.028  1.00  0.00           C  
ATOM   3423  O   MET A 126      13.773 141.761 145.177  1.00  0.00           O  
ATOM   3424  CB  MET A 126      16.059 144.101 145.233  1.00  0.00           C  
ATOM   3425  CG  MET A 126      17.457 144.049 144.693  1.00  0.00           C  
ATOM   3426  SD  MET A 126      18.684 144.963 145.673  1.00  0.00           S  
ATOM   3427  CE  MET A 126      18.591 144.086 147.163  1.00  0.00           C  
ATOM   3428  H   MET A 126      14.936 145.554 143.497  1.00  0.00           H  
ATOM   3429  HA  MET A 126      15.458 142.776 143.649  1.00  0.00           H  
ATOM   3430  HB2 MET A 126      16.016 143.503 146.143  1.00  0.00           H  
ATOM   3431  HB3 MET A 126      15.817 145.137 145.468  1.00  0.00           H  
ATOM   3432  HG2 MET A 126      17.448 144.466 143.686  1.00  0.00           H  
ATOM   3433  HG3 MET A 126      17.766 143.005 144.651  1.00  0.00           H  
ATOM   3434  HE1 MET A 126      17.576 144.145 147.557  1.00  0.00           H  
ATOM   3435  HE2 MET A 126      18.852 143.042 146.987  1.00  0.00           H  
ATOM   3436  HE3 MET A 126      19.286 144.518 147.883  1.00  0.00           H  
ATOM   3437  N   ALA A 127      12.927 143.832 145.530  1.00  0.00           N  
ATOM   3438  CA  ALA A 127      11.720 143.404 146.235  1.00  0.00           C  
ATOM   3439  C   ALA A 127      10.806 142.573 145.298  1.00  0.00           C  
ATOM   3440  O   ALA A 127      10.230 141.572 145.739  1.00  0.00           O  
ATOM   3441  CB  ALA A 127      10.980 144.613 146.774  1.00  0.00           C  
ATOM   3442  H   ALA A 127      13.084 144.823 145.412  1.00  0.00           H  
ATOM   3443  HA  ALA A 127      12.009 142.769 147.073  1.00  0.00           H  
ATOM   3444  HB1 ALA A 127      11.632 145.166 147.451  1.00  0.00           H  
ATOM   3445  HB2 ALA A 127      10.685 145.257 145.946  1.00  0.00           H  
ATOM   3446  HB3 ALA A 127      10.091 144.285 147.313  1.00  0.00           H  
ATOM   3447  N   SER A 128      10.730 142.967 144.001  1.00  0.00           N  
ATOM   3448  CA  SER A 128       9.960 142.312 142.927  1.00  0.00           C  
ATOM   3449  C   SER A 128      10.514 140.930 142.597  1.00  0.00           C  
ATOM   3450  O   SER A 128       9.736 139.985 142.454  1.00  0.00           O  
ATOM   3451  CB  SER A 128       9.909 143.185 141.673  1.00  0.00           C  
ATOM   3452  OG  SER A 128       9.358 144.460 141.968  1.00  0.00           O  
ATOM   3453  H   SER A 128      11.254 143.792 143.746  1.00  0.00           H  
ATOM   3454  HA  SER A 128       8.942 142.182 143.295  1.00  0.00           H  
ATOM   3455  HB2 SER A 128       9.291 142.694 140.921  1.00  0.00           H  
ATOM   3456  HB3 SER A 128      10.920 143.313 141.286  1.00  0.00           H  
ATOM   3457  HG  SER A 128       9.921 144.874 142.626  1.00  0.00           H  
ATOM   3458  N   GLU A 129      11.854 140.807 142.496  1.00  0.00           N  
ATOM   3459  CA  GLU A 129      12.539 139.536 142.237  1.00  0.00           C  
ATOM   3460  C   GLU A 129      12.237 138.557 143.386  1.00  0.00           C  
ATOM   3461  O   GLU A 129      11.894 137.412 143.110  1.00  0.00           O  
ATOM   3462  CB  GLU A 129      14.052 139.747 142.046  1.00  0.00           C  
ATOM   3463  CG  GLU A 129      14.849 138.475 141.764  1.00  0.00           C  
ATOM   3464  CD  GLU A 129      15.236 137.602 142.950  1.00  0.00           C  
ATOM   3465  OE1 GLU A 129      15.265 138.132 144.084  1.00  0.00           O  
ATOM   3466  OE2 GLU A 129      15.525 136.397 142.749  1.00  0.00           O1-
ATOM   3467  H   GLU A 129      12.418 141.638 142.605  1.00  0.00           H  
ATOM   3468  HA  GLU A 129      12.167 139.108 141.306  1.00  0.00           H  
ATOM   3469  HB2 GLU A 129      14.195 140.429 141.208  1.00  0.00           H  
ATOM   3470  HB3 GLU A 129      14.448 140.200 142.955  1.00  0.00           H  
ATOM   3471  HG2 GLU A 129      15.771 138.773 141.265  1.00  0.00           H  
ATOM   3472  HG3 GLU A 129      14.253 137.861 141.089  1.00  0.00           H  
ATOM   3473  N   ARG A 130      12.337 139.025 144.659  1.00  0.00           N  
ATOM   3474  CA  ARG A 130      12.040 138.246 145.868  1.00  0.00           C  
ATOM   3475  C   ARG A 130      10.601 137.758 145.868  1.00  0.00           C  
ATOM   3476  O   ARG A 130      10.374 136.569 146.064  1.00  0.00           O  
ATOM   3477  CB  ARG A 130      12.295 139.068 147.156  1.00  0.00           C  
ATOM   3478  CG  ARG A 130      13.751 139.228 147.609  1.00  0.00           C  
ATOM   3479  CD  ARG A 130      14.723 138.213 147.063  1.00  0.00           C  
ATOM   3480  NE  ARG A 130      14.626 136.906 147.697  1.00  0.00           N  
ATOM   3481  CZ  ARG A 130      14.824 135.755 147.063  1.00  0.00           C  
ATOM   3482  NH1 ARG A 130      15.101 135.743 145.761  1.00  0.00           N  
ATOM   3483  NH2 ARG A 130      14.735 134.605 147.721  1.00  0.00           N1+
ATOM   3484  H   ARG A 130      12.638 139.981 144.782  1.00  0.00           H  
ATOM   3485  HA  ARG A 130      12.713 137.388 145.858  1.00  0.00           H  
ATOM   3486  HB2 ARG A 130      11.891 140.067 146.993  1.00  0.00           H  
ATOM   3487  HB3 ARG A 130      11.751 138.584 147.967  1.00  0.00           H  
ATOM   3488  HG2 ARG A 130      13.772 139.160 148.697  1.00  0.00           H  
ATOM   3489  HG3 ARG A 130      14.091 140.216 147.300  1.00  0.00           H  
ATOM   3490  HD2 ARG A 130      15.734 138.592 147.210  1.00  0.00           H  
ATOM   3491  HD3 ARG A 130      14.531 138.093 145.997  1.00  0.00           H  
ATOM   3492  HE  ARG A 130      14.394 136.872 148.679  1.00  0.00           H  
ATOM   3493 HH11 ARG A 130      15.241 134.865 145.283  1.00  0.00           H  
ATOM   3494 HH12 ARG A 130      15.171 136.612 145.252  1.00  0.00           H  
ATOM   3495 HH21 ARG A 130      14.516 134.603 148.707  1.00  0.00           H  
ATOM   3496 HH22 ARG A 130      14.886 133.732 147.235  1.00  0.00           H  
ATOM   3497  N   TYR A 131       9.639 138.673 145.634  1.00  0.00           N  
ATOM   3498  CA  TYR A 131       8.225 138.372 145.595  1.00  0.00           C  
ATOM   3499  C   TYR A 131       7.923 137.303 144.543  1.00  0.00           C  
ATOM   3500  O   TYR A 131       7.374 136.270 144.901  1.00  0.00           O  
ATOM   3501  CB  TYR A 131       7.392 139.653 145.399  1.00  0.00           C  
ATOM   3502  CG  TYR A 131       5.908 139.383 145.273  1.00  0.00           C  
ATOM   3503  CD1 TYR A 131       5.121 139.167 146.400  1.00  0.00           C  
ATOM   3504  CD2 TYR A 131       5.299 139.284 144.020  1.00  0.00           C  
ATOM   3505  CE1 TYR A 131       3.762 138.876 146.289  1.00  0.00           C  
ATOM   3506  CE2 TYR A 131       3.942 138.980 143.898  1.00  0.00           C  
ATOM   3507  CZ  TYR A 131       3.177 138.778 145.038  1.00  0.00           C  
ATOM   3508  OH  TYR A 131       1.832 138.520 144.944  1.00  0.00           O  
ATOM   3509  H   TYR A 131       9.924 139.629 145.476  1.00  0.00           H  
ATOM   3510  HA  TYR A 131       7.932 137.955 146.559  1.00  0.00           H  
ATOM   3511  HB2 TYR A 131       7.554 140.307 146.256  1.00  0.00           H  
ATOM   3512  HB3 TYR A 131       7.732 140.152 144.492  1.00  0.00           H  
ATOM   3513  HD1 TYR A 131       5.572 139.226 147.380  1.00  0.00           H  
ATOM   3514  HD2 TYR A 131       5.888 139.446 143.130  1.00  0.00           H  
ATOM   3515  HE1 TYR A 131       3.166 138.727 147.178  1.00  0.00           H  
ATOM   3516  HE2 TYR A 131       3.489 138.902 142.920  1.00  0.00           H  
ATOM   3517  HH  TYR A 131       1.485 138.494 144.049  1.00  0.00           H  
ATOM   3518  N   LEU A 132       8.324 137.506 143.270  1.00  0.00           N  
ATOM   3519  CA  LEU A 132       8.078 136.518 142.211  1.00  0.00           C  
ATOM   3520  C   LEU A 132       8.795 135.220 142.492  1.00  0.00           C  
ATOM   3521  O   LEU A 132       8.200 134.164 142.319  1.00  0.00           O  
ATOM   3522  CB  LEU A 132       8.438 137.046 140.812  1.00  0.00           C  
ATOM   3523  CG  LEU A 132       7.694 138.307 140.345  1.00  0.00           C  
ATOM   3524  CD1 LEU A 132       8.466 139.037 139.260  1.00  0.00           C  
ATOM   3525  CD2 LEU A 132       6.283 138.005 139.925  1.00  0.00           C  
ATOM   3526  H   LEU A 132       8.807 138.362 143.039  1.00  0.00           H  
ATOM   3527  HA  LEU A 132       7.005 136.327 142.214  1.00  0.00           H  
ATOM   3528  HB2 LEU A 132       9.505 137.269 140.806  1.00  0.00           H  
ATOM   3529  HB3 LEU A 132       8.229 136.253 140.094  1.00  0.00           H  
ATOM   3530  HG  LEU A 132       7.627 138.978 141.201  1.00  0.00           H  
ATOM   3531 HD11 LEU A 132       9.461 139.288 139.628  1.00  0.00           H  
ATOM   3532 HD12 LEU A 132       8.554 138.396 138.383  1.00  0.00           H  
ATOM   3533 HD13 LEU A 132       7.937 139.951 138.990  1.00  0.00           H  
ATOM   3534 HD21 LEU A 132       6.295 137.333 139.067  1.00  0.00           H  
ATOM   3535 HD22 LEU A 132       5.752 137.530 140.750  1.00  0.00           H  
ATOM   3536 HD23 LEU A 132       5.778 138.932 139.654  1.00  0.00           H  
ATOM   3537  N   GLY A 133      10.032 135.309 142.981  1.00  0.00           N  
ATOM   3538  CA  GLY A 133      10.872 134.161 143.314  1.00  0.00           C  
ATOM   3539  C   GLY A 133      10.354 133.279 144.430  1.00  0.00           C  
ATOM   3540  O   GLY A 133      10.464 132.057 144.339  1.00  0.00           O  
ATOM   3541  H   GLY A 133      10.414 136.232 143.131  1.00  0.00           H  
ATOM   3542  HA2 GLY A 133      10.972 133.547 142.419  1.00  0.00           H  
ATOM   3543  HA3 GLY A 133      11.852 134.536 143.609  1.00  0.00           H  
ATOM   3544  N   ILE A 134       9.806 133.885 145.498  1.00  0.00           N  
ATOM   3545  CA  ILE A 134       9.265 133.186 146.679  1.00  0.00           C  
ATOM   3546  C   ILE A 134       7.812 132.734 146.463  1.00  0.00           C  
ATOM   3547  O   ILE A 134       7.445 131.624 146.873  1.00  0.00           O  
ATOM   3548  CB  ILE A 134       9.438 134.061 147.955  1.00  0.00           C  
ATOM   3549  CG1 ILE A 134      10.929 134.188 148.336  1.00  0.00           C  
ATOM   3550  CG2 ILE A 134       8.594 133.573 149.134  1.00  0.00           C  
ATOM   3551  CD1 ILE A 134      11.278 135.406 149.151  1.00  0.00           C  
ATOM   3552  H   ILE A 134       9.761 134.894 145.491  1.00  0.00           H  
ATOM   3553  HA  ILE A 134       9.841 132.273 146.829  1.00  0.00           H  
ATOM   3554  HB  ILE A 134       9.062 135.054 147.709  1.00  0.00           H  
ATOM   3555 HG12 ILE A 134      11.207 133.305 148.912  1.00  0.00           H  
ATOM   3556 HG13 ILE A 134      11.511 134.219 147.415  1.00  0.00           H  
ATOM   3557 HG21 ILE A 134       7.545 133.536 148.839  1.00  0.00           H  
ATOM   3558 HG22 ILE A 134       8.924 132.577 149.429  1.00  0.00           H  
ATOM   3559 HG23 ILE A 134       8.711 134.259 149.973  1.00  0.00           H  
ATOM   3560 HD11 ILE A 134      11.036 136.305 148.583  1.00  0.00           H  
ATOM   3561 HD12 ILE A 134      10.707 135.398 150.079  1.00  0.00           H  
ATOM   3562 HD13 ILE A 134      12.344 135.397 149.380  1.00  0.00           H  
ATOM   3563  N   THR A 135       6.983 133.595 145.837  1.00  0.00           N  
ATOM   3564  CA  THR A 135       5.578 133.266 145.634  1.00  0.00           C  
ATOM   3565  C   THR A 135       5.394 132.270 144.503  1.00  0.00           C  
ATOM   3566  O   THR A 135       4.651 131.317 144.682  1.00  0.00           O  
ATOM   3567  CB  THR A 135       4.706 134.506 145.494  1.00  0.00           C  
ATOM   3568  OG1 THR A 135       5.060 135.205 144.299  1.00  0.00           O  
ATOM   3569  CG2 THR A 135       4.771 135.417 146.725  1.00  0.00           C  
ATOM   3570  H   THR A 135       7.341 134.479 145.505  1.00  0.00           H  
ATOM   3571  HA  THR A 135       5.228 132.768 146.538  1.00  0.00           H  
ATOM   3572  HB  THR A 135       3.668 134.182 145.423  1.00  0.00           H  
ATOM   3573 HG21 THR A 135       4.469 134.855 147.609  1.00  0.00           H  
ATOM   3574 HG22 THR A 135       5.791 135.779 146.856  1.00  0.00           H  
ATOM   3575 HG23 THR A 135       4.100 136.264 146.586  1.00  0.00           H  
ATOM   3576  HG1 THR A 135       5.976 135.480 144.384  1.00  0.00           H  
ATOM   3577  N   ARG A 136       6.045 132.466 143.353  1.00  0.00           N  
ATOM   3578  CA  ARG A 136       5.915 131.505 142.254  1.00  0.00           C  
ATOM   3579  C   ARG A 136       6.872 130.315 142.503  1.00  0.00           C  
ATOM   3580  O   ARG A 136       7.810 130.472 143.289  1.00  0.00           O  
ATOM   3581  CB  ARG A 136       6.194 132.175 140.898  1.00  0.00           C  
ATOM   3582  CG  ARG A 136       5.241 133.330 140.536  1.00  0.00           C  
ATOM   3583  CD  ARG A 136       3.748 132.971 140.553  1.00  0.00           C  
ATOM   3584  NE  ARG A 136       3.430 131.867 139.635  1.00  0.00           N  
ATOM   3585  CZ  ARG A 136       2.199 131.536 139.205  1.00  0.00           C  
ATOM   3586  NH1 ARG A 136       2.054 130.487 138.385  1.00  0.00           N  
ATOM   3587  NH2 ARG A 136       1.112 132.229 139.577  1.00  0.00           N1+
ATOM   3588  H   ARG A 136       6.949 132.289 143.788  1.00  0.00           H  
ATOM   3589  HA  ARG A 136       4.891 131.134 142.220  1.00  0.00           H  
ATOM   3590  HB2 ARG A 136       7.216 132.559 140.898  1.00  0.00           H  
ATOM   3591  HB3 ARG A 136       6.130 131.416 140.117  1.00  0.00           H  
ATOM   3592  HG2 ARG A 136       5.404 134.155 141.232  1.00  0.00           H  
ATOM   3593  HG3 ARG A 136       5.500 133.688 139.539  1.00  0.00           H  
ATOM   3594  HD2 ARG A 136       3.449 132.694 141.563  1.00  0.00           H  
ATOM   3595  HD3 ARG A 136       3.181 133.855 140.260  1.00  0.00           H  
ATOM   3596  HE  ARG A 136       4.210 131.311 139.314  1.00  0.00           H  
ATOM   3597 HH11 ARG A 136       1.135 130.228 138.054  1.00  0.00           H  
ATOM   3598 HH12 ARG A 136       2.863 129.953 138.100  1.00  0.00           H  
ATOM   3599 HH21 ARG A 136       0.200 131.957 139.240  1.00  0.00           H  
ATOM   3600 HH22 ARG A 136       1.207 133.023 140.195  1.00  0.00           H  
ATOM   3601  N   PRO A 137       6.653 129.098 141.922  1.00  0.00           N  
ATOM   3602  CA  PRO A 137       7.583 127.979 142.211  1.00  0.00           C  
ATOM   3603  C   PRO A 137       9.058 128.289 141.912  1.00  0.00           C  
ATOM   3604  O   PRO A 137       9.374 129.255 141.197  1.00  0.00           O  
ATOM   3605  CB  PRO A 137       7.032 126.815 141.366  1.00  0.00           C  
ATOM   3606  CG  PRO A 137       5.611 127.174 141.123  1.00  0.00           C  
ATOM   3607  CD  PRO A 137       5.585 128.664 140.992  1.00  0.00           C  
ATOM   3608  HA  PRO A 137       7.611 127.751 143.277  1.00  0.00           H  
ATOM   3609  HB2 PRO A 137       7.575 126.731 140.425  1.00  0.00           H  
ATOM   3610  HB3 PRO A 137       7.104 125.874 141.912  1.00  0.00           H  
ATOM   3611  HG2 PRO A 137       4.990 126.855 141.960  1.00  0.00           H  
ATOM   3612  HG3 PRO A 137       5.252 126.706 140.206  1.00  0.00           H  
ATOM   3613  HD2 PRO A 137       4.617 129.067 141.291  1.00  0.00           H  
ATOM   3614  HD3 PRO A 137       5.806 128.971 139.970  1.00  0.00           H  
ATOM   3615  N   PHE A 138       9.959 127.489 142.496  1.00  0.00           N  
ATOM   3616  CA  PHE A 138      11.390 127.685 142.320  1.00  0.00           C  
ATOM   3617  C   PHE A 138      11.873 127.414 140.892  1.00  0.00           C  
ATOM   3618  O   PHE A 138      11.308 126.584 140.171  1.00  0.00           O  
ATOM   3619  CB  PHE A 138      12.200 126.876 143.354  1.00  0.00           C  
ATOM   3620  CG  PHE A 138      13.627 127.348 143.538  1.00  0.00           C  
ATOM   3621  CD1 PHE A 138      13.903 128.590 144.109  1.00  0.00           C  
ATOM   3622  CD2 PHE A 138      14.697 126.551 143.142  1.00  0.00           C  
ATOM   3623  CE1 PHE A 138      15.224 129.033 144.263  1.00  0.00           C  
ATOM   3624  CE2 PHE A 138      16.018 126.990 143.307  1.00  0.00           C  
ATOM   3625  CZ  PHE A 138      16.272 128.229 143.864  1.00  0.00           C  
ATOM   3626  H   PHE A 138       9.636 126.727 143.075  1.00  0.00           H  
ATOM   3627  HA  PHE A 138      11.571 128.745 142.499  1.00  0.00           H  
ATOM   3628  HB2 PHE A 138      11.691 126.945 144.315  1.00  0.00           H  
ATOM   3629  HB3 PHE A 138      12.224 125.836 143.030  1.00  0.00           H  
ATOM   3630  HD1 PHE A 138      13.088 129.219 144.437  1.00  0.00           H  
ATOM   3631  HD2 PHE A 138      14.507 125.583 142.702  1.00  0.00           H  
ATOM   3632  HE1 PHE A 138      15.421 130.003 144.694  1.00  0.00           H  
ATOM   3633  HE2 PHE A 138      16.838 126.359 142.998  1.00  0.00           H  
ATOM   3634  HZ  PHE A 138      17.290 128.568 143.987  1.00  0.00           H  
ATOM   3635  N   SER A 139      12.894 128.184 140.485  1.00  0.00           N  
ATOM   3636  CA  SER A 139      13.606 128.072 139.217  1.00  0.00           C  
ATOM   3637  C   SER A 139      15.082 128.328 139.516  1.00  0.00           C  
ATOM   3638  O   SER A 139      15.426 129.367 140.101  1.00  0.00           O  
ATOM   3639  CB  SER A 139      13.076 129.062 138.181  1.00  0.00           C  
ATOM   3640  OG  SER A 139      13.554 128.718 136.888  1.00  0.00           O  
ATOM   3641  H   SER A 139      13.198 128.910 141.117  1.00  0.00           H  
ATOM   3642  HA  SER A 139      13.460 127.081 138.787  1.00  0.00           H  
ATOM   3643  HB2 SER A 139      13.415 130.066 138.435  1.00  0.00           H  
ATOM   3644  HB3 SER A 139      11.986 129.036 138.181  1.00  0.00           H  
ATOM   3645  HG  SER A 139      13.202 129.361 136.268  1.00  0.00           H  
ATOM   3646  N   ARG A 140      15.940 127.337 139.183  1.00  0.00           N  
ATOM   3647  CA  ARG A 140      17.393 127.401 139.384  1.00  0.00           C  
ATOM   3648  C   ARG A 140      17.989 128.597 138.597  1.00  0.00           C  
ATOM   3649  O   ARG A 140      17.694 128.725 137.398  1.00  0.00           O  
ATOM   3650  CB  ARG A 140      17.996 126.027 139.011  1.00  0.00           C  
ATOM   3651  CG  ARG A 140      19.420 125.772 139.536  1.00  0.00           C  
ATOM   3652  CD  ARG A 140      20.507 126.520 138.758  1.00  0.00           C  
ATOM   3653  NE  ARG A 140      21.856 126.173 139.225  1.00  0.00           N  
ATOM   3654  CZ  ARG A 140      22.994 126.672 138.710  1.00  0.00           C  
ATOM   3655  NH1 ARG A 140      22.981 127.534 137.681  1.00  0.00           N  
ATOM   3656  NH2 ARG A 140      24.169 126.303 139.235  1.00  0.00           N1+
ATOM   3657  H   ARG A 140      15.759 127.540 138.204  1.00  0.00           H  
ATOM   3658  HA  ARG A 140      17.647 127.591 140.427  1.00  0.00           H  
ATOM   3659  HB2 ARG A 140      17.362 125.255 139.452  1.00  0.00           H  
ATOM   3660  HB3 ARG A 140      17.970 125.884 137.930  1.00  0.00           H  
ATOM   3661  HG2 ARG A 140      19.472 126.048 140.591  1.00  0.00           H  
ATOM   3662  HG3 ARG A 140      19.623 124.702 139.460  1.00  0.00           H  
ATOM   3663  HD2 ARG A 140      20.424 126.275 137.699  1.00  0.00           H  
ATOM   3664  HD3 ARG A 140      20.372 127.593 138.888  1.00  0.00           H  
ATOM   3665  HE  ARG A 140      21.920 125.528 139.998  1.00  0.00           H  
ATOM   3666 HH11 ARG A 140      23.850 127.894 137.313  1.00  0.00           H  
ATOM   3667 HH12 ARG A 140      22.103 127.826 137.277  1.00  0.00           H  
ATOM   3668 HH21 ARG A 140      24.195 125.657 140.011  1.00  0.00           H  
ATOM   3669 HH22 ARG A 140      25.031 126.670 138.856  1.00  0.00           H  
ATOM   3670  N   PRO A 141      18.756 129.509 139.265  1.00  0.00           N  
ATOM   3671  CA  PRO A 141      19.336 130.661 138.552  1.00  0.00           C  
ATOM   3672  C   PRO A 141      19.910 130.292 137.182  1.00  0.00           C  
ATOM   3673  O   PRO A 141      20.891 129.551 137.063  1.00  0.00           O  
ATOM   3674  CB  PRO A 141      20.397 131.202 139.528  1.00  0.00           C  
ATOM   3675  CG  PRO A 141      20.510 130.171 140.620  1.00  0.00           C  
ATOM   3676  CD  PRO A 141      19.168 129.520 140.680  1.00  0.00           C  
ATOM   3677  HA  PRO A 141      18.586 131.412 138.303  1.00  0.00           H  
ATOM   3678  HB2 PRO A 141      21.354 131.324 139.020  1.00  0.00           H  
ATOM   3679  HB3 PRO A 141      20.080 132.160 139.941  1.00  0.00           H  
ATOM   3680  HG2 PRO A 141      20.748 130.646 141.572  1.00  0.00           H  
ATOM   3681  HG3 PRO A 141      21.280 129.439 140.377  1.00  0.00           H  
ATOM   3682  HD2 PRO A 141      18.475 130.102 141.288  1.00  0.00           H  
ATOM   3683  HD3 PRO A 141      19.239 128.508 141.078  1.00  0.00           H  
ATOM   3684  N   ALA A 142      19.203 130.747 136.144  1.00  0.00           N  
ATOM   3685  CA  ALA A 142      19.507 130.493 134.755  1.00  0.00           C  
ATOM   3686  C   ALA A 142      20.238 131.694 134.140  1.00  0.00           C  
ATOM   3687  O   ALA A 142      20.190 132.805 134.673  1.00  0.00           O  
ATOM   3688  CB  ALA A 142      18.217 130.192 134.005  1.00  0.00           C  
ATOM   3689  H   ALA A 142      18.392 131.313 136.346  1.00  0.00           H  
ATOM   3690  HA  ALA A 142      20.167 129.629 134.678  1.00  0.00           H  
ATOM   3691  HB1 ALA A 142      17.736 129.318 134.445  1.00  0.00           H  
ATOM   3692  HB2 ALA A 142      17.547 131.049 134.075  1.00  0.00           H  
ATOM   3693  HB3 ALA A 142      18.444 129.993 132.958  1.00  0.00           H  
ATOM   3694  N   VAL A 143      20.935 131.454 133.023  1.00  0.00           N  
ATOM   3695  CA  VAL A 143      21.678 132.457 132.261  1.00  0.00           C  
ATOM   3696  C   VAL A 143      20.693 133.492 131.681  1.00  0.00           C  
ATOM   3697  O   VAL A 143      21.022 134.676 131.595  1.00  0.00           O  
ATOM   3698  CB  VAL A 143      22.585 131.771 131.191  1.00  0.00           C  
ATOM   3699  CG1 VAL A 143      21.780 130.978 130.161  1.00  0.00           C  
ATOM   3700  CG2 VAL A 143      23.517 132.765 130.516  1.00  0.00           C  
ATOM   3701  H   VAL A 143      20.949 130.505 132.679  1.00  0.00           H  
ATOM   3702  HA  VAL A 143      22.360 133.004 132.912  1.00  0.00           H  
ATOM   3703  HB  VAL A 143      23.203 131.053 131.731  1.00  0.00           H  
ATOM   3704 HG11 VAL A 143      21.159 130.243 130.673  1.00  0.00           H  
ATOM   3705 HG12 VAL A 143      21.144 131.659 129.594  1.00  0.00           H  
ATOM   3706 HG13 VAL A 143      22.462 130.468 129.481  1.00  0.00           H  
ATOM   3707 HG21 VAL A 143      22.928 133.499 129.965  1.00  0.00           H  
ATOM   3708 HG22 VAL A 143      24.116 133.273 131.272  1.00  0.00           H  
ATOM   3709 HG23 VAL A 143      24.175 132.236 129.827  1.00  0.00           H  
ATOM   3710  N   ALA A 144      19.472 133.026 131.333  1.00  0.00           N  
ATOM   3711  CA  ALA A 144      18.361 133.802 130.787  1.00  0.00           C  
ATOM   3712  C   ALA A 144      17.794 134.758 131.834  1.00  0.00           C  
ATOM   3713  O   ALA A 144      17.505 135.919 131.521  1.00  0.00           O  
ATOM   3714  CB  ALA A 144      17.270 132.872 130.282  1.00  0.00           C  
ATOM   3715  H   ALA A 144      19.311 132.038 131.464  1.00  0.00           H  
ATOM   3716  HA  ALA A 144      18.738 134.395 129.953  1.00  0.00           H  
ATOM   3717  HB1 ALA A 144      17.680 132.212 129.518  1.00  0.00           H  
ATOM   3718  HB2 ALA A 144      16.888 132.276 131.111  1.00  0.00           H  
ATOM   3719  HB3 ALA A 144      16.459 133.462 129.855  1.00  0.00           H  
ATOM   3720  N   SER A 145      17.661 134.275 133.078  1.00  0.00           N  
ATOM   3721  CA  SER A 145      17.149 135.078 134.178  1.00  0.00           C  
ATOM   3722  C   SER A 145      18.142 136.208 134.543  1.00  0.00           C  
ATOM   3723  O   SER A 145      17.703 137.321 134.855  1.00  0.00           O  
ATOM   3724  CB  SER A 145      16.781 134.193 135.374  1.00  0.00           C  
ATOM   3725  OG  SER A 145      17.902 133.692 136.089  1.00  0.00           O  
ATOM   3726  H   SER A 145      17.926 133.317 133.258  1.00  0.00           H  
ATOM   3727  HA  SER A 145      16.228 135.566 133.860  1.00  0.00           H  
ATOM   3728  HB2 SER A 145      16.201 133.346 135.008  1.00  0.00           H  
ATOM   3729  HB3 SER A 145      16.171 134.781 136.060  1.00  0.00           H  
ATOM   3730  HG  SER A 145      18.431 133.177 135.475  1.00  0.00           H  
ATOM   3731  N   GLN A 146      19.470 135.924 134.454  1.00  0.00           N  
ATOM   3732  CA  GLN A 146      20.544 136.870 134.735  1.00  0.00           C  
ATOM   3733  C   GLN A 146      20.563 137.943 133.617  1.00  0.00           C  
ATOM   3734  O   GLN A 146      20.696 139.146 133.894  1.00  0.00           O  
ATOM   3735  CB  GLN A 146      21.876 136.124 134.839  1.00  0.00           C  
ATOM   3736  CG  GLN A 146      23.093 137.010 135.104  1.00  0.00           C  
ATOM   3737  CD  GLN A 146      24.401 136.255 134.965  1.00  0.00           C  
ATOM   3738  NE2 GLN A 146      25.308 136.390 135.792  1.00  0.00           N  
ATOM   3739  OE1 GLN A 146      24.546 135.457 133.906  1.00  0.00           O  
ATOM   3740  H   GLN A 146      19.731 134.990 134.173  1.00  0.00           H  
ATOM   3741  HA  GLN A 146      20.379 137.370 135.689  1.00  0.00           H  
ATOM   3742  HB2 GLN A 146      21.798 135.404 135.654  1.00  0.00           H  
ATOM   3743  HB3 GLN A 146      22.041 135.594 133.901  1.00  0.00           H  
ATOM   3744  HG2 GLN A 146      23.024 137.406 136.117  1.00  0.00           H  
ATOM   3745  HG3 GLN A 146      23.087 137.834 134.391  1.00  0.00           H  
ATOM   3746 HE21 GLN A 146      26.178 135.892 135.673  1.00  0.00           H  
ATOM   3747 HE22 GLN A 146      25.180 136.999 136.588  1.00  0.00           H  
ATOM   3748  N   ARG A 147      20.362 137.490 132.372  1.00  0.00           N  
ATOM   3749  CA  ARG A 147      20.267 138.294 131.159  1.00  0.00           C  
ATOM   3750  C   ARG A 147      19.072 139.248 131.310  1.00  0.00           C  
ATOM   3751  O   ARG A 147      19.253 140.463 131.214  1.00  0.00           O  
ATOM   3752  CB  ARG A 147      20.082 137.340 129.972  1.00  0.00           C  
ATOM   3753  CG  ARG A 147      20.379 137.902 128.610  1.00  0.00           C  
ATOM   3754  CD  ARG A 147      20.019 136.875 127.550  1.00  0.00           C  
ATOM   3755  NE  ARG A 147      20.893 135.731 127.700  1.00  0.00           N  
ATOM   3756  CZ  ARG A 147      20.500 134.471 127.702  1.00  0.00           C  
ATOM   3757  NH1 ARG A 147      19.226 134.161 127.473  1.00  0.00           N  
ATOM   3758  NH2 ARG A 147      21.377 133.504 127.900  1.00  0.00           N1+
ATOM   3759  H   ARG A 147      20.267 136.490 132.263  1.00  0.00           H  
ATOM   3760  HA  ARG A 147      21.165 138.889 130.991  1.00  0.00           H  
ATOM   3761  HB2 ARG A 147      20.739 136.485 130.128  1.00  0.00           H  
ATOM   3762  HB3 ARG A 147      19.044 137.006 129.974  1.00  0.00           H  
ATOM   3763  HG2 ARG A 147      21.440 138.141 128.539  1.00  0.00           H  
ATOM   3764  HG3 ARG A 147      19.791 138.807 128.454  1.00  0.00           H  
ATOM   3765  HD2 ARG A 147      20.149 137.309 126.559  1.00  0.00           H  
ATOM   3766  HD3 ARG A 147      18.982 136.564 127.677  1.00  0.00           H  
ATOM   3767  HE  ARG A 147      21.881 135.911 127.812  1.00  0.00           H  
ATOM   3768 HH11 ARG A 147      18.548 134.894 127.320  1.00  0.00           H  
ATOM   3769 HH12 ARG A 147      18.938 133.193 127.452  1.00  0.00           H  
ATOM   3770 HH21 ARG A 147      22.350 133.728 128.050  1.00  0.00           H  
ATOM   3771 HH22 ARG A 147      21.075 132.540 127.901  1.00  0.00           H  
ATOM   3772  N   ARG A 148      17.880 138.703 131.651  1.00  0.00           N  
ATOM   3773  CA  ARG A 148      16.647 139.460 131.904  1.00  0.00           C  
ATOM   3774  C   ARG A 148      16.828 140.504 133.013  1.00  0.00           C  
ATOM   3775  O   ARG A 148      16.363 141.627 132.862  1.00  0.00           O  
ATOM   3776  CB  ARG A 148      15.485 138.499 132.224  1.00  0.00           C  
ATOM   3777  CG  ARG A 148      14.111 139.157 132.391  1.00  0.00           C  
ATOM   3778  CD  ARG A 148      13.022 138.104 132.436  1.00  0.00           C  
ATOM   3779  NE  ARG A 148      11.879 138.560 133.227  1.00  0.00           N  
ATOM   3780  CZ  ARG A 148      11.252 137.822 134.140  1.00  0.00           C  
ATOM   3781  NH1 ARG A 148      11.643 136.574 134.379  1.00  0.00           N  
ATOM   3782  NH2 ARG A 148      10.222 138.323 134.814  1.00  0.00           N1+
ATOM   3783  H   ARG A 148      17.835 137.698 131.738  1.00  0.00           H  
ATOM   3784  HA  ARG A 148      16.403 140.009 130.995  1.00  0.00           H  
ATOM   3785  HB2 ARG A 148      15.414 137.776 131.412  1.00  0.00           H  
ATOM   3786  HB3 ARG A 148      15.724 137.981 133.153  1.00  0.00           H  
ATOM   3787  HG2 ARG A 148      13.929 139.826 131.550  1.00  0.00           H  
ATOM   3788  HG3 ARG A 148      14.097 139.728 133.319  1.00  0.00           H  
ATOM   3789  HD2 ARG A 148      13.424 137.195 132.883  1.00  0.00           H  
ATOM   3790  HD3 ARG A 148      12.690 137.892 131.420  1.00  0.00           H  
ATOM   3791  HE  ARG A 148      11.543 139.499 133.069  1.00  0.00           H  
ATOM   3792 HH11 ARG A 148      11.158 136.016 135.067  1.00  0.00           H  
ATOM   3793 HH12 ARG A 148      12.425 136.184 133.872  1.00  0.00           H  
ATOM   3794 HH21 ARG A 148       9.912 139.267 134.634  1.00  0.00           H  
ATOM   3795 HH22 ARG A 148       9.749 137.759 135.506  1.00  0.00           H  
ATOM   3796  N   ALA A 149      17.528 140.149 134.101  1.00  0.00           N  
ATOM   3797  CA  ALA A 149      17.795 141.052 135.229  1.00  0.00           C  
ATOM   3798  C   ALA A 149      18.726 142.198 134.822  1.00  0.00           C  
ATOM   3799  O   ALA A 149      18.454 143.343 135.176  1.00  0.00           O  
ATOM   3800  CB  ALA A 149      18.363 140.276 136.406  1.00  0.00           C  
ATOM   3801  H   ALA A 149      17.892 139.208 134.147  1.00  0.00           H  
ATOM   3802  HA  ALA A 149      16.849 141.498 135.535  1.00  0.00           H  
ATOM   3803  HB1 ALA A 149      17.661 139.496 136.700  1.00  0.00           H  
ATOM   3804  HB2 ALA A 149      19.311 139.822 136.118  1.00  0.00           H  
ATOM   3805  HB3 ALA A 149      18.524 140.954 137.244  1.00  0.00           H  
ATOM   3806  N   TRP A 150      19.759 141.920 134.007  1.00  0.00           N  
ATOM   3807  CA  TRP A 150      20.655 142.968 133.514  1.00  0.00           C  
ATOM   3808  C   TRP A 150      19.947 143.921 132.527  1.00  0.00           C  
ATOM   3809  O   TRP A 150      20.192 145.123 132.559  1.00  0.00           O  
ATOM   3810  CB  TRP A 150      21.927 142.375 132.896  1.00  0.00           C  
ATOM   3811  CG  TRP A 150      23.086 142.227 133.841  1.00  0.00           C  
ATOM   3812  CD1 TRP A 150      23.707 141.065 134.193  1.00  0.00           C  
ATOM   3813  CD2 TRP A 150      23.739 143.274 134.585  1.00  0.00           C  
ATOM   3814  NE1 TRP A 150      24.702 141.317 135.110  1.00  0.00           N  
ATOM   3815  CE2 TRP A 150      24.714 142.657 135.404  1.00  0.00           C  
ATOM   3816  CE3 TRP A 150      23.550 144.665 134.689  1.00  0.00           C  
ATOM   3817  CZ2 TRP A 150      25.529 143.388 136.283  1.00  0.00           C  
ATOM   3818  CZ3 TRP A 150      24.349 145.393 135.569  1.00  0.00           C  
ATOM   3819  CH2 TRP A 150      25.338 144.759 136.340  1.00  0.00           C  
ATOM   3820  H   TRP A 150      19.921 140.963 133.728  1.00  0.00           H  
ATOM   3821  HA  TRP A 150      20.950 143.562 134.379  1.00  0.00           H  
ATOM   3822  HB2 TRP A 150      21.683 141.388 132.504  1.00  0.00           H  
ATOM   3823  HB3 TRP A 150      22.239 143.024 132.078  1.00  0.00           H  
ATOM   3824  HD1 TRP A 150      23.455 140.088 133.808  1.00  0.00           H  
ATOM   3825  HE1 TRP A 150      25.324 140.626 135.504  1.00  0.00           H  
ATOM   3826  HE3 TRP A 150      22.797 145.161 134.095  1.00  0.00           H  
ATOM   3827  HZ2 TRP A 150      26.276 142.900 136.891  1.00  0.00           H  
ATOM   3828  HZ3 TRP A 150      24.206 146.460 135.660  1.00  0.00           H  
ATOM   3829  HH2 TRP A 150      25.962 145.353 136.991  1.00  0.00           H  
ATOM   3830  N   ALA A 151      19.064 143.390 131.670  1.00  0.00           N  
ATOM   3831  CA  ALA A 151      18.275 144.182 130.728  1.00  0.00           C  
ATOM   3832  C   ALA A 151      17.387 145.154 131.539  1.00  0.00           C  
ATOM   3833  O   ALA A 151      17.345 146.356 131.233  1.00  0.00           O  
ATOM   3834  CB  ALA A 151      17.434 143.261 129.853  1.00  0.00           C  
ATOM   3835  H   ALA A 151      18.937 142.388 131.675  1.00  0.00           H  
ATOM   3836  HA  ALA A 151      18.926 144.756 130.069  1.00  0.00           H  
ATOM   3837  HB1 ALA A 151      18.089 142.596 129.291  1.00  0.00           H  
ATOM   3838  HB2 ALA A 151      16.769 142.669 130.482  1.00  0.00           H  
ATOM   3839  HB3 ALA A 151      16.842 143.859 129.160  1.00  0.00           H  
ATOM   3840  N   THR A 152      16.785 144.658 132.636  1.00  0.00           N  
ATOM   3841  CA  THR A 152      15.946 145.443 133.553  1.00  0.00           C  
ATOM   3842  C   THR A 152      16.735 146.581 134.230  1.00  0.00           C  
ATOM   3843  O   THR A 152      16.188 147.665 134.375  1.00  0.00           O  
ATOM   3844  CB  THR A 152      15.257 144.524 134.596  1.00  0.00           C  
ATOM   3845  OG1 THR A 152      14.629 143.435 133.915  1.00  0.00           O  
ATOM   3846  CG2 THR A 152      14.216 145.262 135.447  1.00  0.00           C  
ATOM   3847  H   THR A 152      16.919 143.679 132.843  1.00  0.00           H  
ATOM   3848  HA  THR A 152      15.166 145.917 132.957  1.00  0.00           H  
ATOM   3849  HB  THR A 152      16.030 144.167 135.277  1.00  0.00           H  
ATOM   3850 HG21 THR A 152      14.693 146.097 135.961  1.00  0.00           H  
ATOM   3851 HG22 THR A 152      13.421 145.638 134.803  1.00  0.00           H  
ATOM   3852 HG23 THR A 152      13.795 144.576 136.182  1.00  0.00           H  
ATOM   3853  HG1 THR A 152      15.308 142.973 133.418  1.00  0.00           H  
ATOM   3854  N   VAL A 153      17.994 146.331 134.670  1.00  0.00           N  
ATOM   3855  CA  VAL A 153      18.874 147.340 135.294  1.00  0.00           C  
ATOM   3856  C   VAL A 153      19.146 148.471 134.268  1.00  0.00           C  
ATOM   3857  O   VAL A 153      19.199 149.633 134.646  1.00  0.00           O  
ATOM   3858  CB  VAL A 153      20.192 146.711 135.835  1.00  0.00           C  
ATOM   3859  CG1 VAL A 153      21.170 147.781 136.322  1.00  0.00           C  
ATOM   3860  CG2 VAL A 153      19.904 145.703 136.954  1.00  0.00           C  
ATOM   3861  H   VAL A 153      18.353 145.393 134.564  1.00  0.00           H  
ATOM   3862  HA  VAL A 153      18.371 147.763 136.164  1.00  0.00           H  
ATOM   3863  HB  VAL A 153      20.660 146.182 135.004  1.00  0.00           H  
ATOM   3864 HG11 VAL A 153      21.386 148.473 135.508  1.00  0.00           H  
ATOM   3865 HG12 VAL A 153      20.726 148.327 137.155  1.00  0.00           H  
ATOM   3866 HG13 VAL A 153      22.095 147.306 136.650  1.00  0.00           H  
ATOM   3867 HG21 VAL A 153      19.435 146.216 137.794  1.00  0.00           H  
ATOM   3868 HG22 VAL A 153      19.233 144.929 136.582  1.00  0.00           H  
ATOM   3869 HG23 VAL A 153      20.838 145.248 137.282  1.00  0.00           H  
ATOM   3870  N   GLY A 154      19.307 148.100 132.996  1.00  0.00           N  
ATOM   3871  CA  GLY A 154      19.523 149.026 131.893  1.00  0.00           C  
ATOM   3872  C   GLY A 154      18.297 149.887 131.635  1.00  0.00           C  
ATOM   3873  O   GLY A 154      18.437 151.083 131.380  1.00  0.00           O  
ATOM   3874  H   GLY A 154      19.277 147.113 132.785  1.00  0.00           H  
ATOM   3875  HA2 GLY A 154      20.365 149.674 132.135  1.00  0.00           H  
ATOM   3876  HA3 GLY A 154      19.750 148.456 130.992  1.00  0.00           H  
ATOM   3877  N   LEU A 155      17.080 149.287 131.728  1.00  0.00           N  
ATOM   3878  CA  LEU A 155      15.807 149.995 131.545  1.00  0.00           C  
ATOM   3879  C   LEU A 155      15.610 150.949 132.706  1.00  0.00           C  
ATOM   3880  O   LEU A 155      15.204 152.090 132.484  1.00  0.00           O  
ATOM   3881  CB  LEU A 155      14.621 149.037 131.449  1.00  0.00           C  
ATOM   3882  CG  LEU A 155      14.524 148.171 130.199  1.00  0.00           C  
ATOM   3883  CD1 LEU A 155      13.434 147.199 130.347  1.00  0.00           C  
ATOM   3884  CD2 LEU A 155      14.214 148.990 128.980  1.00  0.00           C  
ATOM   3885  H   LEU A 155      17.050 148.299 131.935  1.00  0.00           H  
ATOM   3886  HA  LEU A 155      15.852 150.541 130.603  1.00  0.00           H  
ATOM   3887  HB2 LEU A 155      14.670 148.368 132.308  1.00  0.00           H  
ATOM   3888  HB3 LEU A 155      13.711 149.635 131.505  1.00  0.00           H  
ATOM   3889  HG  LEU A 155      15.489 147.679 130.080  1.00  0.00           H  
ATOM   3890 HD11 LEU A 155      13.615 146.581 131.227  1.00  0.00           H  
ATOM   3891 HD12 LEU A 155      12.488 147.728 130.463  1.00  0.00           H  
ATOM   3892 HD13 LEU A 155      13.389 146.565 129.461  1.00  0.00           H  
ATOM   3893 HD21 LEU A 155      13.248 149.479 129.107  1.00  0.00           H  
ATOM   3894 HD22 LEU A 155      14.988 149.745 128.843  1.00  0.00           H  
ATOM   3895 HD23 LEU A 155      14.181 148.341 128.105  1.00  0.00           H  
ATOM   3896  N   VAL A 156      15.974 150.519 133.929  1.00  0.00           N  
ATOM   3897  CA  VAL A 156      15.917 151.385 135.110  1.00  0.00           C  
ATOM   3898  C   VAL A 156      16.858 152.601 134.935  1.00  0.00           C  
ATOM   3899  O   VAL A 156      16.411 153.736 135.122  1.00  0.00           O  
ATOM   3900  CB  VAL A 156      16.194 150.620 136.400  1.00  0.00           C  
ATOM   3901  CG1 VAL A 156      16.643 151.559 137.521  1.00  0.00           C  
ATOM   3902  CG2 VAL A 156      14.980 149.811 136.809  1.00  0.00           C  
ATOM   3903  H   VAL A 156      16.297 149.568 134.036  1.00  0.00           H  
ATOM   3904  HA  VAL A 156      14.898 151.762 135.200  1.00  0.00           H  
ATOM   3905  HB  VAL A 156      17.015 149.928 136.213  1.00  0.00           H  
ATOM   3906 HG11 VAL A 156      17.537 152.099 137.207  1.00  0.00           H  
ATOM   3907 HG12 VAL A 156      15.847 152.271 137.740  1.00  0.00           H  
ATOM   3908 HG13 VAL A 156      16.866 150.977 138.415  1.00  0.00           H  
ATOM   3909 HG21 VAL A 156      14.144 150.483 137.002  1.00  0.00           H  
ATOM   3910 HG22 VAL A 156      14.715 149.122 136.007  1.00  0.00           H  
ATOM   3911 HG23 VAL A 156      15.208 149.246 137.713  1.00  0.00           H  
ATOM   3912  N   TRP A 157      18.121 152.370 134.526  1.00  0.00           N  
ATOM   3913  CA  TRP A 157      19.087 153.444 134.285  1.00  0.00           C  
ATOM   3914  C   TRP A 157      18.600 154.437 133.205  1.00  0.00           C  
ATOM   3915  O   TRP A 157      18.730 155.634 133.398  1.00  0.00           O  
ATOM   3916  CB  TRP A 157      20.472 152.879 133.924  1.00  0.00           C  
ATOM   3917  CG  TRP A 157      21.256 152.343 135.087  1.00  0.00           C  
ATOM   3918  CD1 TRP A 157      21.150 152.713 136.396  1.00  0.00           C  
ATOM   3919  CD2 TRP A 157      22.296 151.355 135.030  1.00  0.00           C  
ATOM   3920  NE1 TRP A 157      22.062 152.021 137.160  1.00  0.00           N  
ATOM   3921  CE2 TRP A 157      22.801 151.202 136.344  1.00  0.00           C  
ATOM   3922  CE3 TRP A 157      22.841 150.566 133.994  1.00  0.00           C  
ATOM   3923  CZ2 TRP A 157      23.815 150.278 136.656  1.00  0.00           C  
ATOM   3924  CZ3 TRP A 157      23.867 149.674 134.293  1.00  0.00           C  
ATOM   3925  CH2 TRP A 157      24.342 149.530 135.607  1.00  0.00           C  
ATOM   3926  H   TRP A 157      18.414 151.415 134.379  1.00  0.00           H  
ATOM   3927  HA  TRP A 157      19.178 154.000 135.218  1.00  0.00           H  
ATOM   3928  HB2 TRP A 157      20.332 152.070 133.208  1.00  0.00           H  
ATOM   3929  HB3 TRP A 157      21.054 153.677 133.462  1.00  0.00           H  
ATOM   3930  HD1 TRP A 157      20.452 153.443 136.777  1.00  0.00           H  
ATOM   3931  HE1 TRP A 157      22.170 152.103 138.161  1.00  0.00           H  
ATOM   3932  HE3 TRP A 157      22.467 150.653 132.984  1.00  0.00           H  
ATOM   3933  HZ2 TRP A 157      24.170 150.154 137.668  1.00  0.00           H  
ATOM   3934  HZ3 TRP A 157      24.305 149.083 133.502  1.00  0.00           H  
ATOM   3935  HH2 TRP A 157      25.134 148.823 135.808  1.00  0.00           H  
ATOM   3936  N   ALA A 158      18.009 153.925 132.107  1.00  0.00           N  
ATOM   3937  CA  ALA A 158      17.467 154.702 130.990  1.00  0.00           C  
ATOM   3938  C   ALA A 158      16.281 155.549 131.456  1.00  0.00           C  
ATOM   3939  O   ALA A 158      16.166 156.702 131.045  1.00  0.00           O  
ATOM   3940  CB  ALA A 158      17.041 153.775 129.851  1.00  0.00           C  
ATOM   3941  H   ALA A 158      17.933 152.919 132.050  1.00  0.00           H  
ATOM   3942  HA  ALA A 158      18.248 155.368 130.622  1.00  0.00           H  
ATOM   3943  HB1 ALA A 158      17.899 153.192 129.517  1.00  0.00           H  
ATOM   3944  HB2 ALA A 158      16.260 153.102 130.203  1.00  0.00           H  
ATOM   3945  HB3 ALA A 158      16.661 154.370 129.021  1.00  0.00           H  
ATOM   3946  N   ALA A 159      15.433 154.999 132.340  1.00  0.00           N  
ATOM   3947  CA  ALA A 159      14.272 155.695 132.874  1.00  0.00           C  
ATOM   3948  C   ALA A 159      14.740 156.816 133.819  1.00  0.00           C  
ATOM   3949  O   ALA A 159      14.184 157.921 133.788  1.00  0.00           O  
ATOM   3950  CB  ALA A 159      13.355 154.711 133.609  1.00  0.00           C  
ATOM   3951  H   ALA A 159      15.610 154.054 132.650  1.00  0.00           H  
ATOM   3952  HA  ALA A 159      13.704 156.137 132.055  1.00  0.00           H  
ATOM   3953  HB1 ALA A 159      13.026 153.935 132.918  1.00  0.00           H  
ATOM   3954  HB2 ALA A 159      13.900 154.254 134.435  1.00  0.00           H  
ATOM   3955  HB3 ALA A 159      12.487 155.244 133.997  1.00  0.00           H  
ATOM   3956  N   ALA A 160      15.761 156.528 134.655  1.00  0.00           N  
ATOM   3957  CA  ALA A 160      16.310 157.508 135.601  1.00  0.00           C  
ATOM   3958  C   ALA A 160      17.018 158.652 134.829  1.00  0.00           C  
ATOM   3959  O   ALA A 160      16.853 159.812 135.182  1.00  0.00           O  
ATOM   3960  CB  ALA A 160      17.256 156.830 136.578  1.00  0.00           C  
ATOM   3961  H   ALA A 160      16.163 155.602 134.628  1.00  0.00           H  
ATOM   3962  HA  ALA A 160      15.494 157.943 136.178  1.00  0.00           H  
ATOM   3963  HB1 ALA A 160      16.720 156.053 137.123  1.00  0.00           H  
ATOM   3964  HB2 ALA A 160      18.086 156.384 136.030  1.00  0.00           H  
ATOM   3965  HB3 ALA A 160      17.641 157.568 137.282  1.00  0.00           H  
ATOM   3966  N   LEU A 161      17.738 158.321 133.737  1.00  0.00           N  
ATOM   3967  CA  LEU A 161      18.387 159.308 132.881  1.00  0.00           C  
ATOM   3968  C   LEU A 161      17.322 160.201 132.185  1.00  0.00           C  
ATOM   3969  O   LEU A 161      17.398 161.419 132.326  1.00  0.00           O  
ATOM   3970  CB  LEU A 161      19.313 158.620 131.855  1.00  0.00           C  
ATOM   3971  CG  LEU A 161      20.020 159.561 130.834  1.00  0.00           C  
ATOM   3972  CD1 LEU A 161      21.024 160.523 131.519  1.00  0.00           C  
ATOM   3973  CD2 LEU A 161      20.707 158.761 129.766  1.00  0.00           C  
ATOM   3974  H   LEU A 161      17.832 157.343 133.501  1.00  0.00           H  
ATOM   3975  HA  LEU A 161      19.011 159.953 133.500  1.00  0.00           H  
ATOM   3976  HB2 LEU A 161      20.086 158.087 132.408  1.00  0.00           H  
ATOM   3977  HB3 LEU A 161      18.713 157.906 131.291  1.00  0.00           H  
ATOM   3978  HG  LEU A 161      19.245 160.175 130.375  1.00  0.00           H  
ATOM   3979 HD11 LEU A 161      20.505 161.112 132.275  1.00  0.00           H  
ATOM   3980 HD12 LEU A 161      21.818 159.944 131.991  1.00  0.00           H  
ATOM   3981 HD13 LEU A 161      21.456 161.190 130.772  1.00  0.00           H  
ATOM   3982 HD21 LEU A 161      21.484 158.144 130.217  1.00  0.00           H  
ATOM   3983 HD22 LEU A 161      19.979 158.121 129.267  1.00  0.00           H  
ATOM   3984 HD23 LEU A 161      21.157 159.437 129.038  1.00  0.00           H  
ATOM   3985  N   ALA A 162      16.300 159.595 131.518  1.00  0.00           N  
ATOM   3986  CA  ALA A 162      15.199 160.311 130.849  1.00  0.00           C  
ATOM   3987  C   ALA A 162      14.528 161.323 131.776  1.00  0.00           C  
ATOM   3988  O   ALA A 162      14.249 162.463 131.381  1.00  0.00           O  
ATOM   3989  CB  ALA A 162      14.166 159.329 130.325  1.00  0.00           C  
ATOM   3990  H   ALA A 162      16.297 158.586 131.479  1.00  0.00           H  
ATOM   3991  HA  ALA A 162      15.634 160.860 130.014  1.00  0.00           H  
ATOM   3992  HB1 ALA A 162      14.645 158.629 129.640  1.00  0.00           H  
ATOM   3993  HB2 ALA A 162      13.731 158.780 131.160  1.00  0.00           H  
ATOM   3994  HB3 ALA A 162      13.381 159.873 129.799  1.00  0.00           H  
ATOM   3995  N   LEU A 163      14.304 160.909 133.019  1.00  0.00           N  
ATOM   3996  CA  LEU A 163      13.712 161.734 134.050  1.00  0.00           C  
ATOM   3997  C   LEU A 163      14.580 162.951 134.381  1.00  0.00           C  
ATOM   3998  O   LEU A 163      14.030 164.054 134.477  1.00  0.00           O  
ATOM   3999  CB  LEU A 163      13.470 160.883 135.301  1.00  0.00           C  
ATOM   4000  CG  LEU A 163      12.027 160.718 135.774  1.00  0.00           C  
ATOM   4001  CD1 LEU A 163      11.435 162.080 136.245  1.00  0.00           C  
ATOM   4002  CD2 LEU A 163      11.155 159.951 134.736  1.00  0.00           C  
ATOM   4003  H   LEU A 163      14.562 159.962 133.258  1.00  0.00           H  
ATOM   4004  HA  LEU A 163      12.762 162.118 133.678  1.00  0.00           H  
ATOM   4005  HB2 LEU A 163      13.863 159.887 135.099  1.00  0.00           H  
ATOM   4006  HB3 LEU A 163      14.031 161.336 136.118  1.00  0.00           H  
ATOM   4007  HG  LEU A 163      12.021 160.077 136.656  1.00  0.00           H  
ATOM   4008 HD11 LEU A 163      12.057 162.491 137.040  1.00  0.00           H  
ATOM   4009 HD12 LEU A 163      11.412 162.775 135.406  1.00  0.00           H  
ATOM   4010 HD13 LEU A 163      10.422 161.926 136.618  1.00  0.00           H  
ATOM   4011 HD21 LEU A 163      11.104 160.524 133.810  1.00  0.00           H  
ATOM   4012 HD22 LEU A 163      11.601 158.977 134.536  1.00  0.00           H  
ATOM   4013 HD23 LEU A 163      10.150 159.815 135.135  1.00  0.00           H  
ATOM   4014  N   GLY A 164      15.908 162.750 134.499  1.00  0.00           N  
ATOM   4015  CA  GLY A 164      16.884 163.795 134.780  1.00  0.00           C  
ATOM   4016  C   GLY A 164      17.013 164.832 133.669  1.00  0.00           C  
ATOM   4017  O   GLY A 164      17.459 165.949 133.907  1.00  0.00           O  
ATOM   4018  H   GLY A 164      16.251 161.807 134.384  1.00  0.00           H  
ATOM   4019  HA2 GLY A 164      16.586 164.307 135.695  1.00  0.00           H  
ATOM   4020  HA3 GLY A 164      17.857 163.326 134.927  1.00  0.00           H  
ATOM   4021  N   LEU A 165      16.636 164.467 132.445  1.00  0.00           N  
ATOM   4022  CA  LEU A 165      16.708 165.305 131.262  1.00  0.00           C  
ATOM   4023  C   LEU A 165      15.467 166.173 131.131  1.00  0.00           C  
ATOM   4024  O   LEU A 165      15.487 167.099 130.323  1.00  0.00           O  
ATOM   4025  CB  LEU A 165      16.866 164.431 129.995  1.00  0.00           C  
ATOM   4026  CG  LEU A 165      18.176 163.612 129.808  1.00  0.00           C  
ATOM   4027  CD1 LEU A 165      18.134 162.842 128.490  1.00  0.00           C  
ATOM   4028  CD2 LEU A 165      19.444 164.513 129.829  1.00  0.00           C  
ATOM   4029  H   LEU A 165      16.271 163.532 132.331  1.00  0.00           H  
ATOM   4030  HA  LEU A 165      17.577 165.955 131.364  1.00  0.00           H  
ATOM   4031  HB2 LEU A 165      16.040 163.720 129.991  1.00  0.00           H  
ATOM   4032  HB3 LEU A 165      16.778 165.095 129.135  1.00  0.00           H  
ATOM   4033  HG  LEU A 165      18.238 162.920 130.648  1.00  0.00           H  
ATOM   4034 HD11 LEU A 165      17.262 162.189 128.479  1.00  0.00           H  
ATOM   4035 HD12 LEU A 165      18.072 163.546 127.660  1.00  0.00           H  
ATOM   4036 HD13 LEU A 165      19.039 162.242 128.391  1.00  0.00           H  
ATOM   4037 HD21 LEU A 165      19.404 165.215 128.996  1.00  0.00           H  
ATOM   4038 HD22 LEU A 165      19.482 165.065 130.768  1.00  0.00           H  
ATOM   4039 HD23 LEU A 165      20.334 163.890 129.737  1.00  0.00           H  
ATOM   4040  N   LEU A 166      14.386 165.905 131.915  1.00  0.00           N  
ATOM   4041  CA  LEU A 166      13.167 166.729 131.829  1.00  0.00           C  
ATOM   4042  C   LEU A 166      13.441 168.248 131.944  1.00  0.00           C  
ATOM   4043  O   LEU A 166      12.928 168.937 131.074  1.00  0.00           O  
ATOM   4044  CB  LEU A 166      12.064 166.288 132.799  1.00  0.00           C  
ATOM   4045  CG  LEU A 166      11.311 165.009 132.428  1.00  0.00           C  
ATOM   4046  CD1 LEU A 166      10.404 164.594 133.529  1.00  0.00           C  
ATOM   4047  CD2 LEU A 166      10.503 165.171 131.151  1.00  0.00           C  
ATOM   4048  H   LEU A 166      14.420 165.132 132.564  1.00  0.00           H  
ATOM   4049  HA  LEU A 166      12.792 166.551 130.821  1.00  0.00           H  
ATOM   4050  HB2 LEU A 166      12.522 166.133 133.776  1.00  0.00           H  
ATOM   4051  HB3 LEU A 166      11.335 167.096 132.864  1.00  0.00           H  
ATOM   4052  HG  LEU A 166      12.065 164.240 132.262  1.00  0.00           H  
ATOM   4053 HD11 LEU A 166      10.982 164.452 134.442  1.00  0.00           H  
ATOM   4054 HD12 LEU A 166       9.652 165.367 133.691  1.00  0.00           H  
ATOM   4055 HD13 LEU A 166       9.912 163.659 133.262  1.00  0.00           H  
ATOM   4056 HD21 LEU A 166       9.742 165.938 131.297  1.00  0.00           H  
ATOM   4057 HD22 LEU A 166      11.165 165.467 130.337  1.00  0.00           H  
ATOM   4058 HD23 LEU A 166      10.022 164.225 130.903  1.00  0.00           H  
ATOM   4059  N   PRO A 167      14.283 168.817 132.867  1.00  0.00           N  
ATOM   4060  CA  PRO A 167      14.491 170.289 132.858  1.00  0.00           C  
ATOM   4061  C   PRO A 167      15.141 170.825 131.592  1.00  0.00           C  
ATOM   4062  O   PRO A 167      14.897 171.976 131.223  1.00  0.00           O  
ATOM   4063  CB  PRO A 167      15.352 170.541 134.092  1.00  0.00           C  
ATOM   4064  CG  PRO A 167      15.017 169.388 135.008  1.00  0.00           C  
ATOM   4065  CD  PRO A 167      14.947 168.220 134.042  1.00  0.00           C  
ATOM   4066  HA  PRO A 167      13.538 170.818 132.878  1.00  0.00           H  
ATOM   4067  HB2 PRO A 167      16.411 170.537 133.834  1.00  0.00           H  
ATOM   4068  HB3 PRO A 167      15.095 171.493 134.557  1.00  0.00           H  
ATOM   4069  HG2 PRO A 167      14.061 169.545 135.508  1.00  0.00           H  
ATOM   4070  HG3 PRO A 167      15.797 169.237 135.755  1.00  0.00           H  
ATOM   4071  HD2 PRO A 167      14.357 167.402 134.455  1.00  0.00           H  
ATOM   4072  HD3 PRO A 167      15.943 167.857 133.789  1.00  0.00           H  
ATOM   4073  N   LEU A 168      15.897 169.979 130.879  1.00  0.00           N  
ATOM   4074  CA  LEU A 168      16.541 170.347 129.615  1.00  0.00           C  
ATOM   4075  C   LEU A 168      15.510 170.429 128.520  1.00  0.00           C  
ATOM   4076  O   LEU A 168      15.699 171.131 127.546  1.00  0.00           O  
ATOM   4077  CB  LEU A 168      17.630 169.332 129.264  1.00  0.00           C  
ATOM   4078  CG  LEU A 168      18.983 169.501 129.937  1.00  0.00           C  
ATOM   4079  CD1 LEU A 168      18.896 169.278 131.439  1.00  0.00           C  
ATOM   4080  CD2 LEU A 168      19.970 168.519 129.354  1.00  0.00           C  
ATOM   4081  H   LEU A 168      16.030 169.041 131.230  1.00  0.00           H  
ATOM   4082  HA  LEU A 168      17.009 171.325 129.722  1.00  0.00           H  
ATOM   4083  HB2 LEU A 168      17.254 168.344 129.528  1.00  0.00           H  
ATOM   4084  HB3 LEU A 168      17.791 169.384 128.187  1.00  0.00           H  
ATOM   4085  HG  LEU A 168      19.313 170.524 129.758  1.00  0.00           H  
ATOM   4086 HD11 LEU A 168      18.182 169.980 131.870  1.00  0.00           H  
ATOM   4087 HD12 LEU A 168      18.567 168.258 131.636  1.00  0.00           H  
ATOM   4088 HD13 LEU A 168      19.877 169.436 131.887  1.00  0.00           H  
ATOM   4089 HD21 LEU A 168      19.625 167.502 129.542  1.00  0.00           H  
ATOM   4090 HD22 LEU A 168      20.053 168.682 128.279  1.00  0.00           H  
ATOM   4091 HD23 LEU A 168      20.945 168.664 129.820  1.00  0.00           H  
ATOM   4092  N   LEU A 169      14.408 169.712 128.695  1.00  0.00           N  
ATOM   4093  CA  LEU A 169      13.262 169.694 127.801  1.00  0.00           C  
ATOM   4094  C   LEU A 169      12.240 170.750 128.228  1.00  0.00           C  
ATOM   4095  O   LEU A 169      11.280 170.982 127.502  1.00  0.00           O  
ATOM   4096  CB  LEU A 169      12.617 168.303 127.792  1.00  0.00           C  
ATOM   4097  CG  LEU A 169      13.472 167.160 127.271  1.00  0.00           C  
ATOM   4098  CD1 LEU A 169      12.784 165.857 127.528  1.00  0.00           C  
ATOM   4099  CD2 LEU A 169      13.745 167.300 125.775  1.00  0.00           C  
ATOM   4100  H   LEU A 169      14.361 169.129 129.519  1.00  0.00           H  
ATOM   4101  HA  LEU A 169      13.603 169.927 126.792  1.00  0.00           H  
ATOM   4102  HB2 LEU A 169      12.333 168.063 128.817  1.00  0.00           H  
ATOM   4103  HB3 LEU A 169      11.723 168.357 127.171  1.00  0.00           H  
ATOM   4104  HG  LEU A 169      14.426 167.191 127.797  1.00  0.00           H  
ATOM   4105 HD11 LEU A 169      12.606 165.745 128.598  1.00  0.00           H  
ATOM   4106 HD12 LEU A 169      11.832 165.838 126.998  1.00  0.00           H  
ATOM   4107 HD13 LEU A 169      13.412 165.039 127.176  1.00  0.00           H  
ATOM   4108 HD21 LEU A 169      12.802 167.272 125.229  1.00  0.00           H  
ATOM   4109 HD22 LEU A 169      14.247 168.249 125.584  1.00  0.00           H  
ATOM   4110 HD23 LEU A 169      14.381 166.480 125.443  1.00  0.00           H  
ATOM   4111  N   GLY A 170      12.462 171.383 129.381  1.00  0.00           N  
ATOM   4112  CA  GLY A 170      11.599 172.441 129.885  1.00  0.00           C  
ATOM   4113  C   GLY A 170      10.554 172.063 130.915  1.00  0.00           C  
ATOM   4114  O   GLY A 170       9.535 172.755 131.046  1.00  0.00           O  
ATOM   4115  H   GLY A 170      13.267 171.116 129.930  1.00  0.00           H  
ATOM   4116  HA2 GLY A 170      12.241 173.199 130.334  1.00  0.00           H  
ATOM   4117  HA3 GLY A 170      11.075 172.869 129.031  1.00  0.00           H  
ATOM   4118  N   VAL A 171      10.779 170.975 131.645  1.00  0.00           N  
ATOM   4119  CA  VAL A 171       9.893 170.579 132.726  1.00  0.00           C  
ATOM   4120  C   VAL A 171      10.805 170.606 133.939  1.00  0.00           C  
ATOM   4121  O   VAL A 171      11.592 169.684 134.142  1.00  0.00           O  
ATOM   4122  CB  VAL A 171       9.198 169.205 132.511  1.00  0.00           C  
ATOM   4123  CG1 VAL A 171       8.393 168.778 133.748  1.00  0.00           C  
ATOM   4124  CG2 VAL A 171       8.314 169.225 131.269  1.00  0.00           C  
ATOM   4125  H   VAL A 171      11.589 170.407 131.442  1.00  0.00           H  
ATOM   4126  HA  VAL A 171       9.035 171.245 132.819  1.00  0.00           H  
ATOM   4127  HB  VAL A 171       9.983 168.465 132.357  1.00  0.00           H  
ATOM   4128 HG11 VAL A 171       9.053 168.738 134.615  1.00  0.00           H  
ATOM   4129 HG12 VAL A 171       7.597 169.500 133.930  1.00  0.00           H  
ATOM   4130 HG13 VAL A 171       7.958 167.793 133.577  1.00  0.00           H  
ATOM   4131 HG21 VAL A 171       7.520 169.960 131.400  1.00  0.00           H  
ATOM   4132 HG22 VAL A 171       8.915 169.491 130.400  1.00  0.00           H  
ATOM   4133 HG23 VAL A 171       7.875 168.238 131.119  1.00  0.00           H  
ATOM   4134  N   GLY A 172      10.734 171.689 134.696  1.00  0.00           N  
ATOM   4135  CA  GLY A 172      11.571 171.867 135.870  1.00  0.00           C  
ATOM   4136  C   GLY A 172      12.801 172.675 135.531  1.00  0.00           C  
ATOM   4137  O   GLY A 172      12.934 173.173 134.405  1.00  0.00           O  
ATOM   4138  H   GLY A 172      10.077 172.415 134.450  1.00  0.00           H  
ATOM   4139  HA2 GLY A 172      11.002 172.388 136.640  1.00  0.00           H  
ATOM   4140  HA3 GLY A 172      11.877 170.890 136.243  1.00  0.00           H  
ATOM   4141  N   ARG A 173      13.705 172.819 136.507  1.00  0.00           N  
ATOM   4142  CA  ARG A 173      14.929 173.603 136.339  1.00  0.00           C  
ATOM   4143  C   ARG A 173      15.900 173.303 137.433  1.00  0.00           C  
ATOM   4144  O   ARG A 173      15.508 173.128 138.582  1.00  0.00           O  
ATOM   4145  CB  ARG A 173      14.668 175.139 136.238  1.00  0.00           C  
ATOM   4146  CG  ARG A 173      13.888 175.719 137.378  1.00  0.00           C  
ATOM   4147  CD  ARG A 173      13.460 177.141 137.111  1.00  0.00           C  
ATOM   4148  NE  ARG A 173      12.354 177.514 137.996  1.00  0.00           N  
ATOM   4149  CZ  ARG A 173      12.468 178.327 139.040  1.00  0.00           C  
ATOM   4150  NH1 ARG A 173      13.635 178.902 139.321  1.00  0.00           N  
ATOM   4151  NH2 ARG A 173      11.413 178.591 139.800  1.00  0.00           N1+
ATOM   4152  H   ARG A 173      13.536 172.369 137.395  1.00  0.00           H  
ATOM   4153  HA  ARG A 173      15.360 173.302 135.384  1.00  0.00           H  
ATOM   4154  HB2 ARG A 173      15.633 175.645 136.195  1.00  0.00           H  
ATOM   4155  HB3 ARG A 173      14.116 175.330 135.318  1.00  0.00           H  
ATOM   4156  HG2 ARG A 173      14.510 175.702 138.273  1.00  0.00           H  
ATOM   4157  HG3 ARG A 173      12.999 175.110 137.541  1.00  0.00           H  
ATOM   4158  HD2 ARG A 173      13.136 177.230 136.074  1.00  0.00           H  
ATOM   4159  HD3 ARG A 173      14.303 177.809 137.288  1.00  0.00           H  
ATOM   4160  HE  ARG A 173      11.442 177.126 137.799  1.00  0.00           H  
ATOM   4161 HH11 ARG A 173      14.444 178.708 138.749  1.00  0.00           H  
ATOM   4162 HH12 ARG A 173      13.711 179.532 140.106  1.00  0.00           H  
ATOM   4163 HH21 ARG A 173      10.519 178.173 139.586  1.00  0.00           H  
ATOM   4164 HH22 ARG A 173      11.504 179.210 140.593  1.00  0.00           H  
ATOM   4165  N   TYR A 174      17.170 173.230 137.067  1.00  0.00           N  
ATOM   4166  CA  TYR A 174      18.255 172.970 137.980  1.00  0.00           C  
ATOM   4167  C   TYR A 174      18.890 174.278 138.405  1.00  0.00           C  
ATOM   4168  O   TYR A 174      19.256 175.109 137.570  1.00  0.00           O  
ATOM   4169  CB  TYR A 174      19.281 172.054 137.343  1.00  0.00           C  
ATOM   4170  CG  TYR A 174      18.762 170.667 137.054  1.00  0.00           C  
ATOM   4171  CD1 TYR A 174      18.212 169.882 138.067  1.00  0.00           C  
ATOM   4172  CD2 TYR A 174      18.865 170.112 135.778  1.00  0.00           C  
ATOM   4173  CE1 TYR A 174      17.740 168.597 137.812  1.00  0.00           C  
ATOM   4174  CE2 TYR A 174      18.414 168.817 135.515  1.00  0.00           C  
ATOM   4175  CZ  TYR A 174      17.870 168.057 136.543  1.00  0.00           C  
ATOM   4176  OH  TYR A 174      17.424 166.778 136.326  1.00  0.00           O  
ATOM   4177  H   TYR A 174      17.392 173.364 136.091  1.00  0.00           H  
ATOM   4178  HA  TYR A 174      17.862 172.467 138.864  1.00  0.00           H  
ATOM   4179  HB2 TYR A 174      19.606 172.502 136.404  1.00  0.00           H  
ATOM   4180  HB3 TYR A 174      20.132 171.969 138.019  1.00  0.00           H  
ATOM   4181  HD1 TYR A 174      18.151 170.279 139.070  1.00  0.00           H  
ATOM   4182  HD2 TYR A 174      19.301 170.694 134.980  1.00  0.00           H  
ATOM   4183  HE1 TYR A 174      17.275 168.024 138.600  1.00  0.00           H  
ATOM   4184  HE2 TYR A 174      18.488 168.408 134.518  1.00  0.00           H  
ATOM   4185  HH  TYR A 174      17.519 166.463 135.424  1.00  0.00           H  
ATOM   4186  N   THR A 175      18.988 174.469 139.717  1.00  0.00           N  
ATOM   4187  CA  THR A 175      19.614 175.640 140.306  1.00  0.00           C  
ATOM   4188  C   THR A 175      20.541 175.186 141.407  1.00  0.00           C  
ATOM   4189  O   THR A 175      20.330 174.119 141.988  1.00  0.00           O  
ATOM   4190  CB  THR A 175      18.570 176.631 140.873  1.00  0.00           C  
ATOM   4191  OG1 THR A 175      17.724 175.947 141.789  1.00  0.00           O  
ATOM   4192  CG2 THR A 175      17.745 177.301 139.801  1.00  0.00           C  
ATOM   4193  H   THR A 175      18.609 173.765 140.334  1.00  0.00           H  
ATOM   4194  HA  THR A 175      20.168 176.165 139.528  1.00  0.00           H  
ATOM   4195  HB  THR A 175      19.117 177.426 141.380  1.00  0.00           H  
ATOM   4196 HG21 THR A 175      18.405 177.825 139.109  1.00  0.00           H  
ATOM   4197 HG22 THR A 175      17.174 176.548 139.259  1.00  0.00           H  
ATOM   4198 HG23 THR A 175      17.061 178.014 140.261  1.00  0.00           H  
ATOM   4199  HG1 THR A 175      17.264 175.260 141.302  1.00  0.00           H  
ATOM   4200  N   VAL A 176      21.550 176.021 141.703  1.00  0.00           N  
ATOM   4201  CA  VAL A 176      22.522 175.895 142.802  1.00  0.00           C  
ATOM   4202  C   VAL A 176      21.729 175.982 144.123  1.00  0.00           C  
ATOM   4203  O   VAL A 176      20.751 176.727 144.221  1.00  0.00           O  
ATOM   4204  CB  VAL A 176      23.599 176.998 142.707  1.00  0.00           C  
ATOM   4205  CG1 VAL A 176      24.601 176.885 143.834  1.00  0.00           C  
ATOM   4206  CG2 VAL A 176      24.306 176.947 141.354  1.00  0.00           C  
ATOM   4207  H   VAL A 176      21.654 176.827 141.104  1.00  0.00           H  
ATOM   4208  HA  VAL A 176      23.052 174.944 142.748  1.00  0.00           H  
ATOM   4209  HB  VAL A 176      23.097 177.961 142.800  1.00  0.00           H  
ATOM   4210 HG11 VAL A 176      24.081 176.949 144.790  1.00  0.00           H  
ATOM   4211 HG12 VAL A 176      25.119 175.928 143.765  1.00  0.00           H  
ATOM   4212 HG13 VAL A 176      25.325 177.696 143.759  1.00  0.00           H  
ATOM   4213 HG21 VAL A 176      24.814 175.989 141.245  1.00  0.00           H  
ATOM   4214 HG22 VAL A 176      23.572 177.062 140.556  1.00  0.00           H  
ATOM   4215 HG23 VAL A 176      25.037 177.754 141.295  1.00  0.00           H  
ATOM   4216  N   GLN A 177      22.103 175.162 145.093  1.00  0.00           N  
ATOM   4217  CA  GLN A 177      21.392 175.030 146.353  1.00  0.00           C  
ATOM   4218  C   GLN A 177      22.347 175.355 147.498  1.00  0.00           C  
ATOM   4219  O   GLN A 177      23.543 175.070 147.408  1.00  0.00           O  
ATOM   4220  CB  GLN A 177      20.866 173.596 146.526  1.00  0.00           C  
ATOM   4221  CG  GLN A 177      19.998 173.022 145.400  1.00  0.00           C  
ATOM   4222  CD  GLN A 177      18.664 173.715 145.195  1.00  0.00           C  
ATOM   4223  OE1 GLN A 177      17.922 174.026 146.133  1.00  0.00           O  
ATOM   4224  NE2 GLN A 177      18.326 173.930 143.941  1.00  0.00           N  
ATOM   4225  H   GLN A 177      22.887 174.536 144.930  1.00  0.00           H  
ATOM   4226  HA  GLN A 177      20.566 175.741 146.357  1.00  0.00           H  
ATOM   4227  HB2 GLN A 177      21.741 172.957 146.587  1.00  0.00           H  
ATOM   4228  HB3 GLN A 177      20.321 173.522 147.468  1.00  0.00           H  
ATOM   4229  HG2 GLN A 177      19.803 171.971 145.611  1.00  0.00           H  
ATOM   4230  HG3 GLN A 177      20.547 173.074 144.465  1.00  0.00           H  
ATOM   4231 HE21 GLN A 177      17.438 174.360 143.724  1.00  0.00           H  
ATOM   4232 HE22 GLN A 177      18.954 173.665 143.196  1.00  0.00           H  
ATOM   4233  N   TYR A 178      21.817 175.882 148.602  1.00  0.00           N  
ATOM   4234  CA  TYR A 178      22.610 176.122 149.818  1.00  0.00           C  
ATOM   4235  C   TYR A 178      23.314 174.823 150.298  1.00  0.00           C  
ATOM   4236  O   TYR A 178      22.695 173.755 150.270  1.00  0.00           O  
ATOM   4237  CB  TYR A 178      21.691 176.699 150.909  1.00  0.00           C  
ATOM   4238  CG  TYR A 178      22.286 176.793 152.303  1.00  0.00           C  
ATOM   4239  CD1 TYR A 178      22.964 177.957 152.715  1.00  0.00           C  
ATOM   4240  CD2 TYR A 178      22.142 175.712 153.196  1.00  0.00           C  
ATOM   4241  CE1 TYR A 178      23.518 178.032 154.006  1.00  0.00           C  
ATOM   4242  CE2 TYR A 178      22.683 175.785 154.491  1.00  0.00           C  
ATOM   4243  CZ  TYR A 178      23.379 176.945 154.899  1.00  0.00           C  
ATOM   4244  OH  TYR A 178      23.907 177.015 156.154  1.00  0.00           O  
ATOM   4245  H   TYR A 178      20.818 176.045 148.621  1.00  0.00           H  
ATOM   4246  HA  TYR A 178      23.372 176.858 149.572  1.00  0.00           H  
ATOM   4247  HB2 TYR A 178      21.367 177.693 150.597  1.00  0.00           H  
ATOM   4248  HB3 TYR A 178      20.797 176.076 150.970  1.00  0.00           H  
ATOM   4249  HD1 TYR A 178      23.072 178.792 152.039  1.00  0.00           H  
ATOM   4250  HD2 TYR A 178      21.616 174.820 152.888  1.00  0.00           H  
ATOM   4251  HE1 TYR A 178      24.045 178.922 154.317  1.00  0.00           H  
ATOM   4252  HE2 TYR A 178      22.565 174.955 155.171  1.00  0.00           H  
ATOM   4253  HH  TYR A 178      23.751 176.223 156.672  1.00  0.00           H  
ATOM   4254  N   PRO A 179      24.610 174.861 150.685  1.00  0.00           N  
ATOM   4255  CA  PRO A 179      25.458 176.041 150.928  1.00  0.00           C  
ATOM   4256  C   PRO A 179      26.050 176.690 149.668  1.00  0.00           C  
ATOM   4257  O   PRO A 179      26.635 177.768 149.738  1.00  0.00           O  
ATOM   4258  CB  PRO A 179      26.571 175.511 151.830  1.00  0.00           C  
ATOM   4259  CG  PRO A 179      26.798 174.098 151.299  1.00  0.00           C  
ATOM   4260  CD  PRO A 179      25.372 173.652 150.981  1.00  0.00           C  
ATOM   4261  HA  PRO A 179      24.914 176.806 151.473  1.00  0.00           H  
ATOM   4262  HB2 PRO A 179      27.477 176.116 151.788  1.00  0.00           H  
ATOM   4263  HB3 PRO A 179      26.190 175.457 152.849  1.00  0.00           H  
ATOM   4264  HG2 PRO A 179      27.267 173.452 152.042  1.00  0.00           H  
ATOM   4265  HG3 PRO A 179      27.393 174.132 150.386  1.00  0.00           H  
ATOM   4266  HD2 PRO A 179      24.948 173.166 151.854  1.00  0.00           H  
ATOM   4267  HD3 PRO A 179      25.368 172.967 150.133  1.00  0.00           H  
ATOM   4268  N   GLY A 180      25.878 176.039 148.520  1.00  0.00           N  
ATOM   4269  CA  GLY A 180      26.487 176.360 147.236  1.00  0.00           C  
ATOM   4270  C   GLY A 180      27.255 175.180 146.632  1.00  0.00           C  
ATOM   4271  O   GLY A 180      27.763 175.303 145.528  1.00  0.00           O  
ATOM   4272  H   GLY A 180      25.239 175.253 148.520  1.00  0.00           H  
ATOM   4273  HA2 GLY A 180      25.699 176.641 146.539  1.00  0.00           H  
ATOM   4274  HA3 GLY A 180      27.164 177.204 147.342  1.00  0.00           H  
ATOM   4275  N   SER A 181      27.310 174.019 147.294  1.00  0.00           N  
ATOM   4276  CA  SER A 181      28.068 172.839 146.845  1.00  0.00           C  
ATOM   4277  C   SER A 181      27.418 171.996 145.743  1.00  0.00           C  
ATOM   4278  O   SER A 181      28.080 171.123 145.182  1.00  0.00           O  
ATOM   4279  CB  SER A 181      28.376 171.955 148.057  1.00  0.00           C  
ATOM   4280  OG  SER A 181      27.179 171.510 148.655  1.00  0.00           O  
ATOM   4281  H   SER A 181      26.882 173.953 148.205  1.00  0.00           H  
ATOM   4282  HA  SER A 181      29.013 173.186 146.447  1.00  0.00           H  
ATOM   4283  HB2 SER A 181      28.946 172.523 148.788  1.00  0.00           H  
ATOM   4284  HB3 SER A 181      28.967 171.095 147.743  1.00  0.00           H  
ATOM   4285  HG  SER A 181      27.403 171.063 149.482  1.00  0.00           H  
ATOM   4286  N   TRP A 182      26.125 172.183 145.465  1.00  0.00           N  
ATOM   4287  CA  TRP A 182      25.321 171.245 144.676  1.00  0.00           C  
ATOM   4288  C   TRP A 182      24.194 171.935 143.895  1.00  0.00           C  
ATOM   4289  O   TRP A 182      23.788 173.049 144.221  1.00  0.00           O  
ATOM   4290  CB  TRP A 182      24.761 170.125 145.586  1.00  0.00           C  
ATOM   4291  CG  TRP A 182      23.729 170.634 146.556  1.00  0.00           C  
ATOM   4292  CD1 TRP A 182      23.934 171.532 147.546  1.00  0.00           C  
ATOM   4293  CD2 TRP A 182      22.348 170.179 146.736  1.00  0.00           C  
ATOM   4294  NE1 TRP A 182      22.790 171.683 148.292  1.00  0.00           N  
ATOM   4295  CE2 TRP A 182      21.779 170.865 147.850  1.00  0.00           C  
ATOM   4296  CE3 TRP A 182      21.529 169.220 146.103  1.00  0.00           C  
ATOM   4297  CZ2 TRP A 182      20.473 170.626 148.305  1.00  0.00           C  
ATOM   4298  CZ3 TRP A 182      20.229 168.947 146.568  1.00  0.00           C  
ATOM   4299  CH2 TRP A 182      19.694 169.654 147.657  1.00  0.00           C  
ATOM   4300  H   TRP A 182      25.637 172.938 145.923  1.00  0.00           H  
ATOM   4301  HA  TRP A 182      25.971 170.767 143.942  1.00  0.00           H  
ATOM   4302  HB2 TRP A 182      24.306 169.359 144.958  1.00  0.00           H  
ATOM   4303  HB3 TRP A 182      25.578 169.666 146.143  1.00  0.00           H  
ATOM   4304  HD1 TRP A 182      24.862 172.039 147.751  1.00  0.00           H  
ATOM   4305  HE1 TRP A 182      22.741 172.293 149.095  1.00  0.00           H  
ATOM   4306  HE3 TRP A 182      21.910 168.676 145.254  1.00  0.00           H  
ATOM   4307  HZ2 TRP A 182      20.088 171.163 149.159  1.00  0.00           H  
ATOM   4308  HZ3 TRP A 182      19.633 168.188 146.083  1.00  0.00           H  
ATOM   4309  HH2 TRP A 182      18.694 169.436 147.999  1.00  0.00           H  
ATOM   4310  N   CYS A 183      23.684 171.245 142.871  1.00  0.00           N  
ATOM   4311  CA  CYS A 183      22.518 171.635 142.073  1.00  0.00           C  
ATOM   4312  C   CYS A 183      21.446 170.549 142.171  1.00  0.00           C  
ATOM   4313  O   CYS A 183      21.764 169.365 142.298  1.00  0.00           O  
ATOM   4314  CB  CYS A 183      22.926 171.902 140.627  1.00  0.00           C  
ATOM   4315  SG  CYS A 183      24.035 173.324 140.422  1.00  0.00           S  
ATOM   4316  H   CYS A 183      24.019 170.305 142.729  1.00  0.00           H  
ATOM   4317  HA  CYS A 183      22.115 172.575 142.451  1.00  0.00           H  
ATOM   4318  HB2 CYS A 183      22.023 172.085 140.045  1.00  0.00           H  
ATOM   4319  HB3 CYS A 183      23.432 171.015 140.244  1.00  0.00           H  
ATOM   4320  N   PHE A 184      20.188 170.945 142.015  1.00  0.00           N  
ATOM   4321  CA  PHE A 184      19.041 170.054 142.135  1.00  0.00           C  
ATOM   4322  C   PHE A 184      17.821 170.719 141.516  1.00  0.00           C  
ATOM   4323  O   PHE A 184      17.905 171.889 141.116  1.00  0.00           O  
ATOM   4324  CB  PHE A 184      18.806 169.841 143.639  1.00  0.00           C  
ATOM   4325  CG  PHE A 184      17.960 168.594 143.845  1.00  0.00           C  
ATOM   4326  CD1 PHE A 184      18.431 167.332 143.423  1.00  0.00           C  
ATOM   4327  CD2 PHE A 184      16.750 168.675 144.563  1.00  0.00           C  
ATOM   4328  CE1 PHE A 184      17.685 166.170 143.689  1.00  0.00           C  
ATOM   4329  CE2 PHE A 184      16.010 167.510 144.839  1.00  0.00           C  
ATOM   4330  CZ  PHE A 184      16.473 166.259 144.395  1.00  0.00           C  
ATOM   4331  H   PHE A 184      20.011 171.920 141.818  1.00  0.00           H  
ATOM   4332  HA  PHE A 184      19.246 169.126 141.601  1.00  0.00           H  
ATOM   4333  HB2 PHE A 184      19.772 169.682 144.110  1.00  0.00           H  
ATOM   4334  HB3 PHE A 184      18.338 170.719 144.086  1.00  0.00           H  
ATOM   4335  HD1 PHE A 184      19.375 167.249 142.907  1.00  0.00           H  
ATOM   4336  HD2 PHE A 184      16.395 169.628 144.926  1.00  0.00           H  
ATOM   4337  HE1 PHE A 184      18.050 165.206 143.363  1.00  0.00           H  
ATOM   4338  HE2 PHE A 184      15.091 167.576 145.403  1.00  0.00           H  
ATOM   4339  HZ  PHE A 184      15.905 165.366 144.609  1.00  0.00           H  
ATOM   4340  N   LEU A 185      16.675 169.975 141.443  1.00  0.00           N  
ATOM   4341  CA  LEU A 185      15.383 170.517 141.008  1.00  0.00           C  
ATOM   4342  C   LEU A 185      15.042 171.711 141.898  1.00  0.00           C  
ATOM   4343  O   LEU A 185      15.454 171.754 143.062  1.00  0.00           O  
ATOM   4344  CB  LEU A 185      14.247 169.462 141.035  1.00  0.00           C  
ATOM   4345  CG  LEU A 185      14.133 168.486 142.214  1.00  0.00           C  
ATOM   4346  CD1 LEU A 185      13.424 169.108 143.411  1.00  0.00           C  
ATOM   4347  CD2 LEU A 185      13.353 167.244 141.795  1.00  0.00           C  
ATOM   4348  H   LEU A 185      16.684 169.057 141.865  1.00  0.00           H  
ATOM   4349  HA  LEU A 185      15.470 170.829 139.967  1.00  0.00           H  
ATOM   4350  HB2 LEU A 185      13.307 170.011 140.989  1.00  0.00           H  
ATOM   4351  HB3 LEU A 185      14.358 168.857 140.135  1.00  0.00           H  
ATOM   4352  HG  LEU A 185      15.127 168.159 142.509  1.00  0.00           H  
ATOM   4353 HD11 LEU A 185      13.958 170.005 143.724  1.00  0.00           H  
ATOM   4354 HD12 LEU A 185      12.404 169.372 143.132  1.00  0.00           H  
ATOM   4355 HD13 LEU A 185      13.403 168.392 144.233  1.00  0.00           H  
ATOM   4356 HD21 LEU A 185      12.340 167.530 141.510  1.00  0.00           H  
ATOM   4357 HD22 LEU A 185      13.850 166.772 140.947  1.00  0.00           H  
ATOM   4358 HD23 LEU A 185      13.312 166.543 142.628  1.00  0.00           H  
ATOM   4359  N   THR A 186      14.384 172.716 141.336  1.00  0.00           N  
ATOM   4360  CA  THR A 186      14.070 173.930 142.074  1.00  0.00           C  
ATOM   4361  C   THR A 186      12.753 173.774 142.827  1.00  0.00           C  
ATOM   4362  O   THR A 186      11.713 173.543 142.214  1.00  0.00           O  
ATOM   4363  CB  THR A 186      14.112 175.113 141.106  1.00  0.00           C  
ATOM   4364  OG1 THR A 186      15.379 175.098 140.466  1.00  0.00           O  
ATOM   4365  CG2 THR A 186      13.932 176.428 141.784  1.00  0.00           C  
ATOM   4366  H   THR A 186      14.094 172.637 140.372  1.00  0.00           H  
ATOM   4367  HA  THR A 186      14.812 174.125 142.848  1.00  0.00           H  
ATOM   4368  HB  THR A 186      13.288 175.004 140.401  1.00  0.00           H  
ATOM   4369 HG21 THR A 186      12.974 176.440 142.304  1.00  0.00           H  
ATOM   4370 HG22 THR A 186      14.738 176.580 142.502  1.00  0.00           H  
ATOM   4371 HG23 THR A 186      13.952 177.226 141.041  1.00  0.00           H  
ATOM   4372  HG1 THR A 186      15.465 174.256 140.013  1.00  0.00           H  
ATOM   4373  N   LEU A 187      12.788 173.920 144.153  1.00  0.00           N  
ATOM   4374  CA  LEU A 187      11.589 173.818 144.987  1.00  0.00           C  
ATOM   4375  C   LEU A 187      10.758 175.102 144.891  1.00  0.00           C  
ATOM   4376  O   LEU A 187      10.711 175.894 145.829  1.00  0.00           O  
ATOM   4377  CB  LEU A 187      11.980 173.474 146.438  1.00  0.00           C  
ATOM   4378  CG  LEU A 187      12.688 172.119 146.646  1.00  0.00           C  
ATOM   4379  CD1 LEU A 187      13.133 171.958 148.080  1.00  0.00           C  
ATOM   4380  CD2 LEU A 187      11.803 170.977 146.241  1.00  0.00           C  
ATOM   4381  H   LEU A 187      13.675 174.108 144.598  1.00  0.00           H  
ATOM   4382  HA  LEU A 187      10.960 173.006 144.621  1.00  0.00           H  
ATOM   4383  HB2 LEU A 187      12.647 174.257 146.798  1.00  0.00           H  
ATOM   4384  HB3 LEU A 187      11.069 173.469 147.036  1.00  0.00           H  
ATOM   4385  HG  LEU A 187      13.571 172.107 146.008  1.00  0.00           H  
ATOM   4386 HD11 LEU A 187      13.798 172.779 148.348  1.00  0.00           H  
ATOM   4387 HD12 LEU A 187      12.261 171.968 148.734  1.00  0.00           H  
ATOM   4388 HD13 LEU A 187      13.661 171.011 148.192  1.00  0.00           H  
ATOM   4389 HD21 LEU A 187      10.911 170.969 146.867  1.00  0.00           H  
ATOM   4390 HD22 LEU A 187      11.513 171.095 145.197  1.00  0.00           H  
ATOM   4391 HD23 LEU A 187      12.342 170.038 146.365  1.00  0.00           H  
ATOM   4392  N   GLY A 188      10.179 175.323 143.711  1.00  0.00           N  
ATOM   4393  CA  GLY A 188       9.368 176.492 143.376  1.00  0.00           C  
ATOM   4394  C   GLY A 188       7.896 176.151 143.288  1.00  0.00           C  
ATOM   4395  O   GLY A 188       7.510 174.991 143.470  1.00  0.00           O  
ATOM   4396  H   GLY A 188      10.311 174.627 142.991  1.00  0.00           H  
ATOM   4397  HA2 GLY A 188       9.509 177.251 144.146  1.00  0.00           H  
ATOM   4398  HA3 GLY A 188       9.697 176.885 142.414  1.00  0.00           H  
ATOM   4399  N   ALA A 189       7.061 177.157 143.034  1.00  0.00           N  
ATOM   4400  CA  ALA A 189       5.611 176.962 142.943  1.00  0.00           C  
ATOM   4401  C   ALA A 189       5.118 177.008 141.490  1.00  0.00           C  
ATOM   4402  O   ALA A 189       3.915 176.832 141.241  1.00  0.00           O  
ATOM   4403  CB  ALA A 189       4.879 177.984 143.807  1.00  0.00           C  
ATOM   4404  H   ALA A 189       7.439 178.084 142.900  1.00  0.00           H  
ATOM   4405  HA  ALA A 189       5.386 175.966 143.323  1.00  0.00           H  
ATOM   4406  HB1 ALA A 189       5.216 177.894 144.840  1.00  0.00           H  
ATOM   4407  HB2 ALA A 189       5.092 178.988 143.441  1.00  0.00           H  
ATOM   4408  HB3 ALA A 189       3.806 177.800 143.757  1.00  0.00           H  
ATOM   4409  N   GLU A 190       6.057 177.208 140.534  1.00  0.00           N  
ATOM   4410  CA  GLU A 190       5.784 177.188 139.097  1.00  0.00           C  
ATOM   4411  C   GLU A 190       5.353 175.764 138.696  1.00  0.00           C  
ATOM   4412  O   GLU A 190       5.825 174.779 139.286  1.00  0.00           O  
ATOM   4413  CB  GLU A 190       7.052 177.605 138.279  1.00  0.00           C  
ATOM   4414  CG  GLU A 190       6.802 177.711 136.769  1.00  0.00           C  
ATOM   4415  CD  GLU A 190       8.027 178.274 136.048  1.00  0.00           C  
ATOM   4416  OE1 GLU A 190       8.159 179.461 135.759  1.00  0.00           O  
ATOM   4417  OE2 GLU A 190       8.972 177.331 135.759  1.00  0.00           O1-
ATOM   4418  H   GLU A 190       6.577 176.359 140.732  1.00  0.00           H  
ATOM   4419  HA  GLU A 190       4.990 177.901 138.876  1.00  0.00           H  
ATOM   4420  HB2 GLU A 190       7.831 176.862 138.447  1.00  0.00           H  
ATOM   4421  HB3 GLU A 190       7.391 178.576 138.641  1.00  0.00           H  
ATOM   4422  HG2 GLU A 190       5.951 178.370 136.593  1.00  0.00           H  
ATOM   4423  HG3 GLU A 190       6.580 176.720 136.374  1.00  0.00           H  
ATOM   4424  N   SER A 191       4.426 175.676 137.719  1.00  0.00           N  
ATOM   4425  CA  SER A 191       3.850 174.459 137.150  1.00  0.00           C  
ATOM   4426  C   SER A 191       4.899 173.343 136.977  1.00  0.00           C  
ATOM   4427  O   SER A 191       4.708 172.245 137.488  1.00  0.00           O  
ATOM   4428  CB  SER A 191       3.198 174.790 135.808  1.00  0.00           C  
ATOM   4429  OG  SER A 191       1.870 174.303 135.722  1.00  0.00           O  
ATOM   4430  H   SER A 191       4.093 176.550 137.338  1.00  0.00           H  
ATOM   4431  HA  SER A 191       3.100 174.083 137.846  1.00  0.00           H  
ATOM   4432  HB2 SER A 191       3.789 174.340 135.010  1.00  0.00           H  
ATOM   4433  HB3 SER A 191       3.183 175.873 135.683  1.00  0.00           H  
ATOM   4434  HG  SER A 191       1.529 174.540 134.856  1.00  0.00           H  
ATOM   4435  N   GLY A 192       6.007 173.669 136.315  1.00  0.00           N  
ATOM   4436  CA  GLY A 192       7.126 172.776 136.036  1.00  0.00           C  
ATOM   4437  C   GLY A 192       7.888 172.310 137.259  1.00  0.00           C  
ATOM   4438  O   GLY A 192       8.314 171.148 137.301  1.00  0.00           O  
ATOM   4439  H   GLY A 192       6.079 174.618 135.976  1.00  0.00           H  
ATOM   4440  HA2 GLY A 192       6.738 171.896 135.523  1.00  0.00           H  
ATOM   4441  HA3 GLY A 192       7.823 173.300 135.382  1.00  0.00           H  
ATOM   4442  N   ASP A 193       8.059 173.206 138.266  1.00  0.00           N  
ATOM   4443  CA  ASP A 193       8.716 172.912 139.549  1.00  0.00           C  
ATOM   4444  C   ASP A 193       7.850 171.952 140.359  1.00  0.00           C  
ATOM   4445  O   ASP A 193       8.370 171.022 140.966  1.00  0.00           O  
ATOM   4446  CB  ASP A 193       8.961 174.198 140.357  1.00  0.00           C  
ATOM   4447  CG  ASP A 193       9.823 175.235 139.668  1.00  0.00           C  
ATOM   4448  OD1 ASP A 193      10.747 174.838 138.908  1.00  0.00           O  
ATOM   4449  OD2 ASP A 193       9.592 176.448 139.902  1.00  0.00           O1-
ATOM   4450  H   ASP A 193       7.709 174.143 138.123  1.00  0.00           H  
ATOM   4451  HA  ASP A 193       9.682 172.453 139.341  1.00  0.00           H  
ATOM   4452  HB2 ASP A 193       9.448 173.922 141.292  1.00  0.00           H  
ATOM   4453  HB3 ASP A 193       7.993 174.652 140.571  1.00  0.00           H  
ATOM   4454  N   VAL A 194       6.524 172.162 140.336  1.00  0.00           N  
ATOM   4455  CA  VAL A 194       5.557 171.311 141.029  1.00  0.00           C  
ATOM   4456  C   VAL A 194       5.538 169.922 140.362  1.00  0.00           C  
ATOM   4457  O   VAL A 194       5.748 168.922 141.047  1.00  0.00           O  
ATOM   4458  CB  VAL A 194       4.150 171.967 141.113  1.00  0.00           C  
ATOM   4459  CG1 VAL A 194       3.142 171.037 141.782  1.00  0.00           C  
ATOM   4460  CG2 VAL A 194       4.203 173.308 141.836  1.00  0.00           C  
ATOM   4461  H   VAL A 194       6.175 172.951 139.811  1.00  0.00           H  
ATOM   4462  HA  VAL A 194       5.869 171.186 142.066  1.00  0.00           H  
ATOM   4463  HB  VAL A 194       3.818 172.148 140.091  1.00  0.00           H  
ATOM   4464 HG11 VAL A 194       3.093 170.098 141.231  1.00  0.00           H  
ATOM   4465 HG12 VAL A 194       3.454 170.841 142.808  1.00  0.00           H  
ATOM   4466 HG13 VAL A 194       2.159 171.508 141.784  1.00  0.00           H  
ATOM   4467 HG21 VAL A 194       4.534 173.154 142.863  1.00  0.00           H  
ATOM   4468 HG22 VAL A 194       4.902 173.969 141.324  1.00  0.00           H  
ATOM   4469 HG23 VAL A 194       3.211 173.760 141.837  1.00  0.00           H  
ATOM   4470  N   ALA A 195       5.344 169.871 139.030  1.00  0.00           N  
ATOM   4471  CA  ALA A 195       5.295 168.628 138.259  1.00  0.00           C  
ATOM   4472  C   ALA A 195       6.574 167.766 138.386  1.00  0.00           C  
ATOM   4473  O   ALA A 195       6.485 166.557 138.596  1.00  0.00           O  
ATOM   4474  CB  ALA A 195       5.020 168.947 136.799  1.00  0.00           C  
ATOM   4475  H   ALA A 195       5.225 170.743 138.534  1.00  0.00           H  
ATOM   4476  HA  ALA A 195       4.486 168.030 138.678  1.00  0.00           H  
ATOM   4477  HB1 ALA A 195       4.088 169.506 136.719  1.00  0.00           H  
ATOM   4478  HB2 ALA A 195       5.838 169.545 136.397  1.00  0.00           H  
ATOM   4479  HB3 ALA A 195       4.937 168.019 136.234  1.00  0.00           H  
ATOM   4480  N   PHE A 196       7.750 168.391 138.275  1.00  0.00           N  
ATOM   4481  CA  PHE A 196       9.010 167.678 138.363  1.00  0.00           C  
ATOM   4482  C   PHE A 196       9.323 167.287 139.790  1.00  0.00           C  
ATOM   4483  O   PHE A 196       9.816 166.190 140.003  1.00  0.00           O  
ATOM   4484  CB  PHE A 196      10.151 168.509 137.758  1.00  0.00           C  
ATOM   4485  CG  PHE A 196      11.450 167.755 137.580  1.00  0.00           C  
ATOM   4486  CD1 PHE A 196      11.474 166.510 136.950  1.00  0.00           C  
ATOM   4487  CD2 PHE A 196      12.656 168.308 137.999  1.00  0.00           C  
ATOM   4488  CE1 PHE A 196      12.673 165.824 136.766  1.00  0.00           C  
ATOM   4489  CE2 PHE A 196      13.859 167.619 137.812  1.00  0.00           C  
ATOM   4490  CZ  PHE A 196      13.857 166.382 137.186  1.00  0.00           C  
ATOM   4491  H   PHE A 196       7.762 169.390 138.125  1.00  0.00           H  
ATOM   4492  HA  PHE A 196       8.914 166.760 137.783  1.00  0.00           H  
ATOM   4493  HB2 PHE A 196       9.829 168.868 136.781  1.00  0.00           H  
ATOM   4494  HB3 PHE A 196      10.338 169.359 138.414  1.00  0.00           H  
ATOM   4495  HD1 PHE A 196      10.551 166.072 136.600  1.00  0.00           H  
ATOM   4496  HD2 PHE A 196      12.663 169.278 138.473  1.00  0.00           H  
ATOM   4497  HE1 PHE A 196      12.672 164.853 136.293  1.00  0.00           H  
ATOM   4498  HE2 PHE A 196      14.788 168.050 138.155  1.00  0.00           H  
ATOM   4499  HZ  PHE A 196      14.787 165.856 137.028  1.00  0.00           H  
ATOM   4500  N   GLY A 197       9.052 168.178 140.748  1.00  0.00           N  
ATOM   4501  CA  GLY A 197       9.256 167.914 142.168  1.00  0.00           C  
ATOM   4502  C   GLY A 197       8.408 166.749 142.655  1.00  0.00           C  
ATOM   4503  O   GLY A 197       8.895 165.897 143.394  1.00  0.00           O  
ATOM   4504  H   GLY A 197       8.688 169.080 140.475  1.00  0.00           H  
ATOM   4505  HA2 GLY A 197      10.307 167.679 142.335  1.00  0.00           H  
ATOM   4506  HA3 GLY A 197       8.988 168.806 142.734  1.00  0.00           H  
ATOM   4507  N   LEU A 198       7.136 166.690 142.221  1.00  0.00           N  
ATOM   4508  CA  LEU A 198       6.221 165.619 142.588  1.00  0.00           C  
ATOM   4509  C   LEU A 198       6.565 164.368 141.822  1.00  0.00           C  
ATOM   4510  O   LEU A 198       6.477 163.288 142.382  1.00  0.00           O  
ATOM   4511  CB  LEU A 198       4.754 166.005 142.350  1.00  0.00           C  
ATOM   4512  CG  LEU A 198       4.153 167.041 143.291  1.00  0.00           C  
ATOM   4513  CD1 LEU A 198       2.763 167.401 142.853  1.00  0.00           C  
ATOM   4514  CD2 LEU A 198       4.150 166.570 144.741  1.00  0.00           C  
ATOM   4515  H   LEU A 198       6.800 167.423 141.612  1.00  0.00           H  
ATOM   4516  HA  LEU A 198       6.336 165.436 143.656  1.00  0.00           H  
ATOM   4517  HB2 LEU A 198       4.677 166.397 141.336  1.00  0.00           H  
ATOM   4518  HB3 LEU A 198       4.157 165.097 142.435  1.00  0.00           H  
ATOM   4519  HG  LEU A 198       4.784 167.928 143.242  1.00  0.00           H  
ATOM   4520 HD11 LEU A 198       2.790 167.775 141.830  1.00  0.00           H  
ATOM   4521 HD12 LEU A 198       2.127 166.517 142.900  1.00  0.00           H  
ATOM   4522 HD13 LEU A 198       2.363 168.172 143.511  1.00  0.00           H  
ATOM   4523 HD21 LEU A 198       3.527 165.680 144.833  1.00  0.00           H  
ATOM   4524 HD22 LEU A 198       5.169 166.333 145.048  1.00  0.00           H  
ATOM   4525 HD23 LEU A 198       3.752 167.360 145.379  1.00  0.00           H  
ATOM   4526  N   LEU A 199       6.991 164.495 140.549  1.00  0.00           N  
ATOM   4527  CA  LEU A 199       7.386 163.321 139.760  1.00  0.00           C  
ATOM   4528  C   LEU A 199       8.541 162.594 140.430  1.00  0.00           C  
ATOM   4529  O   LEU A 199       8.495 161.375 140.571  1.00  0.00           O  
ATOM   4530  CB  LEU A 199       7.746 163.711 138.324  1.00  0.00           C  
ATOM   4531  CG  LEU A 199       7.947 162.599 137.311  1.00  0.00           C  
ATOM   4532  CD1 LEU A 199       6.946 161.464 137.481  1.00  0.00           C  
ATOM   4533  CD2 LEU A 199       7.842 163.155 135.923  1.00  0.00           C  
ATOM   4534  H   LEU A 199       7.039 165.413 140.131  1.00  0.00           H  
ATOM   4535  HA  LEU A 199       6.533 162.644 139.713  1.00  0.00           H  
ATOM   4536  HB2 LEU A 199       6.944 164.348 137.951  1.00  0.00           H  
ATOM   4537  HB3 LEU A 199       8.674 164.282 138.366  1.00  0.00           H  
ATOM   4538  HG  LEU A 199       8.941 162.185 137.481  1.00  0.00           H  
ATOM   4539 HD11 LEU A 199       7.024 161.059 138.490  1.00  0.00           H  
ATOM   4540 HD12 LEU A 199       5.937 161.842 137.318  1.00  0.00           H  
ATOM   4541 HD13 LEU A 199       7.161 160.678 136.757  1.00  0.00           H  
ATOM   4542 HD21 LEU A 199       6.843 163.565 135.770  1.00  0.00           H  
ATOM   4543 HD22 LEU A 199       8.582 163.944 135.791  1.00  0.00           H  
ATOM   4544 HD23 LEU A 199       8.024 162.361 135.199  1.00  0.00           H  
ATOM   4545  N   PHE A 200       9.533 163.346 140.907  1.00  0.00           N  
ATOM   4546  CA  PHE A 200      10.674 162.779 141.603  1.00  0.00           C  
ATOM   4547  C   PHE A 200      10.288 162.111 142.940  1.00  0.00           C  
ATOM   4548  O   PHE A 200      10.688 160.970 143.184  1.00  0.00           O  
ATOM   4549  CB  PHE A 200      11.700 163.906 141.854  1.00  0.00           C  
ATOM   4550  CG  PHE A 200      12.952 163.289 142.465  1.00  0.00           C  
ATOM   4551  CD1 PHE A 200      13.872 162.596 141.654  1.00  0.00           C  
ATOM   4552  CD2 PHE A 200      13.211 163.425 143.844  1.00  0.00           C  
ATOM   4553  CE1 PHE A 200      15.038 162.042 142.216  1.00  0.00           C  
ATOM   4554  CE2 PHE A 200      14.372 162.865 144.407  1.00  0.00           C  
ATOM   4555  CZ  PHE A 200      15.287 162.174 143.593  1.00  0.00           C  
ATOM   4556  H   PHE A 200       9.489 164.347 140.780  1.00  0.00           H  
ATOM   4557  HA  PHE A 200      11.076 161.980 140.980  1.00  0.00           H  
ATOM   4558  HB2 PHE A 200      11.961 164.383 140.908  1.00  0.00           H  
ATOM   4559  HB3 PHE A 200      11.279 164.657 142.525  1.00  0.00           H  
ATOM   4560  HD1 PHE A 200      13.685 162.485 140.596  1.00  0.00           H  
ATOM   4561  HD2 PHE A 200      12.516 163.956 144.479  1.00  0.00           H  
ATOM   4562  HE1 PHE A 200      15.741 161.509 141.592  1.00  0.00           H  
ATOM   4563  HE2 PHE A 200      14.561 162.965 145.466  1.00  0.00           H  
ATOM   4564  HZ  PHE A 200      16.177 161.743 144.027  1.00  0.00           H  
ATOM   4565  N   SER A 201       9.514 162.820 143.788  1.00  0.00           N  
ATOM   4566  CA  SER A 201       9.092 162.337 145.099  1.00  0.00           C  
ATOM   4567  C   SER A 201       8.058 161.195 145.033  1.00  0.00           C  
ATOM   4568  O   SER A 201       8.147 160.265 145.841  1.00  0.00           O  
ATOM   4569  CB  SER A 201       8.610 163.491 145.964  1.00  0.00           C  
ATOM   4570  OG  SER A 201       7.537 164.151 145.319  1.00  0.00           O  
ATOM   4571  H   SER A 201       9.209 163.738 143.499  1.00  0.00           H  
ATOM   4572  HA  SER A 201       9.972 161.897 145.568  1.00  0.00           H  
ATOM   4573  HB2 SER A 201       9.428 164.194 146.119  1.00  0.00           H  
ATOM   4574  HB3 SER A 201       8.273 163.107 146.927  1.00  0.00           H  
ATOM   4575  HG  SER A 201       7.861 164.478 144.477  1.00  0.00           H  
ATOM   4576  N   MET A 202       7.109 161.244 144.067  1.00  0.00           N  
ATOM   4577  CA  MET A 202       6.122 160.178 143.870  1.00  0.00           C  
ATOM   4578  C   MET A 202       6.834 158.916 143.387  1.00  0.00           C  
ATOM   4579  O   MET A 202       6.563 157.847 143.924  1.00  0.00           O  
ATOM   4580  CB  MET A 202       4.982 160.556 142.894  1.00  0.00           C  
ATOM   4581  CG  MET A 202       4.049 161.677 143.379  1.00  0.00           C  
ATOM   4582  SD  MET A 202       3.587 161.570 145.124  1.00  0.00           S  
ATOM   4583  CE  MET A 202       2.723 163.166 145.348  1.00  0.00           C  
ATOM   4584  H   MET A 202       7.080 162.049 143.457  1.00  0.00           H  
ATOM   4585  HA  MET A 202       5.644 160.006 144.834  1.00  0.00           H  
ATOM   4586  HB2 MET A 202       4.377 159.666 142.721  1.00  0.00           H  
ATOM   4587  HB3 MET A 202       5.434 160.876 141.955  1.00  0.00           H  
ATOM   4588  HG2 MET A 202       3.137 161.642 142.783  1.00  0.00           H  
ATOM   4589  HG3 MET A 202       4.551 162.631 143.218  1.00  0.00           H  
ATOM   4590  HE1 MET A 202       3.408 163.984 145.127  1.00  0.00           H  
ATOM   4591  HE2 MET A 202       1.869 163.215 144.672  1.00  0.00           H  
ATOM   4592  HE3 MET A 202       2.377 163.250 146.378  1.00  0.00           H  
ATOM   4593  N   LEU A 203       7.776 159.038 142.420  1.00  0.00           N  
ATOM   4594  CA  LEU A 203       8.539 157.886 141.921  1.00  0.00           C  
ATOM   4595  C   LEU A 203       9.341 157.186 143.012  1.00  0.00           C  
ATOM   4596  O   LEU A 203       9.262 155.963 143.109  1.00  0.00           O  
ATOM   4597  CB  LEU A 203       9.427 158.221 140.716  1.00  0.00           C  
ATOM   4598  CG  LEU A 203       8.767 158.074 139.352  1.00  0.00           C  
ATOM   4599  CD1 LEU A 203       9.572 158.795 138.279  1.00  0.00           C  
ATOM   4600  CD2 LEU A 203       8.559 156.601 138.983  1.00  0.00           C  
ATOM   4601  H   LEU A 203       7.959 159.951 142.030  1.00  0.00           H  
ATOM   4602  HA  LEU A 203       7.782 157.184 141.572  1.00  0.00           H  
ATOM   4603  HB2 LEU A 203       9.757 159.255 140.819  1.00  0.00           H  
ATOM   4604  HB3 LEU A 203      10.293 157.559 140.743  1.00  0.00           H  
ATOM   4605  HG  LEU A 203       7.783 158.540 139.411  1.00  0.00           H  
ATOM   4606 HD11 LEU A 203       9.671 159.847 138.545  1.00  0.00           H  
ATOM   4607 HD12 LEU A 203      10.562 158.345 138.203  1.00  0.00           H  
ATOM   4608 HD13 LEU A 203       9.059 158.709 137.321  1.00  0.00           H  
ATOM   4609 HD21 LEU A 203       9.526 156.103 138.915  1.00  0.00           H  
ATOM   4610 HD22 LEU A 203       7.954 156.116 139.749  1.00  0.00           H  
ATOM   4611 HD23 LEU A 203       8.049 156.536 138.022  1.00  0.00           H  
ATOM   4612  N   GLY A 204      10.053 157.962 143.842  1.00  0.00           N  
ATOM   4613  CA  GLY A 204      10.831 157.441 144.965  1.00  0.00           C  
ATOM   4614  C   GLY A 204       9.947 156.870 146.065  1.00  0.00           C  
ATOM   4615  O   GLY A 204      10.228 155.789 146.581  1.00  0.00           O  
ATOM   4616  H   GLY A 204      10.052 158.959 143.683  1.00  0.00           H  
ATOM   4617  HA2 GLY A 204      11.489 156.653 144.600  1.00  0.00           H  
ATOM   4618  HA3 GLY A 204      11.430 158.251 145.382  1.00  0.00           H  
ATOM   4619  N   GLY A 205       8.869 157.592 146.406  1.00  0.00           N  
ATOM   4620  CA  GLY A 205       7.891 157.177 147.401  1.00  0.00           C  
ATOM   4621  C   GLY A 205       7.276 155.843 147.040  1.00  0.00           C  
ATOM   4622  O   GLY A 205       7.345 154.897 147.827  1.00  0.00           O  
ATOM   4623  H   GLY A 205       8.727 158.479 145.944  1.00  0.00           H  
ATOM   4624  HA2 GLY A 205       8.384 157.091 148.370  1.00  0.00           H  
ATOM   4625  HA3 GLY A 205       7.103 157.928 147.460  1.00  0.00           H  
ATOM   4626  N   LEU A 206       6.729 155.740 145.815  1.00  0.00           N  
ATOM   4627  CA  LEU A 206       6.119 154.517 145.280  1.00  0.00           C  
ATOM   4628  C   LEU A 206       7.092 153.349 145.245  1.00  0.00           C  
ATOM   4629  O   LEU A 206       6.665 152.220 145.467  1.00  0.00           O  
ATOM   4630  CB  LEU A 206       5.538 154.753 143.878  1.00  0.00           C  
ATOM   4631  CG  LEU A 206       4.028 155.021 143.741  1.00  0.00           C  
ATOM   4632  CD1 LEU A 206       3.523 156.088 144.715  1.00  0.00           C  
ATOM   4633  CD2 LEU A 206       3.696 155.462 142.326  1.00  0.00           C  
ATOM   4634  H   LEU A 206       6.739 156.559 145.224  1.00  0.00           H  
ATOM   4635  HA  LEU A 206       5.310 154.256 145.962  1.00  0.00           H  
ATOM   4636  HB2 LEU A 206       6.057 155.614 143.456  1.00  0.00           H  
ATOM   4637  HB3 LEU A 206       5.762 153.867 143.284  1.00  0.00           H  
ATOM   4638  HG  LEU A 206       3.529 154.082 143.979  1.00  0.00           H  
ATOM   4639 HD11 LEU A 206       3.756 155.787 145.736  1.00  0.00           H  
ATOM   4640 HD12 LEU A 206       4.009 157.039 144.496  1.00  0.00           H  
ATOM   4641 HD13 LEU A 206       2.444 156.198 144.606  1.00  0.00           H  
ATOM   4642 HD21 LEU A 206       4.205 156.401 142.110  1.00  0.00           H  
ATOM   4643 HD22 LEU A 206       4.026 154.699 141.621  1.00  0.00           H  
ATOM   4644 HD23 LEU A 206       2.619 155.602 142.232  1.00  0.00           H  
ATOM   4645  N   SER A 207       8.395 153.610 144.984  1.00  0.00           N  
ATOM   4646  CA  SER A 207       9.430 152.569 144.956  1.00  0.00           C  
ATOM   4647  C   SER A 207       9.600 151.946 146.338  1.00  0.00           C  
ATOM   4648  O   SER A 207       9.683 150.722 146.449  1.00  0.00           O  
ATOM   4649  CB  SER A 207      10.759 153.136 144.467  1.00  0.00           C  
ATOM   4650  OG  SER A 207      10.742 153.255 143.055  1.00  0.00           O  
ATOM   4651  H   SER A 207       8.667 154.565 144.800  1.00  0.00           H  
ATOM   4652  HA  SER A 207       9.110 151.794 144.259  1.00  0.00           H  
ATOM   4653  HB2 SER A 207      11.568 152.468 144.764  1.00  0.00           H  
ATOM   4654  HB3 SER A 207      10.918 154.119 144.911  1.00  0.00           H  
ATOM   4655  HG  SER A 207      10.024 153.848 142.822  1.00  0.00           H  
ATOM   4656  N   VAL A 208       9.635 152.787 147.380  1.00  0.00           N  
ATOM   4657  CA  VAL A 208       9.767 152.364 148.771  1.00  0.00           C  
ATOM   4658  C   VAL A 208       8.456 151.671 149.262  1.00  0.00           C  
ATOM   4659  O   VAL A 208       8.526 150.639 149.931  1.00  0.00           O  
ATOM   4660  CB  VAL A 208      10.255 153.523 149.690  1.00  0.00           C  
ATOM   4661  CG1 VAL A 208      10.477 153.041 151.125  1.00  0.00           C  
ATOM   4662  CG2 VAL A 208      11.536 154.150 149.143  1.00  0.00           C  
ATOM   4663  H   VAL A 208       9.566 153.777 147.191  1.00  0.00           H  
ATOM   4664  HA  VAL A 208      10.553 151.611 148.833  1.00  0.00           H  
ATOM   4665  HB  VAL A 208       9.472 154.281 149.702  1.00  0.00           H  
ATOM   4666 HG11 VAL A 208       9.551 152.616 151.513  1.00  0.00           H  
ATOM   4667 HG12 VAL A 208      11.258 152.281 151.136  1.00  0.00           H  
ATOM   4668 HG13 VAL A 208      10.780 153.882 151.748  1.00  0.00           H  
ATOM   4669 HG21 VAL A 208      12.328 153.402 149.126  1.00  0.00           H  
ATOM   4670 HG22 VAL A 208      11.359 154.515 148.131  1.00  0.00           H  
ATOM   4671 HG23 VAL A 208      11.835 154.981 149.782  1.00  0.00           H  
ATOM   4672  N   GLY A 209       7.301 152.213 148.867  1.00  0.00           N  
ATOM   4673  CA  GLY A 209       5.985 151.673 149.199  1.00  0.00           C  
ATOM   4674  C   GLY A 209       5.749 150.309 148.587  1.00  0.00           C  
ATOM   4675  O   GLY A 209       5.272 149.390 149.263  1.00  0.00           O  
ATOM   4676  H   GLY A 209       7.340 153.050 148.303  1.00  0.00           H  
ATOM   4677  HA2 GLY A 209       5.905 151.589 150.283  1.00  0.00           H  
ATOM   4678  HA3 GLY A 209       5.222 152.359 148.830  1.00  0.00           H  
ATOM   4679  N   LEU A 210       6.120 150.160 147.310  1.00  0.00           N  
ATOM   4680  CA  LEU A 210       6.041 148.892 146.599  1.00  0.00           C  
ATOM   4681  C   LEU A 210       6.962 147.887 147.277  1.00  0.00           C  
ATOM   4682  O   LEU A 210       6.558 146.748 147.463  1.00  0.00           O  
ATOM   4683  CB  LEU A 210       6.438 149.076 145.117  1.00  0.00           C  
ATOM   4684  CG  LEU A 210       6.370 147.854 144.186  1.00  0.00           C  
ATOM   4685  CD1 LEU A 210       4.914 147.435 143.893  1.00  0.00           C  
ATOM   4686  CD2 LEU A 210       7.127 148.118 142.903  1.00  0.00           C  
ATOM   4687  H   LEU A 210       6.472 150.967 146.815  1.00  0.00           H  
ATOM   4688  HA  LEU A 210       5.016 148.523 146.627  1.00  0.00           H  
ATOM   4689  HB2 LEU A 210       5.779 149.837 144.699  1.00  0.00           H  
ATOM   4690  HB3 LEU A 210       7.466 149.437 145.101  1.00  0.00           H  
ATOM   4691  HG  LEU A 210       6.846 147.021 144.703  1.00  0.00           H  
ATOM   4692 HD11 LEU A 210       4.402 147.221 144.831  1.00  0.00           H  
ATOM   4693 HD12 LEU A 210       4.400 148.245 143.375  1.00  0.00           H  
ATOM   4694 HD13 LEU A 210       4.912 146.543 143.266  1.00  0.00           H  
ATOM   4695 HD21 LEU A 210       6.664 148.950 142.372  1.00  0.00           H  
ATOM   4696 HD22 LEU A 210       8.162 148.368 143.137  1.00  0.00           H  
ATOM   4697 HD23 LEU A 210       7.101 147.227 142.276  1.00  0.00           H  
ATOM   4698  N   SER A 211       8.187 148.309 147.661  1.00  0.00           N  
ATOM   4699  CA  SER A 211       9.161 147.453 148.334  1.00  0.00           C  
ATOM   4700  C   SER A 211       8.601 146.930 149.649  1.00  0.00           C  
ATOM   4701  O   SER A 211       8.802 145.760 149.964  1.00  0.00           O  
ATOM   4702  CB  SER A 211      10.462 148.201 148.582  1.00  0.00           C  
ATOM   4703  OG  SER A 211      11.274 148.192 147.425  1.00  0.00           O  
ATOM   4704  H   SER A 211       8.443 149.268 147.473  1.00  0.00           H  
ATOM   4705  HA  SER A 211       9.368 146.606 147.680  1.00  0.00           H  
ATOM   4706  HB2 SER A 211      11.000 147.721 149.400  1.00  0.00           H  
ATOM   4707  HB3 SER A 211      10.235 149.233 148.852  1.00  0.00           H  
ATOM   4708  HG  SER A 211      10.783 148.624 146.722  1.00  0.00           H  
ATOM   4709  N   PHE A 212       7.864 147.783 150.396  1.00  0.00           N  
ATOM   4710  CA  PHE A 212       7.227 147.416 151.652  1.00  0.00           C  
ATOM   4711  C   PHE A 212       6.155 146.333 151.451  1.00  0.00           C  
ATOM   4712  O   PHE A 212       6.230 145.291 152.095  1.00  0.00           O  
ATOM   4713  CB  PHE A 212       6.677 148.647 152.381  1.00  0.00           C  
ATOM   4714  CG  PHE A 212       6.303 148.308 153.798  1.00  0.00           C  
ATOM   4715  CD1 PHE A 212       7.257 148.324 154.807  1.00  0.00           C  
ATOM   4716  CD2 PHE A 212       5.010 147.896 154.115  1.00  0.00           C  
ATOM   4717  CE1 PHE A 212       6.921 147.953 156.117  1.00  0.00           C  
ATOM   4718  CE2 PHE A 212       4.677 147.515 155.419  1.00  0.00           C  
ATOM   4719  CZ  PHE A 212       5.633 147.550 156.413  1.00  0.00           C  
ATOM   4720  H   PHE A 212       7.749 148.730 150.063  1.00  0.00           H  
ATOM   4721  HA  PHE A 212       7.993 146.982 152.294  1.00  0.00           H  
ATOM   4722  HB2 PHE A 212       7.439 149.427 152.390  1.00  0.00           H  
ATOM   4723  HB3 PHE A 212       5.793 149.008 151.855  1.00  0.00           H  
ATOM   4724  HD1 PHE A 212       8.269 148.626 154.580  1.00  0.00           H  
ATOM   4725  HD2 PHE A 212       4.255 147.871 153.343  1.00  0.00           H  
ATOM   4726  HE1 PHE A 212       7.670 147.982 156.895  1.00  0.00           H  
ATOM   4727  HE2 PHE A 212       3.672 147.193 155.648  1.00  0.00           H  
ATOM   4728  HZ  PHE A 212       5.375 147.263 157.422  1.00  0.00           H  
ATOM   4729  N   LEU A 213       5.191 146.570 150.545  1.00  0.00           N  
ATOM   4730  CA  LEU A 213       4.109 145.645 150.196  1.00  0.00           C  
ATOM   4731  C   LEU A 213       4.612 144.267 149.793  1.00  0.00           C  
ATOM   4732  O   LEU A 213       4.182 143.262 150.372  1.00  0.00           O  
ATOM   4733  CB  LEU A 213       3.294 146.220 149.038  1.00  0.00           C  
ATOM   4734  CG  LEU A 213       1.962 146.844 149.385  1.00  0.00           C  
ATOM   4735  CD1 LEU A 213       2.140 148.238 149.977  1.00  0.00           C  
ATOM   4736  CD2 LEU A 213       1.099 146.940 148.146  1.00  0.00           C  
ATOM   4737  H   LEU A 213       5.214 147.458 150.065  1.00  0.00           H  
ATOM   4738  HA  LEU A 213       3.498 145.529 151.091  1.00  0.00           H  
ATOM   4739  HB2 LEU A 213       3.901 146.986 148.556  1.00  0.00           H  
ATOM   4740  HB3 LEU A 213       3.105 145.410 148.334  1.00  0.00           H  
ATOM   4741  HG  LEU A 213       1.481 146.208 150.128  1.00  0.00           H  
ATOM   4742 HD11 LEU A 213       2.761 148.177 150.870  1.00  0.00           H  
ATOM   4743 HD12 LEU A 213       2.621 148.885 149.244  1.00  0.00           H  
ATOM   4744 HD13 LEU A 213       1.165 148.648 150.240  1.00  0.00           H  
ATOM   4745 HD21 LEU A 213       1.589 147.577 147.410  1.00  0.00           H  
ATOM   4746 HD22 LEU A 213       0.954 145.945 147.726  1.00  0.00           H  
ATOM   4747 HD23 LEU A 213       0.131 147.367 148.409  1.00  0.00           H  
ATOM   4748  N   LEU A 214       5.513 144.216 148.794  1.00  0.00           N  
ATOM   4749  CA  LEU A 214       6.054 142.956 148.279  1.00  0.00           C  
ATOM   4750  C   LEU A 214       6.894 142.193 149.308  1.00  0.00           C  
ATOM   4751  O   LEU A 214       6.848 140.964 149.343  1.00  0.00           O  
ATOM   4752  CB  LEU A 214       6.852 143.171 146.983  1.00  0.00           C  
ATOM   4753  CG  LEU A 214       6.180 143.931 145.835  1.00  0.00           C  
ATOM   4754  CD1 LEU A 214       7.185 144.263 144.772  1.00  0.00           C  
ATOM   4755  CD2 LEU A 214       5.012 143.176 145.230  1.00  0.00           C  
ATOM   4756  H   LEU A 214       5.829 145.083 148.383  1.00  0.00           H  
ATOM   4757  HA  LEU A 214       5.188 142.333 148.055  1.00  0.00           H  
ATOM   4758  HB2 LEU A 214       7.756 143.719 147.248  1.00  0.00           H  
ATOM   4759  HB3 LEU A 214       7.123 142.186 146.603  1.00  0.00           H  
ATOM   4760  HG  LEU A 214       5.777 144.850 146.261  1.00  0.00           H  
ATOM   4761 HD11 LEU A 214       7.997 144.844 145.209  1.00  0.00           H  
ATOM   4762 HD12 LEU A 214       7.585 143.341 144.349  1.00  0.00           H  
ATOM   4763 HD13 LEU A 214       6.704 144.845 143.986  1.00  0.00           H  
ATOM   4764 HD21 LEU A 214       5.370 142.245 144.790  1.00  0.00           H  
ATOM   4765 HD22 LEU A 214       4.282 142.953 146.008  1.00  0.00           H  
ATOM   4766 HD23 LEU A 214       4.545 143.787 144.458  1.00  0.00           H  
ATOM   4767  N   ASN A 215       7.654 142.912 150.135  1.00  0.00           N  
ATOM   4768  CA  ASN A 215       8.524 142.297 151.125  1.00  0.00           C  
ATOM   4769  C   ASN A 215       7.774 141.692 152.274  1.00  0.00           C  
ATOM   4770  O   ASN A 215       8.197 140.657 152.770  1.00  0.00           O  
ATOM   4771  CB  ASN A 215       9.580 143.283 151.614  1.00  0.00           C  
ATOM   4772  CG  ASN A 215      10.736 143.466 150.664  1.00  0.00           C  
ATOM   4773  OD1 ASN A 215      11.012 142.646 149.781  1.00  0.00           O  
ATOM   4774  ND2 ASN A 215      11.466 144.522 150.858  1.00  0.00           N  
ATOM   4775  H   ASN A 215       7.624 143.920 150.072  1.00  0.00           H  
ATOM   4776  HA  ASN A 215       9.027 141.472 150.622  1.00  0.00           H  
ATOM   4777  HB2 ASN A 215       9.972 142.922 152.565  1.00  0.00           H  
ATOM   4778  HB3 ASN A 215       9.102 144.251 151.762  1.00  0.00           H  
ATOM   4779 HD21 ASN A 215      12.279 144.687 150.281  1.00  0.00           H  
ATOM   4780 HD22 ASN A 215      11.221 145.178 151.586  1.00  0.00           H  
ATOM   4781  N   THR A 216       6.664 142.323 152.707  1.00  0.00           N  
ATOM   4782  CA  THR A 216       5.846 141.806 153.807  1.00  0.00           C  
ATOM   4783  C   THR A 216       5.212 140.483 153.355  1.00  0.00           C  
ATOM   4784  O   THR A 216       5.359 139.474 154.058  1.00  0.00           O  
ATOM   4785  CB  THR A 216       4.891 142.877 154.356  1.00  0.00           C  
ATOM   4786  OG1 THR A 216       4.214 143.506 153.275  1.00  0.00           O  
ATOM   4787  CG2 THR A 216       5.629 143.966 155.145  1.00  0.00           C  
ATOM   4788  H   THR A 216       6.386 143.183 152.257  1.00  0.00           H  
ATOM   4789  HA  THR A 216       6.451 141.567 154.681  1.00  0.00           H  
ATOM   4790  HB  THR A 216       4.195 142.372 155.026  1.00  0.00           H  
ATOM   4791 HG21 THR A 216       6.175 143.510 155.971  1.00  0.00           H  
ATOM   4792 HG22 THR A 216       6.329 144.480 154.487  1.00  0.00           H  
ATOM   4793 HG23 THR A 216       4.907 144.682 155.538  1.00  0.00           H  
ATOM   4794  HG1 THR A 216       4.877 143.930 152.725  1.00  0.00           H  
ATOM   4795  N   VAL A 217       4.652 140.449 152.118  1.00  0.00           N  
ATOM   4796  CA  VAL A 217       4.081 139.232 151.526  1.00  0.00           C  
ATOM   4797  C   VAL A 217       5.146 138.121 151.400  1.00  0.00           C  
ATOM   4798  O   VAL A 217       4.858 136.977 151.743  1.00  0.00           O  
ATOM   4799  CB  VAL A 217       3.324 139.488 150.197  1.00  0.00           C  
ATOM   4800  CG1 VAL A 217       2.668 138.210 149.679  1.00  0.00           C  
ATOM   4801  CG2 VAL A 217       2.274 140.583 150.364  1.00  0.00           C  
ATOM   4802  H   VAL A 217       4.627 141.303 151.579  1.00  0.00           H  
ATOM   4803  HA  VAL A 217       3.318 138.878 152.219  1.00  0.00           H  
ATOM   4804  HB  VAL A 217       4.059 139.820 149.464  1.00  0.00           H  
ATOM   4805 HG11 VAL A 217       3.429 137.442 149.540  1.00  0.00           H  
ATOM   4806 HG12 VAL A 217       1.929 137.863 150.401  1.00  0.00           H  
ATOM   4807 HG13 VAL A 217       2.179 138.413 148.726  1.00  0.00           H  
ATOM   4808 HG21 VAL A 217       1.530 140.265 151.095  1.00  0.00           H  
ATOM   4809 HG22 VAL A 217       2.755 141.498 150.710  1.00  0.00           H  
ATOM   4810 HG23 VAL A 217       1.787 140.768 149.407  1.00  0.00           H  
ATOM   4811  N   SER A 218       6.375 138.462 150.966  1.00  0.00           N  
ATOM   4812  CA  SER A 218       7.490 137.507 150.824  1.00  0.00           C  
ATOM   4813  C   SER A 218       7.965 136.932 152.171  1.00  0.00           C  
ATOM   4814  O   SER A 218       8.212 135.723 152.268  1.00  0.00           O  
ATOM   4815  CB  SER A 218       8.665 138.158 150.111  1.00  0.00           C  
ATOM   4816  OG  SER A 218       8.221 138.645 148.862  1.00  0.00           O  
ATOM   4817  H   SER A 218       6.543 139.428 150.724  1.00  0.00           H  
ATOM   4818  HA  SER A 218       7.106 136.677 150.230  1.00  0.00           H  
ATOM   4819  HB2 SER A 218       9.455 137.423 149.959  1.00  0.00           H  
ATOM   4820  HB3 SER A 218       9.048 138.983 150.712  1.00  0.00           H  
ATOM   4821  HG  SER A 218       7.525 139.285 149.031  1.00  0.00           H  
ATOM   4822  N   VAL A 219       8.129 137.803 153.196  1.00  0.00           N  
ATOM   4823  CA  VAL A 219       8.556 137.351 154.520  1.00  0.00           C  
ATOM   4824  C   VAL A 219       7.494 136.408 155.080  1.00  0.00           C  
ATOM   4825  O   VAL A 219       7.843 135.314 155.511  1.00  0.00           O  
ATOM   4826  CB  VAL A 219       8.883 138.504 155.490  1.00  0.00           C  
ATOM   4827  CG1 VAL A 219       9.129 137.970 156.902  1.00  0.00           C  
ATOM   4828  CG2 VAL A 219      10.089 139.300 155.002  1.00  0.00           C  
ATOM   4829  H   VAL A 219       7.953 138.786 153.042  1.00  0.00           H  
ATOM   4830  HA  VAL A 219       9.500 136.817 154.410  1.00  0.00           H  
ATOM   4831  HB  VAL A 219       8.023 139.173 155.520  1.00  0.00           H  
ATOM   4832 HG11 VAL A 219       8.247 137.428 157.244  1.00  0.00           H  
ATOM   4833 HG12 VAL A 219       9.987 137.298 156.892  1.00  0.00           H  
ATOM   4834 HG13 VAL A 219       9.328 138.803 157.576  1.00  0.00           H  
ATOM   4835 HG21 VAL A 219      10.963 138.649 154.964  1.00  0.00           H  
ATOM   4836 HG22 VAL A 219       9.886 139.694 154.006  1.00  0.00           H  
ATOM   4837 HG23 VAL A 219      10.281 140.126 155.687  1.00  0.00           H  
ATOM   4838  N   ALA A 220       6.204 136.809 155.015  1.00  0.00           N  
ATOM   4839  CA  ALA A 220       5.079 136.014 155.492  1.00  0.00           C  
ATOM   4840  C   ALA A 220       5.011 134.653 154.770  1.00  0.00           C  
ATOM   4841  O   ALA A 220       4.766 133.635 155.429  1.00  0.00           O  
ATOM   4842  CB  ALA A 220       3.779 136.787 155.334  1.00  0.00           C  
ATOM   4843  H   ALA A 220       6.008 137.714 154.612  1.00  0.00           H  
ATOM   4844  HA  ALA A 220       5.229 135.812 156.553  1.00  0.00           H  
ATOM   4845  HB1 ALA A 220       3.844 137.724 155.888  1.00  0.00           H  
ATOM   4846  HB2 ALA A 220       3.609 137.000 154.279  1.00  0.00           H  
ATOM   4847  HB3 ALA A 220       2.953 136.192 155.722  1.00  0.00           H  
ATOM   4848  N   THR A 221       5.309 134.620 153.448  1.00  0.00           N  
ATOM   4849  CA  THR A 221       5.334 133.376 152.671  1.00  0.00           C  
ATOM   4850  C   THR A 221       6.491 132.473 153.130  1.00  0.00           C  
ATOM   4851  O   THR A 221       6.292 131.266 153.259  1.00  0.00           O  
ATOM   4852  CB  THR A 221       5.340 133.670 151.166  1.00  0.00           C  
ATOM   4853  OG1 THR A 221       4.216 134.492 150.860  1.00  0.00           O  
ATOM   4854  CG2 THR A 221       5.278 132.403 150.307  1.00  0.00           C  
ATOM   4855  H   THR A 221       5.523 135.488 152.978  1.00  0.00           H  
ATOM   4856  HA  THR A 221       4.419 132.816 152.861  1.00  0.00           H  
ATOM   4857  HB  THR A 221       6.280 134.169 150.933  1.00  0.00           H  
ATOM   4858 HG21 THR A 221       6.124 131.760 150.547  1.00  0.00           H  
ATOM   4859 HG22 THR A 221       4.348 131.871 150.510  1.00  0.00           H  
ATOM   4860 HG23 THR A 221       5.317 132.677 149.253  1.00  0.00           H  
ATOM   4861  HG1 THR A 221       4.290 135.292 151.386  1.00  0.00           H  
ATOM   4862  N   LEU A 222       7.681 133.054 153.385  1.00  0.00           N  
ATOM   4863  CA  LEU A 222       8.862 132.314 153.830  1.00  0.00           C  
ATOM   4864  C   LEU A 222       8.661 131.724 155.198  1.00  0.00           C  
ATOM   4865  O   LEU A 222       9.059 130.580 155.432  1.00  0.00           O  
ATOM   4866  CB  LEU A 222      10.124 133.187 153.841  1.00  0.00           C  
ATOM   4867  CG  LEU A 222      10.984 133.203 152.583  1.00  0.00           C  
ATOM   4868  CD1 LEU A 222      12.236 133.995 152.826  1.00  0.00           C  
ATOM   4869  CD2 LEU A 222      11.356 131.787 152.118  1.00  0.00           C  
ATOM   4870  H   LEU A 222       7.761 134.053 153.262  1.00  0.00           H  
ATOM   4871  HA  LEU A 222       9.002 131.510 153.108  1.00  0.00           H  
ATOM   4872  HB2 LEU A 222       9.809 134.213 154.033  1.00  0.00           H  
ATOM   4873  HB3 LEU A 222      10.753 132.840 154.661  1.00  0.00           H  
ATOM   4874  HG  LEU A 222      10.394 133.669 151.794  1.00  0.00           H
[truncated: 215,399 more chars]
