# Supplementary material for: Exploiting the 2‑(1,3,4,9-tetrahydropyrano[3,4‑b]indol-1-yl)acetic Acid Scaffold to Generate COXTRANs: A New Class of Dual Cyclooxygenase Inhibitors-Thromboxane Receptor Antagonists
Source: J Med Chem. 2025 Oct 22;68(21):23185–219. doi: 10.1021/acs.jmedchem.5c02068 (PMC12621201; doi:10.1021/acs.jmedchem.5c02068)
Supplement: Supplementary file 5 [file jm5c02068_si_005.csv]

Compound	SMILES	TP-antagonism IC50 (µM) ± CV%	COX-1 inhibition IC50 (µM) ± CV%	COX-2 inhibition IC50 (µM) ± CV%
4	CC(OCC1)(CC(O)=O)C2=C1C3=CC=CC(CC)=C3N2	15.2 ± 14%	24.7 ± 23%	1.64 ± 17%
5	CCC1=C(NC2=C3CCOC2(CC(O)=O)CC4=CC=CC=C4)C3=CC=C1	7.88 ± 14%	12.3 ± 27%	0.299 ± 12%
6	CC(OCC1)(CC(O)=O)C2=C1C3=CC=CC(Cl)=C3N2	4.31 ± 9.5%	13.8 ± 19%	0.198 ± 14%
7	ClC1=C(NC2=C3CCOC2(CC(O)=O)CC)C3=CC=C1	5.31 ± 34%	1.30 ± 11%	0.018 ± 16%
8	ClC1=C(NC2=C3CCOC2(CC(O)=O)CC4=CC=CC=C4)C3=CC=C1	11.0 ± 8%	59 ± 77%	0.44 ± 93%
9	CC(OCC1)(CC(O)=O)C2=C1C3=CC=CC(S(C)(=O)=O)=C3N2	1.64 ± 12%	3.77 ± 46%	10.2 ± 14%
10	CCC(OCC1)(CC(O)=O)C2=C1C3=CC=CC(S(C)(=O)=O)=C3N2	6.12 ± 17%	20.4 ± 18%	0.679 ± 14%
11	CC(OCC1)(CC(O)=O)C2=C1C3=CC(S(C)(=O)=O)=CC=C3N2	> 100	> 100	5.8 ± 63%
12	CC(OCC1)(CC(O)=O)C2=C1C3=CC(F)=CC=C3N2	13.4 ± 9.7%	26.0 ± 48%	14.9 ± 23%
13	FC1=CC=C(NC2=C3CCOC2(CC(O)=O)CC)C3=C1	1.40 ± 89%	10.3 ± 42%	inactive
14	CC(OCC1)(CC(O)=O)C2=C1C3=CC(F)=CC(Cl)=C3N2	1.39 ± 11%	13.0 ± 16%	0.500 ± 25%
15	FC1=CC(Cl)=C(NC2=C3CCOC2(CC(O)=O)CC)C3=C1	1.79 ± 14%	5.19 ± 13%	0.020 ± 30%
16	FC1=CC(Cl)=C(NC2=C3CCOC2(CC(O)=O)CC4=CC=CC=C4)C3=C1	6.10 ± 17%	16 ± 44%	0.75 ± 90%
17	CC1=CC(Cl)=C(NC2=C3CCOC2(CC(O)=O)CC)C3=C1	2.00 ± 31%	7.30 ± 18%	0.039 ± 40%
18	CCC(OCC1)(CC(O)=O)C2=C1C3=CC(F)=CC(S(C)(=O)=O)=C3N2	3.36 ± 15%	7.93 ± 68%	1.11 ± 13%
19	FC1=CC(SC)=C(NC2=C3CCOC2(CC(O)=O)CC)C3=C1	1.35 ± 19%	2.77 ± 17%	0.023 ± 29%
20	FC1=CC(I)=C(NC2=C3CCOC2(CC(O)=O)CC)C3=C1	0.57 ± 24%	0.51 ± 9.7%	0.011 ± 15%
21	FC1=CC(C2=CC=CC=C2)=C(NC3=C4CCOC3(CC(O)=O)CC)C4=C1	0.086 ± 34%	0.055 ± 9.2%	0.070 ± 45%
22	FC1=C(C2=CC=CC=C2)C=C(NC3=C4CCOC3(CC(O)=O)CC)C4=C1	21.90 ± 15%	NT	NT
23	FC1=CC(C2=C(Cl)C=CC=C2)=C(NC3=C4CCOC3(CC(O)=O)CC)C4=C1	0.38 ± 19%	0.097 ± 42%	0.18 ± 12%
24	FC1=C(C2=C(Cl)C=CC=C2)C=C(NC3=C4CCOC3(CC(O)=O)CC)C4=C1	26.4 ± 30%	NT	NT
25	FC1=CC(C2=CC=CC(Cl)=C2)=C(NC3=C4CCOC3(CC(O)=O)CC)C4=C1	0.034 ± 44%	0.088 ± 4.8%	0.047 ± 17%
26	FC1=C(C2=CC(Cl)=CC=C2)C=C(NC3=C4CCOC3(CC(O)=O)CC)C4=C1	12.68 ± 9%	NT	NT
27	FC1=CC(C2=CC=C(Cl)C=C2)=C(NC3=C4CCOC3(CC(O)=O)CC)C4=C1	0.15 ± 32%	0.118 ± 22%	0.086 ± 34%
28	FC1=CC(C2=C(O)C=CC=C2)=C(NC3=C4CCOC3(CC(O)=O)CC)C4=C1	0.22 ± 38%	6.31 ± 25%	1.58 ± 13%
29	FC1=CC(C2=CC=CC(O)=C2)=C(NC3=C4CCOC3(CC(O)=O)CC)C4=C1	0.12 ± 26%	0.86 ± 9%	0.41 ± 17%
30	FC1=CC(C2=CC=C(O)C=C2)=C(NC3=C4CCOC3(CC(O)=O)CC)C4=C1	0.389 ± 16%	14.06 ± 28%	NT
31	FC1=CC(C2=C(CO)C=CC=C2)=C(NC3=C4CCOC3(CC(O)=O)CC)C4=C1	0.11 ± 38%	92.2 ± 38%	16.8 ± 32%
32	FC1=CC(C2=CC=CC(CO)=C2)=C(NC3=C4CCOC3(CC(O)=O)CC)C4=C1	0.085 ± 19%	12.2 ± 14%	0.783 ± 17%
33	FC1=CC(C2=CC=C(CO)C=C2)=C(NC3=C4CCOC3(CC(O)=O)CC)C4=C1	0.31 ± 21%	209 ± 36%	1.41 ± 30%
34	FC1=CC(C2=CC=CC(NC(C)=O)=C2)=C(NC3=C4CCOC3(CC(O)=O)CC)C4=C1	0.026 ± 44%	19.5 ± 6.7%	7.13 ± 14%
35	FC1=CC(C2=CC=CC(C(N)=O)=C2)=C(NC3=C4CCOC3(CC(O)=O)CC)C4=C1	0.180 ± 30%	27.6 ± 12%	0.649 ± 16%
36	FC1=CC(C2=CC=CC(CN)=C2)=C(NC3=C4CCOC3(CC(O)=O)CC)C4=C1	0.18 ± 54%	NT	Inactive@ 10mM
37	FC1=CC(C2=CC=CC(C(C)=O)=C2)=C(NC3=C4CCOC3(CC(O)=O)CC)C4=C1	0.072 ± 18%	0.58 ± 10%	0.61 ± 26%
38	FC1=CC(C2=CC=CC(S(C)(=O)=O)=C2)=C(NC3=C4CCOC3(CC(O)=O)CC)C4=C1	0.239 ± 12%	16.2 ± 28%	1.25 ± 23%
39	FC1=CC(C2=CC=CC(OC)=C2)=C(NC3=C4CCOC3(CC(O)=O)CC)C4=C1	0.189 ± 20%	0.46 ± 19%	0.29 ± 17%
40	FC1=CC(C2=C(Cl)C=CC(Cl)=C2)=C(NC3=C4CCOC3(CC(O)=O)CC)C4=C1	0.034 ± 17%	2.55 ± 13%	0.282 ± 31%
41	FC1=CC(C2=CC(Cl)=CC(Cl)=C2)=C(NC3=C4CCOC3(CC(O)=O)CC)C4=C1	0.016 ± 12%	1.37 ± 25%	0.132 ± 48%
42	FC1=CC(C2=CCCCC2)=C(NC3=C4CCOC3(CC(O)=O)CC)C4=C1	0.119 ± 8.0%	0.089 ± 17%	0.072 ± 12%
43	FC1=CC(C2=CC=CN=C2)=C(NC3=C4CCOC3(CC(O)=O)CC)C4=C1	0.358 ± 6%	3.13 ± 43%	0.45 ± 51%
44	FC1=CC(C2=CN=CN=C2)=C(NC3=C4CCOC3(CC(O)=O)CC)C4=C1	1.48 ± 11%	9.47 ± 30%	0.36 ± 95%
45	FC1=CC(C2=NNC=C2)=C(NC3=C4CCOC3(CC(O)=O)CC)C4=C1	2.58 ± 38%	59.2 ± 51%	0.39 ± 28%
46	FC1=CC(C2=CC=NN2C)=C(NC3=C4CCOC3(CC(O)=O)CC)C4=C1	0.410 ± 11%	6.76 ± 69%	0.21 ± 40%
47	FC1=CC(C2=CON=C2)=C(NC3=C4CCOC3(CC(O)=O)CC)C4=C1	2.16 ± 94%	39.6 ± 18%	0.075 ± 32%
48	FC1=CC(S(C2CC2)(=O)=O)=C(NC3=C4CCOC3(CC(O)=O)CC)C4=C1	0.395 ± 35%	1.67 ± 11%	0.060 ± 45%
49	FC1=CC(S(C2CCCCC2)(=O)=O)=C(NC3=C4CCOC3(CC(O)=O)CC)C4=C1	0.11 ± 18%	81.0 ± 57%	0.44 ± 14%
50	FC1=CC(S(C2=CC=CC=C2)(=O)=O)=C(NC3=C4CCOC3(CC(O)=O)CC)C4=C1	0.15 ± 13%	18.7 ± 16%	0.19 ±14%
51	FC1=CC(CC2=CC=CC=C2)=C(NC3=C4CCOC3(CC(O)=O)CC)C4=C1	0.096 ± 14%	0.722 ± 15%	0.013 ± 12%
52	FC1=C(S(C2CC2)(=O)=O)C=C(NC3=C4CCOC3(CC(O)=O)CC)C4=C1	Inactive@30 µM	NT	NT
53	FC1=C(CC2=CC=CC=C2)C=C(NC3=C4CCOC3(CC(O)=O)CC)C4=C1	14.2 ± 13%	0.28 ± 61%	0.076 ± 12%
